# Supplementary material for: Extracellular fluid viscosity enhances cell migration and cancer dissemination
Source: Nature. 2022 Nov 2;611(7935):365–73. doi: 10.1038/s41586-022-05394-6 (PMC9646524; doi:10.1038/s41586-022-05394-6)
Supplement: Supplementary file 3 — Supplementary Information 2 shows differentially expressed genes for SC cells at 8 cP versus 0.77 cP. Supplementary Information 3 shows differentially expressed genes between SC cells at 8 cP and shTRPV4 cells at 8 cP. [file 41586_2022_5394_MOESM3_ESM.xlsx]

## Sheet: Supplementary Information 2
GeneID	GeneName	Log2FoldChange	pvalue
ENSG00000176907	TCIM	-5.32134	0.0214925
ENSG00000123358	NR4A1	-5.12649	0
ENSG00000229719	MIR194-2HG	-4.92282	0.000718111
ENSG00000179292	TMEM151A	-4.77884	0.0118654
ENSG00000230196	DDX43P3	-4.64858	0.00561716
ENSG00000070985	TRPM5	-4.56423	0.0163562
ENSG00000212993	POU5F1B	-4.54713	0.0182573
ENSG00000125740	FOSB	-4.44282	4.62075e-268
ENSG00000137868	STRA6	-4.40171	1.05993e-05
ENSG00000196431	CRYBA4	-4.37191	0.0314244
ENSG00000115085	ZAP70	-4.36502	0.0131646
ENSG00000135625	EGR4	-4.3556	6.56731e-27
ENSG00000275108	U7	-4.34389	0.019687
ENSG00000162069	BICDL2	-4.34143	0.0139563
ENSG00000278195	SSTR3	-4.32167	0.0371956
ENSG00000233858	LINC02599	-4.25175	0.0231128
ENSG00000244301	AOX3P	-3.96172	0.0443476
ENSG00000265096	C1QTNF1-AS1	-3.95466	0.0291365
ENSG00000156395	SORCS3	-3.87107	0.0111195
ENSG00000188000	OR7D2	-3.8187	0.0493458
ENSG00000179388	EGR3	-3.79909	2.24236e-80
ENSG00000160182	TFF1	-3.70457	8.32088e-45
ENSG00000225094	SETP20	-3.63832	0.0394558
ENSG00000215093	EEF1A1P29	-3.57649	0.0273953
ENSG00000146147	MLIP	-3.46863	0.0483594
ENSG00000119508	NR4A3	-3.45837	1.09458e-53
ENSG00000069764	PLA2G10	-3.33817	0.0287457
ENSG00000198576	ARC	-3.33572	3.57944e-22
ENSG00000244371	PFN1P8	-3.27335	0.0273413
ENSG00000237940	LINC01238	-3.21216	0.0416613
ENSG00000272795	GAR1-DT	-3.19633	0.0442113
ENSG00000253366	GUSBP16	-3.15102	0.000237107
ENSG00000197921	HES5	-3.15082	0.0138475
ENSG00000206685	RNU6-1189P	-3.11636	0.0447472
ENSG00000268307	LINC02560	-3.07749	0.0111904
ENSG00000160183	TMPRSS3	-3.06594	0.00355251
ENSG00000227471	AKR1B15	-2.99012	0.0375275
ENSG00000122877	EGR2	-2.93928	8.60413e-33
ENSG00000109832	DDX25	-2.93231	0.000223226
ENSG00000187479	C11orf96	-2.91874	4.84081e-39
ENSG00000129009	ISLR	-2.90628	0.0348475
ENSG00000004776	HSPB6	-2.89612	0.0117814
ENSG00000280055	TMEM75	-2.89466	0.029623
ENSG00000254338	MAFA-AS1	-2.86586	0.0487573
ENSG00000224057	EGFR-AS1	-2.85693	0.0374529
ENSG00000237330	RNF223	-2.83576	0.00674577
ENSG00000240006	LINC02004	-2.83558	0.0287196
ENSG00000252671	Y_RNA	-2.77976	0.0493177
ENSG00000157765	SLC34A2	-2.74587	0.044595
ENSG00000248474	LINC02122	-2.72815	0.0457675
ENSG00000186743	TPI1P3	-2.70319	0.0185909
ENSG00000124216	SNAI1	-2.70138	7.74328e-26
ENSG00000173080	RXFP4	-2.68734	0.000578763
ENSG00000199172	MIR331	-2.66359	0.0411401
ENSG00000068976	PYGM	-2.65863	7.26199e-11
ENSG00000163545	NUAK2	-2.64226	6.8119e-73
ENSG00000229153	EPHA1-AS1	-2.6368	0.0034151
ENSG00000283709	FAM238C	-2.60893	0.020248
ENSG00000008438	PGLYRP1	-2.57551	0.0385769
ENSG00000136244	IL6	-2.53865	4.62039e-30
ENSG00000175463	TBC1D10C	-2.51866	0.0057831
ENSG00000120738	EGR1	-2.50301	2.2197e-31
ENSG00000162772	ATF3	-2.48747	1.54478e-243
ENSG00000070526	ST6GALNAC1	-2.43204	0.0438235
ENSG00000114315	HES1	-2.42618	0
ENSG00000204420	MPIG6B	-2.42423	0.00699902
ENSG00000112494	UNC93A	-2.42315	0.0322537
ENSG00000179564	LSMEM2	-2.40346	0.0108046
ENSG00000133519	ZDHHC8P1	-2.4002	0.0383284
ENSG00000185052	SLC24A3	-2.39084	0.0214373
ENSG00000117983	MUC5B	-2.39012	0.00279808
ENSG00000181322	NME9	-2.37302	0.0119253
ENSG00000105383	CD33	-2.37131	0.0434486
ENSG00000011083	SLC6A7	-2.36777	0.0418812
ENSG00000269855	RNF225	-2.35306	0.00264454
ENSG00000224712	NPIPA3	-2.33249	0.0121815
ENSG00000153234	NR4A2	-2.33187	2.39506e-70
ENSG00000226549	SCDP1	-2.32601	0.025319
ENSG00000233806	LINC01237	-2.32525	0.0324154
ENSG00000235527	HIPK1-AS1	-2.30872	0.0181428
ENSG00000169429	CXCL8	-2.29386	9.40018e-16
ENSG00000222046	DCDC2B	-2.26901	0.0104727
ENSG00000101049	SGK2	-2.2531	0.00574505
ENSG00000240877	RN7SL521P	-2.24688	0.0158561
ENSG00000241104	CEACAMP10	-2.24492	0.0452792
ENSG00000115461	IGFBP5	-2.24226	0.0161819
ENSG00000177363	LRRN4CL	-2.24082	0.0055926
ENSG00000120129	DUSP1	-2.2188	4.46702e-64
ENSG00000196361	ELAVL3	-2.2135	0.0378881
ENSG00000168928	CTRB2	-2.21057	0.000613947
ENSG00000081041	CXCL2	-2.20618	3.99379e-09
ENSG00000272610	MAGI1-IT1	-2.20078	0.0111467
ENSG00000185607	ACTBP7	-2.19601	0.011861
ENSG00000149295	DRD2	-2.1809	1.13669e-05
ENSG00000172602	RND1	-2.17667	2.24382e-16
ENSG00000162438	CTRC	-2.12819	0.0346477
ENSG00000168925	CTRB1	-2.11849	0.000250168
ENSG00000104140	RHOV	-2.09683	9.18536e-22
ENSG00000131242	RAB11FIP4	-2.09366	0.00271082
ENSG00000170345	FOS	-2.07813	1.15975e-22
ENSG00000182218	HHIPL1	-2.06681	0.0257333
ENSG00000200090	Y_RNA	-2.06202	0.0218006
ENSG00000279141	LINC01451	-2.06126	0.0301556
ENSG00000099834	CDHR5	-2.05827	0.000375647
ENSG00000173334	TRIB1	-2.05072	5.4948e-169
ENSG00000167874	TMEM88	-2.04757	0.000408163
ENSG00000142513	ACP4	-2.04629	2.42663e-07
ENSG00000136457	CHAD	-2.04528	0.000404601
ENSG00000136275	C7orf69	-2.02236	0.0043973
ENSG00000164400	CSF2	-1.99409	1.70326e-116
ENSG00000232387	SKA2P1	-1.98605	0.0132512
ENSG00000105509	HAS1	-1.98485	0.00488711
ENSG00000226763	SRRM5	-1.9825	0.0444999
ENSG00000134545	KLRC1	-1.98235	0.0133804
ENSG00000215182	MUC5AC	-1.97201	3.14154e-06
ENSG00000221867	MAGEA3	-1.96913	0.0308349
ENSG00000108309	RUNDC3A	-1.95146	0.00229397
ENSG00000206073	SERPINB4	-1.92971	0.031427
ENSG00000081985	IL12RB2	-1.91658	0.00928479
ENSG00000208028	MIR616	-1.88705	6.14253e-05
ENSG00000129204	USP6	-1.88531	0.00057696
ENSG00000164669	INTS4P1	-1.88222	0.00746441
ENSG00000169174	PCSK9	-1.88214	1.10039e-12
ENSG00000227070	EPS15-AS1	-1.87814	0.0234225
ENSG00000127954	STEAP4	-1.87778	0.00739462
ENSG00000175229	GAL3ST3	-1.85841	0.0164615
ENSG00000267767	LINC01801	-1.85257	0.0125095
ENSG00000188163	FAM166A	-1.85026	0.0179145
ENSG00000169067	ACTBL2	-1.84968	3.17475e-16
ENSG00000154099	DNAAF1	-1.8417	0.0275125
ENSG00000262484	CCER2	-1.83734	0.000952113
ENSG00000125787	GNRH2	-1.81732	0.000655208
ENSG00000005001	PRSS22	-1.79078	2.28052e-31
ENSG00000163737	PF4	-1.78717	0.00118668
ENSG00000285427	SOD2-OT1	-1.78646	0.0274403
ENSG00000163462	TRIM46	-1.78093	0.0269739
ENSG00000231767	RPS27AP5	-1.76967	0.0205573
ENSG00000229659	RPL26P6	-1.76595	0.0171179
ENSG00000182472	CAPN12	-1.76511	3.12785e-07
ENSG00000174640	SLCO2A1	-1.76185	0.000330943
ENSG00000264229	RNU4ATAC	-1.7588	0.0139641
ENSG00000189233	NUGGC	-1.75749	0.0051937
ENSG00000267519	MIR23AHG	-1.74861	2.61345e-71
ENSG00000178803	ADORA2A-AS1	-1.74673	0.0301174
ENSG00000128016	ZFP36	-1.73807	8.18358e-147
ENSG00000128918	ALDH1A2	-1.71647	0.0142884
ENSG00000186212	SOWAHB	-1.7125	1.40618e-12
ENSG00000152049	KCNE4	-1.70402	0.00289422
ENSG00000186480	INSIG1	-1.70055	4.67002e-22
ENSG00000144655	CSRNP1	-1.69624	8.86545e-138
ENSG00000242028	HYPK	-1.69606	0.00193014
ENSG00000188993	LRRC66	-1.69594	0.000887266
ENSG00000253669	GASAL1	-1.69267	3.05706e-37
ENSG00000174502	SLC26A9	-1.69137	0.00390174
ENSG00000281026	N4BP2L2-IT2	-1.68551	0.00602442
ENSG00000162078	ZG16B	-1.67412	2.62275e-13
ENSG00000167614	TTYH1	-1.66454	0.0275117
ENSG00000109072	VTN	-1.65887	2.60105e-05
ENSG00000163354	DCST2	-1.65236	0.00303029
ENSG00000235092	ID2-AS1	-1.65038	0.0164845
ENSG00000132692	BCAN	-1.64618	0.0150294
ENSG00000141527	CARD14	-1.64287	0.00109831
ENSG00000184454	NCMAP	-1.63494	0.0185863
ENSG00000134107	BHLHE40	-1.63002	8.58759e-29
ENSG00000182791	CCDC87	-1.62728	0.0482417
ENSG00000140279	DUOX2	-1.6241	0.0335397
ENSG00000184956	MUC6	-1.60745	0.0215935
ENSG00000235781	LINC02569	-1.58999	0.0142126
ENSG00000244242	IFITM10	-1.58067	3.18931e-25
ENSG00000054938	CHRDL2	-1.56553	0.0204112
ENSG00000143878	RHOB	-1.56319	1.58866e-64
ENSG00000085514	PILRA	-1.56223	0.000378322
ENSG00000143365	RORC	-1.56001	2.2175e-05
ENSG00000285094	LINC01488	-1.54246	7.41631e-05
ENSG00000138166	DUSP5	-1.53123	3.80625e-153
ENSG00000077616	NAALAD2	-1.52467	0.0170723
ENSG00000203804	ADAMTSL4-AS1	-1.51486	0.0463792
ENSG00000105289	TJP3	-1.51266	0.000506467
ENSG00000123405	NFE2	-1.50954	0.00905133
ENSG00000105523	FAM83E	-1.49795	0.00804203
ENSG00000204389	HSPA1A	-1.48554	1.58056e-08
ENSG00000188388	GOLGA6L3	-1.48155	0.0262118
ENSG00000065325	GLP2R	-1.48084	0.0024602
ENSG00000240764	PCDHGC5	-1.47839	0.00253996
ENSG00000064886	CHI3L2	-1.47704	0.00540634
ENSG00000019549	SNAI2	-1.47657	6.91554e-162
ENSG00000269720	CCDC194	-1.46832	0.0463318
ENSG00000275993	SIK1B	-1.46184	8.1856e-41
ENSG00000100156	SLC16A8	-1.45882	0.00155801
ENSG00000281406	BLACAT1	-1.4586	0.0169447
ENSG00000111181	SLC6A12	-1.45786	0.0275442
ENSG00000168398	BDKRB2	-1.45639	1.88987e-05
ENSG00000173930	SLCO4C1	-1.45514	0.0266878
ENSG00000224520	KRT8P45	-1.45505	0.00313286
ENSG00000197558	SSPOP	-1.45275	0.00033052
ENSG00000162006	MSLNL	-1.44331	0.00727129
ENSG00000112837	TBX18	-1.43991	0.000382435
ENSG00000237232	ZNF295-AS1	-1.43226	0.00399705
ENSG00000186832	KRT16	-1.42879	0.0207709
ENSG00000163520	FBLN2	-1.42468	0.000824178
ENSG00000086159	AQP6	-1.42466	0.0138802
ENSG00000269821	KCNQ1OT1	-1.4235	4.47248e-12
ENSG00000232656	IDI2-AS1	-1.42055	0.00136117
ENSG00000101670	LIPG	-1.41222	4.43462e-09
ENSG00000227953	LINC01341	-1.40154	0.00239123
ENSG00000142178	SIK1	-1.40035	5.97471e-09
ENSG00000198915	RASGEF1A	-1.3954	0.00226377
ENSG00000154898	CCDC144CP	-1.39359	0.0198807
ENSG00000266236	NARF-IT1	-1.39347	0.0356232
ENSG00000272068	BCAN-AS1	-1.38675	0.00663917
ENSG00000181790	ADGRB1	-1.37695	0.00764094
ENSG00000237945	LINC00649	-1.37011	0.0210714
ENSG00000226648	PLCG1-AS1	-1.3614	0.00268137
ENSG00000137411	VARS2	-1.35535	0.00378016
ENSG00000162692	VCAM1	-1.35394	2.3863e-07
ENSG00000272146	ARF4-AS1	-1.35308	0.0132354
ENSG00000171223	JUNB	-1.35005	9.92026e-19
ENSG00000179399	GPC5	-1.34943	0.0458089
ENSG00000105357	MYH14	-1.34529	0.0375617
ENSG00000219392	ZNF602P	-1.33801	0.0207898
ENSG00000129673	AANAT	-1.33411	0.0427047
ENSG00000118515	SGK1	-1.33365	1.72186e-83
ENSG00000174521	TTC9B	-1.33172	0.0102085
ENSG00000251432	LINC02615	-1.33106	0.00467022
ENSG00000163993	S100P	-1.32764	1.91503e-05
ENSG00000164949	GEM	-1.32505	2.32642e-104
ENSG00000143994	ABHD1	-1.3232	0.0155537
ENSG00000135925	WNT10A	-1.32249	0.0479132
ENSG00000243422	RPL23AP49	-1.31742	0.0289829
ENSG00000178404	CEP295NL	-1.31052	0.023449
ENSG00000091536	MYO15A	-1.30693	0.00895443
ENSG00000188488	SERPINA5	-1.30527	0.0284121
ENSG00000167178	ISLR2	-1.30412	0.00271782
ENSG00000165495	PKNOX2	-1.30115	0.00201179
ENSG00000160181	TFF2	-1.29865	1.68605e-11
ENSG00000172201	ID4	-1.29516	3.10787e-13
ENSG00000142959	BEST4	-1.29001	0.0455994
ENSG00000131400	NAPSA	-1.28912	0.000370549
ENSG00000166793	YPEL4	-1.286	0.00290072
ENSG00000140675	SLC5A2	-1.28446	0.0387728
ENSG00000099194	SCD	-1.28366	6.40565e-06
ENSG00000130203	APOE	-1.28249	4.73558e-12
ENSG00000005961	ITGA2B	-1.28126	0.00798933
ENSG00000175197	DDIT3	-1.28053	1.71237e-65
ENSG00000277957	SENP3-EIF4A1	-1.2747	0.0241793
ENSG00000143333	RGS16	-1.26707	0.0310849
ENSG00000224093	BCAR3-AS1	-1.26273	0.0342321
ENSG00000172232	AZU1	-1.26091	0.0111394
ENSG00000164683	HEY1	-1.25902	2.12726e-06
ENSG00000133317	LGALS12	-1.24654	0.0128628
ENSG00000130066	SAT1	-1.23888	7.95195e-14
ENSG00000104826	LHB	-1.23661	0.0475054
ENSG00000230438	SERPINB9P1	-1.23164	9.61697e-07
ENSG00000213250	RBMS2P1	-1.22917	0.0416071
ENSG00000064195	DLX3	-1.2281	0.00242055
ENSG00000247982	LINC00926	-1.22666	0.00070181
ENSG00000088340	FER1L4	-1.22249	2.22612e-05
ENSG00000120211	INSL4	-1.22159	0.018796
ENSG00000128422	KRT17	-1.22111	7.10112e-05
ENSG00000171786	NHLH1	-1.21948	0.000592789
ENSG00000188290	HES4	-1.21624	5.72983e-55
ENSG00000139988	RDH12	-1.21469	0.0170702
ENSG00000108551	RASD1	-1.21117	5.72096e-11
ENSG00000186301	MST1P2	-1.21088	0.0136331
ENSG00000164488	DACT2	-1.21052	0.0174033
ENSG00000163734	CXCL3	-1.20725	9.72247e-06
ENSG00000163435	ELF3	-1.20719	7.61338e-12
ENSG00000260423	LINC02367	-1.20048	0.0436385
ENSG00000167992	VWCE	-1.19955	0.0277372
ENSG00000169508	GPR183	-1.19847	0.0184743
ENSG00000173110	HSPA6	-1.19273	3.94947e-05
ENSG00000204388	HSPA1B	-1.18782	1.77273e-08
ENSG00000155090	KLF10	-1.18474	4.69833e-134
ENSG00000230869	AGAP10P	-1.18217	0.0173969
ENSG00000182759	MAFA	-1.18043	0.0210627
ENSG00000089692	LAG3	-1.17951	0.00525403
ENSG00000264311	MIX23P1	-1.17624	0.0268107
ENSG00000136997	MYC	-1.16706	2.7612e-94
ENSG00000108691	CCL2	-1.15933	0.0214942
ENSG00000163449	TMEM169	-1.15691	0.000106488
ENSG00000203857	HSD3B1	-1.15435	0.0122484
ENSG00000073067	CYP2W1	-1.14196	0.041412
ENSG00000187726	DNAJB13	-1.13523	0.0460424
ENSG00000254815	LMNTD2-AS1	-1.13399	0.00347198
ENSG00000115738	ID2	-1.13103	4.30462e-13
ENSG00000179761	PIPOX	-1.11733	0.0431191
ENSG00000215244	LINC02649	-1.11588	0.0303835
ENSG00000236861	BET1-AS1	-1.11279	0.0358308
ENSG00000115556	PLCD4	-1.11111	0.00546035
ENSG00000197816	CCDC180	-1.11001	0.00329464
ENSG00000171812	COL8A2	-1.10796	4.1222e-05
ENSG00000278558	TMEM191B	-1.10346	0.000269129
ENSG00000166924	NYAP1	-1.10339	0.0126905
ENSG00000160888	IER2	-1.10179	5.10536e-63
ENSG00000242902	FLNC-AS1	-1.10104	0.043432
ENSG00000163739	CXCL1	-1.09766	1.04116e-05
ENSG00000187045	TMPRSS6	-1.08914	0.027058
ENSG00000149527	PLCH2	-1.08743	0.00267186
ENSG00000109758	HGFAC	-1.08695	0.0069696
ENSG00000166592	RRAD	-1.0866	7.14133e-26
ENSG00000179111	HES7	-1.08585	0.0229808
ENSG00000185338	SOCS1	-1.08382	7.95089e-39
ENSG00000107742	SPOCK2	-1.0689	0.0430649
ENSG00000106541	AGR2	-1.06884	8.45302e-06
ENSG00000224660	SH3BP5-AS1	-1.06869	5.16728e-06
ENSG00000100079	LGALS2	-1.06791	0.0335815
ENSG00000100867	DHRS2	-1.06165	1.19779e-05
ENSG00000169245	CXCL10	-1.06047	0.0176639
ENSG00000198435	NRARP	-1.04711	1.51939e-15
ENSG00000129951	PLPPR3	-1.04216	0.0209893
ENSG00000205809	KLRC2	-1.03311	0.00210094
ENSG00000185652	NTF3	-1.03066	0.00146125
ENSG00000245532	NEAT1	-1.02996	5.74899e-06
ENSG00000117266	CDK18	-1.02628	9.56983e-08
ENSG00000161010	MRNIP	-1.02179	1.8138e-20
ENSG00000168004	PLAAT5	-1.02018	6.51084e-05
ENSG00000162999	DUSP19	-1.01737	0.0419146
ENSG00000135519	KCNH3	-1.01505	0.0458362
ENSG00000241975	ELOCP19	-1.01371	0.0364505
ENSG00000179954	SSC5D	-1.01343	0.0162304
ENSG00000274210	RNVU1-27	-1.01261	0.0254376
ENSG00000125398	SOX9	-1.01211	1.89939e-84
ENSG00000204569	PPP1R10	-1.01149	8.83495e-79
ENSG00000168899	VAMP5	-1.01136	0.000583951
ENSG00000161381	PLXDC1	-1.00687	0.020048
ENSG00000225558	UBE2D3P2	-1.00624	0.0101581
ENSG00000213057	C1orf220	-1.0042	0.0258607
ENSG00000188783	PRELP	-1.00373	0.0214383
ENSG00000273723	SUGT1-DT	-1.00352	0.0452576
ENSG00000223764	LINC02593	-1.00308	0.0162014
ENSG00000160323	ADAMTS13	-0.995529	0.00349207
ENSG00000167371	PRRT2	-0.986853	0.0241654
ENSG00000165507	DEPP1	-0.983589	2.93968e-12
ENSG00000233695	GAS6-AS1	-0.983009	0.00132928
ENSG00000010310	GIPR	-0.982657	1.17324e-05
ENSG00000116661	FBXO2	-0.970674	1.90856e-07
ENSG00000184451	CCR10	-0.970523	0.00420804
ENSG00000196338	NLGN3	-0.968581	4.89235e-06
ENSG00000198203	SULT1C2	-0.966875	0.0005248
ENSG00000273415	LINC02725	-0.966336	0.000235067
ENSG00000130513	GDF15	-0.966128	4.00539e-06
ENSG00000181577	C6orf223	-0.962027	0.000464732
ENSG00000139890	REM2	-0.958201	0.0382809
ENSG00000258441	LINC00641	-0.953807	1.64806e-14
ENSG00000099937	SERPIND1	-0.952101	0.000119849
ENSG00000129946	SHC2	-0.951457	4.81179e-05
ENSG00000231789	PIK3CD-AS2	-0.940761	0.00259429
ENSG00000255002	LINC02324	-0.940179	0.0498506
ENSG00000111012	CYP27B1	-0.939882	9.93721e-05
ENSG00000177606	JUN	-0.938942	2.81992e-30
ENSG00000132510	KDM6B	-0.937676	5.17109e-32
ENSG00000268104	SLC6A14	-0.93766	0.000991012
ENSG00000108387	SEPTIN4	-0.937287	1.49353e-08
ENSG00000127588	GNG13	-0.931596	0.0276484
ENSG00000221539	SNORD99	-0.929764	0.0150618
ENSG00000273117	INSIG1-DT	-0.927644	3.78438e-08
ENSG00000109943	CRTAM	-0.92426	4.168e-06
ENSG00000132000	PODNL1	-0.922978	5.26043e-05
ENSG00000162366	PDZK1IP1	-0.922077	0.000214824
ENSG00000147174	GCNA	-0.920465	0.00932205
ENSG00000121858	TNFSF10	-0.919022	0.000255883
ENSG00000118503	TNFAIP3	-0.917621	2.44753e-28
ENSG00000187942	LDLRAD2	-0.913695	0.00680871
ENSG00000171236	LRG1	-0.910929	0.00338243
ENSG00000215769	ARHGAP27P1-BPTFP1-KPNA2P3	-0.907575	0.00463304
ENSG00000073756	PTGS2	-0.906541	8.20283e-07
ENSG00000104953	TLE6	-0.900923	0.022424
ENSG00000162383	SLC1A7	-0.900139	0.020026
ENSG00000261556	SMG1P7	-0.899959	0.0110214
ENSG00000198719	DLL1	-0.899732	0.00967631
ENSG00000078814	MYH7B	-0.898908	0.00888446
ENSG00000151014	NOCT	-0.897934	6.7772e-42
ENSG00000182580	EPHB3	-0.897527	6.88667e-05
ENSG00000205177	C11orf91	-0.896501	0.0292322
ENSG00000221995	TIAF1	-0.892524	0.000222711
ENSG00000271447	MMP28	-0.890574	0.000859178
ENSG00000183696	UPP1	-0.889194	7.4443e-32
ENSG00000085831	TTC39A	-0.884255	5.93394e-05
ENSG00000265190	ANXA8	-0.884138	2.84852e-14
ENSG00000099994	SUSD2	-0.883235	8.70143e-06
ENSG00000102886	GDPD3	-0.882477	0.00397691
ENSG00000168453	HR	-0.881886	0.00818993
ENSG00000263874	LINC00672	-0.881873	0.00719608
ENSG00000280213	UCKL1-AS1	-0.877427	2.89324e-05
ENSG00000258512	LINC00239	-0.875196	0.00535711
ENSG00000262155	LINC02175	-0.874773	0.0317957
ENSG00000137331	IER3	-0.873553	1.19489e-48
ENSG00000143507	DUSP10	-0.871658	8.67002e-55
ENSG00000157087	ATP2B2	-0.871523	0.00271427
ENSG00000006555	TTC22	-0.868858	0.0269249
ENSG00000224165	DNAJC27-AS1	-0.867102	0.0104191
ENSG00000087494	PTHLH	-0.866165	0.000141953
ENSG00000118298	CA14	-0.862722	0.00796952
ENSG00000135407	AVIL	-0.858186	0.000345889
ENSG00000261371	PECAM1	-0.857714	4.80582e-08
ENSG00000224389	C4B	-0.854939	0.014667
ENSG00000101443	WFDC2	-0.854742	0.00847161
ENSG00000172216	CEBPB	-0.854564	6.33928e-26
ENSG00000236871	LINC00106	-0.850345	0.0279249
ENSG00000261971	MMP25-AS1	-0.84985	0.00363321
ENSG00000115257	PCSK4	-0.848268	8.77613e-05
ENSG00000141505	ASGR1	-0.84713	0.00144762
ENSG00000109107	ALDOC	-0.847087	1.17421e-11
ENSG00000225828	FAM229A	-0.844376	8.50057e-06
ENSG00000269019	HOMER3-AS1	-0.844293	0.024509
ENSG00000117595	IRF6	-0.842717	0.0170641
ENSG00000196296	ATP2A1	-0.839949	0.00586804
ENSG00000261326	LINC01355	-0.835818	0.00257338
ENSG00000179094	PER1	-0.833705	1.71821e-22
ENSG00000143127	ITGA10	-0.833261	1.14093e-05
ENSG00000109321	AREG	-0.832845	2.10776e-09
ENSG00000149781	FERMT3	-0.830408	7.36934e-09
ENSG00000239282	CASTOR1	-0.830207	0.00700615
ENSG00000168405	CMAHP	-0.826788	0.000593238
ENSG00000239653	PSMD6-AS2	-0.824573	0.0446443
ENSG00000162461	SLC25A34	-0.823416	0.0207366
ENSG00000134827	TCN1	-0.822809	0.00211648
ENSG00000164530	PI16	-0.821355	5.68195e-11
ENSG00000248771	SMIM31	-0.819877	0.0235709
ENSG00000067064	IDI1	-0.818626	1.49096e-25
ENSG00000235618	FAM21EP	-0.818559	0.0094062
ENSG00000119630	PGF	-0.816791	4.76113e-10
ENSG00000162241	SLC25A45	-0.810033	2.878e-06
ENSG00000158050	DUSP2	-0.809674	5.42388e-07
ENSG00000178297	TMPRSS9	-0.809238	0.00127664
ENSG00000180616	SSTR2	-0.807098	3.8739e-07
ENSG00000092758	COL9A3	-0.806723	0.010886
ENSG00000105464	GRIN2D	-0.805644	0.000687744
ENSG00000251562	MALAT1	-0.804589	0.000975574
ENSG00000152137	HSPB8	-0.80415	4.67026e-14
ENSG00000169231	THBS3	-0.802737	4.81111e-06
ENSG00000255112	CHMP1B	-0.802323	8.2264e-26
ENSG00000135898	GPR55	-0.801891	0.00623543
ENSG00000125657	TNFSF9	-0.801672	1.85743e-19
ENSG00000235831	BHLHE40-AS1	-0.80111	0.0234382
ENSG00000125845	BMP2	-0.800997	6.16218e-05
ENSG00000006210	CX3CL1	-0.800795	1.43938e-10
ENSG00000105419	MEIS3	-0.79839	0.00210809
ENSG00000178199	ZC3H12D	-0.795989	0.0152097
ENSG00000102053	ZC3H12B	-0.794936	0.00672039
ENSG00000214021	TTLL3	-0.792167	5.95878e-09
ENSG00000130164	LDLR	-0.791768	9.53259e-29
ENSG00000243649	CFB	-0.791529	0.000325161
ENSG00000166816	LDHD	-0.790418	0.000212451
ENSG00000125510	OPRL1	-0.788783	0.00983847
ENSG00000170006	TMEM154	-0.786275	1.85391e-06
ENSG00000185022	MAFF	-0.78619	5.39055e-24
ENSG00000130222	GADD45G	-0.785249	0.000493165
ENSG00000091428	RAPGEF4	-0.784002	0.00970964
ENSG00000135114	OASL	-0.782036	3.36014e-29
ENSG00000163082	SGPP2	-0.780688	0.00430196
ENSG00000013441	CLK1	-0.778982	3.03867e-31
ENSG00000173531	MST1	-0.776928	2.19072e-06
ENSG00000221869	CEBPD	-0.775173	0.000734294
ENSG00000101222	SPEF1	-0.774881	0.00293219
ENSG00000167103	PIP5KL1	-0.768695	3.89045e-06
ENSG00000256167	ATF4P4	-0.76631	0.00984315
ENSG00000087074	PPP1R15A	-0.764801	1.74109e-46
ENSG00000179698	WDR97	-0.761775	0.0089275
ENSG00000152439	ZNF773	-0.759775	0.011176
ENSG00000249279	LINC02057	-0.759044	9.19582e-06
ENSG00000259070	LINC00639	-0.758965	0.000685219
ENSG00000105246	EBI3	-0.758606	0.0123672
ENSG00000110944	IL23A	-0.757187	0.0206599
ENSG00000135638	EMX1	-0.757086	0.0060093
ENSG00000184786	DYNLT2	-0.756234	0.0012531
ENSG00000198774	RASSF9	-0.755242	0.000898582
ENSG00000237399	PITRM1-AS1	-0.755223	0.00442267
ENSG00000049249	TNFRSF9	-0.754748	0.00011207
ENSG00000175155	YPEL2	-0.754212	8.44678e-09
ENSG00000204291	COL15A1	-0.753604	1.81466e-05
ENSG00000166741	NNMT	-0.753346	0.00917867
ENSG00000259207	ITGB3	-0.753008	1.59953e-09
ENSG00000125730	C3	-0.751205	0.000260199
ENSG00000102878	HSF4	-0.750352	5.84842e-06
ENSG00000164692	COL1A2	-0.749392	3.26593e-13
ENSG00000224020	MIR181A2HG	-0.748216	0.0149271
ENSG00000107551	RASSF4	-0.748093	3.93911e-14
ENSG00000099953	MMP11	-0.74207	8.80864e-10
ENSG00000200879	SNORD14E	-0.740029	0.0316582
ENSG00000008323	PLEKHG6	-0.737874	0.0369381
ENSG00000275395	FCGBP	-0.737493	4.48998e-08
ENSG00000139597	N4BP2L1	-0.73744	0.00377735
ENSG00000240771	ARHGEF25	-0.736956	0.0225134
ENSG00000125775	SDCBP2	-0.735341	0.000819836
ENSG00000168477	TNXB	-0.733197	2.43599e-09
ENSG00000177989	ODF3B	-0.733078	0.000840696
ENSG00000100918	REC8	-0.733017	0.000486237
ENSG00000075826	SEC31B	-0.732684	0.00029862
ENSG00000172508	CARNS1	-0.73248	0.0437961
ENSG00000124507	PACSIN1	-0.728121	0.0424699
ENSG00000157343	ARMC12	-0.727944	0.0168011
ENSG00000119915	ELOVL3	-0.727031	0.0245914
ENSG00000180747	SMG1P3	-0.726064	0.000320154
ENSG00000183773	AIFM3	-0.725362	0.00967274
ENSG00000100359	SGSM3	-0.72458	0.00876392
ENSG00000073605	GSDMB	-0.721927	0.00658506
ENSG00000188177	ZC3H6	-0.721871	5.55919e-05
ENSG00000063180	CA11	-0.721537	1.23526e-06
ENSG00000112972	HMGCS1	-0.719065	7.43011e-17
ENSG00000170542	SERPINB9	-0.718992	8.25239e-15
ENSG00000175538	KCNE3	-0.716047	0.034457
ENSG00000204839	MROH6	-0.714593	1.28056e-07
ENSG00000184012	TMPRSS2	-0.71167	0.000256209
ENSG00000142405	NLRP12	-0.711138	0.0428003
ENSG00000181722	ZBTB20	-0.709947	0.011372
ENSG00000181444	ZNF467	-0.709879	1.06051e-05
ENSG00000025708	TYMP	-0.708061	6.38106e-08
ENSG00000108947	EFNB3	-0.706243	7.75435e-06
ENSG00000272145	NFYC-AS1	-0.704872	0.00516457
ENSG00000179168	GGN	-0.704278	0.00318694
ENSG00000168209	DDIT4	-0.703547	8.40177e-17
ENSG00000197301	HMGA2-AS1	-0.702798	0.0298794
ENSG00000187987	ZSCAN23	-0.698449	0.0276398
ENSG00000078018	MAP2	-0.698279	0.00910592
ENSG00000206625	RNU6-1	-0.69789	0.0245765
ENSG00000264230	ANXA8L1	-0.695878	7.7154e-06
ENSG00000106123	EPHB6	-0.694447	0.0106082
ENSG00000173237	C11orf86	-0.69314	0.00130223
ENSG00000185100	ADSS1	-0.692947	0.00193242
ENSG00000186891	TNFRSF18	-0.689652	0.00108803
ENSG00000204060	FOXO6	-0.688985	2.10402e-08
ENSG00000144476	ACKR3	-0.688748	2.69968e-05
ENSG00000262074	SNORD3B-2	-0.688538	1.54156e-05
ENSG00000130649	CYP2E1	-0.687984	0.029329
ENSG00000100100	PIK3IP1	-0.687807	9.02398e-05
ENSG00000105479	ODAD1	-0.686237	0.00136407
ENSG00000235169	SMIM1	-0.685779	0.0175624
ENSG00000274512	TBC1D3L	-0.685134	0.000149674
ENSG00000125347	IRF1	-0.684729	2.70431e-23
ENSG00000278763	FAM27B	-0.682529	0.0204425
ENSG00000248098	BCKDHA	-0.677814	0.00547734
ENSG00000266835	GAPLINC	-0.676781	0.028674
ENSG00000232859	LYRM9	-0.676673	0.0381785
ENSG00000188825	LINC00910	-0.674614	0.00172649
ENSG00000143387	CTSK	-0.67397	0.000601979
ENSG00000117013	KCNQ4	-0.673483	0.0292078
ENSG00000078401	EDN1	-0.673407	1.12144e-12
ENSG00000270194	GOLGA4-AS1	-0.67091	0.00171939
ENSG00000205116	TMEM88B	-0.669961	0.0226411
ENSG00000166126	AMN	-0.668313	0.000311519
ENSG00000009724	MASP2	-0.667899	0.0230059
ENSG00000174010	KLHL15	-0.666926	3.85693e-23
ENSG00000116032	GRIN3B	-0.664513	0.0389808
ENSG00000142347	MYO1F	-0.664113	0.000202803
ENSG00000225969	ABHD11-AS1	-0.663687	0.00871548
ENSG00000189350	TOGARAM2	-0.663602	7.1862e-06
ENSG00000115457	IGFBP2	-0.661872	0.0264643
ENSG00000170373	CST1	-0.660471	0.00265649
ENSG00000103269	RHBDL1	-0.659952	3.22273e-05
ENSG00000178026	LRRC75B	-0.658593	1.92245e-05
ENSG00000012171	SEMA3B	-0.65698	0.000417497
ENSG00000188015	S100A3	-0.656629	4.64287e-08
ENSG00000122711	SPINK4	-0.655981	5.87656e-06
ENSG00000101441	CST4	-0.655817	0.00132421
ENSG00000222009	BTBD19	-0.655323	0.0188358
ENSG00000112902	SEMA5A	-0.654437	2.12845e-06
ENSG00000145198	VWA5B2	-0.653398	0.0411212
ENSG00000256092	SBNO1-AS1	-0.652812	0.0170897
ENSG00000006606	CCL26	-0.652344	0.0134409
ENSG00000061656	SPAG4	-0.651956	1.07476e-09
ENSG00000134294	SLC38A2	-0.648743	4.48006e-31
ENSG00000007255	TRAPPC6A	-0.64272	1.35224e-05
ENSG00000197769	MAP1LC3C	-0.641822	0.0331591
ENSG00000116717	GADD45A	-0.640781	1.32253e-21
ENSG00000227827	PKD1P2	-0.640644	0.0222102
ENSG00000173281	PPP1R3B	-0.640305	9.45921e-13
ENSG00000170835	CEL	-0.639695	0.0144691
ENSG00000198911	SREBF2	-0.639296	9.86595e-18
ENSG00000079215	SLC1A3	-0.637837	5.99912e-08
ENSG00000188747	NOXA1	-0.635581	2.91783e-06
ENSG00000108785	HSD17B1P1	-0.635348	0.00291018
ENSG00000168140	VASN	-0.635131	5.90477e-11
ENSG00000116016	EPAS1	-0.63332	0.000813063
ENSG00000130653	PNPLA7	-0.632885	0.0214887
ENSG00000170369	CST2	-0.632023	0.0178112
ENSG00000253731	PCDHGA6	-0.63145	0.0144965
ENSG00000137691	CFAP300	-0.62918	1.24936e-05
ENSG00000205129	C4orf47	-0.628305	0.0325971
ENSG00000231274	SBK3	-0.626128	0.00721068
ENSG00000172794	RAB37	-0.626017	0.00634297
ENSG00000131094	C1QL1	-0.625778	2.84071e-06
ENSG00000173262	SLC2A14	-0.625446	0.0075085
ENSG00000105376	ICAM5	-0.622316	2.37743e-08
ENSG00000052802	MSMO1	-0.620489	1.08215e-13
ENSG00000205517	RGL3	-0.619973	6.832e-05
ENSG00000069399	BCL3	-0.619089	2.54083e-10
ENSG00000113070	HBEGF	-0.618248	2.44034e-32
ENSG00000102934	PLLP	-0.616003	8.56896e-05
ENSG00000198753	PLXNB3	-0.615505	3.44539e-11
ENSG00000113140	SPARC	-0.615298	0.0220354
ENSG00000164211	STARD4	-0.614519	2.97653e-15
ENSG00000198517	MAFK	-0.614309	3.29916e-30
ENSG00000214279	SCART1	-0.614199	0.000703035
ENSG00000116741	RGS2	-0.612636	6.07382e-08
ENSG00000078114	NEBL	-0.611549	0.000423947
ENSG00000162645	GBP2	-0.611138	0.00420019
ENSG00000239713	APOBEC3G	-0.609149	4.95499e-06
ENSG00000149927	DOC2A	-0.608623	0.00485425
ENSG00000113916	BCL6	-0.608309	1.47754e-21
ENSG00000127129	EDN2	-0.606736	0.0154821
ENSG00000119922	IFIT2	-0.605908	7.43284e-06
ENSG00000198795	ZNF521	-0.605584	0.0118342
ENSG00000131737	KRT34	-0.604992	0.00295073
ENSG00000143847	PPFIA4	-0.603185	0.000640255
ENSG00000140398	NEIL1	-0.603103	1.97761e-05
ENSG00000049089	COL9A2	-0.602877	0.0138854
ENSG00000130522	JUND	-0.602378	2.37235e-14
ENSG00000154556	SORBS2	-0.601064	4.3541e-06
ENSG00000177453	NIM1K	-0.598905	0.00334787
ENSG00000167525	PROCA1	-0.597468	0.0221548
ENSG00000280832	GSEC	-0.595732	3.07395e-05
ENSG00000267221	C17orf113	-0.595477	0.0345669
ENSG00000172893	DHCR7	-0.595113	2.91098e-15
ENSG00000183486	MX2	-0.593277	1.14889e-05
ENSG00000095752	IL11	-0.592153	1.55978e-09
ENSG00000187688	TRPV2	-0.589724	0.0029341
ENSG00000136274	NACAD	-0.588997	0.0176912
ENSG00000125731	SH2D3A	-0.588433	6.98071e-10
ENSG00000106991	ENG	-0.588302	0.0144772
ENSG00000110921	MVK	-0.587948	4.85185e-14
ENSG00000107159	CA9	-0.587019	0.005745
ENSG00000159588	CCDC17	-0.586368	0.0232164
ENSG00000104883	PEX11G	-0.586341	0.00470074
ENSG00000169439	SDC2	-0.586151	0.00295654
ENSG00000166046	TCP11L2	-0.584651	0.00025302
ENSG00000184545	DUSP8	-0.584271	3.53098e-06
ENSG00000255346	NOX5	-0.582908	0.00163929
ENSG00000240583	AQP1	-0.581802	4.2366e-06
ENSG00000090238	YPEL3	-0.581521	1.67863e-06
ENSG00000243244	STON1	-0.581283	0.0413248
ENSG00000135722	FBXL8	-0.581031	1.33453e-05
ENSG00000249740	OSMR-AS1	-0.580068	0.0264272
ENSG00000272055	RNU6-6P	-0.578432	0.0448607
ENSG00000169583	CLIC3	-0.578102	0.000155014
ENSG00000143590	EFNA3	-0.577927	0.00371249
ENSG00000182359	KBTBD3	-0.577113	2.35916e-06
ENSG00000142765	SYTL1	-0.577083	3.64319e-07
ENSG00000111679	PTPN6	-0.576283	3.11039e-07
ENSG00000234769	WASH4P	-0.575647	0.0262084
ENSG00000066230	SLC9A3	-0.575538	0.00574694
ENSG00000163703	CRELD1	-0.575526	0.000501171
ENSG00000185664	PMEL	-0.574607	0.00156276
ENSG00000113389	NPR3	-0.574432	3.15139e-05
ENSG00000249087	ZNF436-AS1	-0.574224	0.00364674
ENSG00000196196	HRCT1	-0.573336	0.00857074
ENSG00000183496	MEX3B	-0.573163	0.00421709
ENSG00000272734	ADIRF-AS1	-0.572498	1.27643e-06
ENSG00000204396	VWA7	-0.571476	0.0030231
ENSG00000178882	RFLNA	-0.571226	0.00422092
ENSG00000163660	CCNL1	-0.570461	2.24305e-25
ENSG00000205436	EXOC3L4	-0.569595	0.0307989
ENSG00000185522	LMNTD2	-0.567278	0.000410722
ENSG00000263934	SNORD3A	-0.565606	0.00195639
ENSG00000108465	CDK5RAP3	-0.565257	0.0233177
ENSG00000088756	ARHGAP28	-0.564689	0.0202113
ENSG00000165272	AQP3	-0.564477	3.98648e-07
ENSG00000139044	B4GALNT3	-0.564382	0.0139909
ENSG00000167861	HID1	-0.563639	1.41754e-09
ENSG00000132141	CCT6B	-0.563572	0.00964234
ENSG00000197183	NOL4L	-0.5613	1.05109e-07
ENSG00000117122	MFAP2	-0.559943	1.87783e-06
ENSG00000102804	TSC22D1	-0.559201	8.41979e-31
ENSG00000133321	PLAAT4	-0.557941	0.0125165
ENSG00000235863	B3GALT4	-0.557268	0.00519063
ENSG00000165312	OTUD1	-0.556963	1.39103e-08
ENSG00000157514	TSC22D3	-0.556762	2.47113e-07
ENSG00000172183	ISG20	-0.556431	4.46506e-06
ENSG00000145088	EAF2	-0.555286	0.0261601
ENSG00000154358	OBSCN	-0.552547	1.45911e-05
ENSG00000177181	RIMKLA	-0.551999	0.00168116
ENSG00000100906	NFKBIA	-0.55185	1.29329e-11
ENSG00000128394	APOBEC3F	-0.548802	0.00101466
ENSG00000269929	MIRLET7A1HG	-0.548171	0.000237961
ENSG00000139178	C1RL	-0.547903	0.000187927
ENSG00000128482	RNF112	-0.547642	0.0301781
ENSG00000110628	SLC22A18	-0.547499	2.29796e-06
ENSG00000214376	VSTM5	-0.547277	0.0189405
ENSG00000021355	SERPINB1	-0.546872	0.000801275
ENSG00000235453	SMIM27	-0.546673	0.00172724
ENSG00000105514	RAB3D	-0.544625	1.78561e-05
ENSG00000183128	CALHM3	-0.544235	0.000891654
ENSG00000156966	B3GNT7	-0.54375	0.010325
ENSG00000197019	SERTAD1	-0.542995	2.0213e-26
ENSG00000090339	ICAM1	-0.542761	0.0170833
ENSG00000163874	ZC3H12A	-0.542369	3.40967e-05
ENSG00000130707	ASS1	-0.542066	5.45572e-06
ENSG00000137225	CAPN11	-0.541828	0.0319731
ENSG00000237748	UQCRBP1	-0.541456	0.014602
ENSG00000211772	TRBC2	-0.541281	0.000135385
ENSG00000132002	DNAJB1	-0.54119	1.78666e-22
ENSG00000253320	MAILR	-0.540685	0.0110337
ENSG00000142102	PGGHG	-0.540527	4.71136e-05
ENSG00000203865	ATP1A1-AS1	-0.54031	7.06671e-06
ENSG00000241404	EGFL8	-0.539939	0.0298111
ENSG00000245573	BDNF-AS	-0.5396	0.00850217
ENSG00000175482	POLD4	-0.53842	7.77413e-08
ENSG00000184381	PLA2G6	-0.537419	0.00135484
ENSG00000134824	FADS2	-0.537237	9.37582e-11
ENSG00000173209	AHSA2P	-0.53601	0.000327326
ENSG00000165698	SPACA9	-0.535254	1.50683e-06
ENSG00000181885	CLDN7	-0.534289	0.002744
ENSG00000174871	CNIH2	-0.532826	0.0276933
ENSG00000197808	ZNF461	-0.531607	2.35771e-08
ENSG00000196605	ZNF846	-0.528797	0.00114079
ENSG00000239779	WBP1	-0.528632	6.28519e-07
ENSG00000007944	MYLIP	-0.528357	6.24876e-13
ENSG00000154734	ADAMTS1	-0.528146	5.81414e-10
ENSG00000171992	SYNPO	-0.528145	9.5073e-09
ENSG00000120709	FAM53C	-0.528056	5.66128e-29
ENSG00000185885	IFITM1	-0.528033	0.00287906
ENSG00000112559	MDFI	-0.527575	9.20725e-06
ENSG00000233621	LINC01137	-0.526923	0.0234334
ENSG00000266714	MYO15B	-0.526509	0.00293979
ENSG00000262001	DLGAP1-AS2	-0.526404	0.0151344
ENSG00000131067	GGT7	-0.526335	0.00264555
ENSG00000274602	PI4KAP1	-0.526331	1.69792e-07
ENSG00000124143	ARHGAP40	-0.525583	7.27492e-07
ENSG00000233822	H2BC15	-0.52543	0.0138206
ENSG00000142623	PADI1	-0.524366	5.63288e-05
ENSG00000115963	RND3	-0.523359	8.38716e-14
ENSG00000095539	SEMA4G	-0.523336	0.00207103
ENSG00000175505	CLCF1	-0.523285	7.37256e-20
ENSG00000124224	PPP4R1L	-0.52325	1.98318e-11
ENSG00000173267	SNCG	-0.523095	1.17366e-10
ENSG00000117318	ID3	-0.521924	5.62497e-12
ENSG00000223485	LINC01615	-0.521776	0.0373642
ENSG00000272870	SAP30-DT	-0.521682	0.000847109
ENSG00000224321	RPL12P14	-0.521326	0.0377774
ENSG00000143669	LYST	-0.52041	2.53649e-06
ENSG00000176428	VPS37D	-0.520057	1.10079e-06
ENSG00000237840	FAM21FP	-0.519602	0.0201837
ENSG00000244161	FLNB-AS1	-0.519478	0.0304265
ENSG00000166575	TMEM135	-0.519427	2.40751e-07
ENSG00000103888	CEMIP	-0.518472	1.99114e-10
ENSG00000256806	C17orf100	-0.518224	0.021284
ENSG00000059804	SLC2A3	-0.516997	1.09545e-10
ENSG00000175787	ZNF169	-0.516617	0.0294595
ENSG00000135363	LMO2	-0.515852	0.0361264
ENSG00000214274	ANG	-0.514871	0.0101087
ENSG00000172086	KRCC1	-0.514402	1.28714e-12
ENSG00000235314	LINC00957	-0.514011	0.0134027
ENSG00000164379	FOXQ1	-0.513817	2.93636e-10
ENSG00000196754	S100A2	-0.513774	0.000320232
ENSG00000119138	KLF9	-0.513471	5.68337e-08
ENSG00000107731	UNC5B	-0.513398	2.28058e-06
ENSG00000198467	TPM2	-0.513212	0.00402085
ENSG00000136098	NEK3	-0.511345	0.000125164
ENSG00000257671	KRT7-AS	-0.51082	0.00569231
ENSG00000226985	LINC01203	-0.51074	0.00269571
ENSG00000243926	TIPARP-AS1	-0.510531	0.0433516
ENSG00000170442	KRT86	-0.510294	1.09433e-06
ENSG00000175938	ORAI3	-0.509863	1.11591e-06
ENSG00000204947	ZNF425	-0.509855	5.28795e-06
ENSG00000114541	FRMD4B	-0.509111	1.80805e-08
ENSG00000160781	PAQR6	-0.508553	0.0131035
ENSG00000179361	ARID3B	-0.508193	2.08129e-05
ENSG00000203797	DDO	-0.507333	0.00889384
ENSG00000173451	THAP2	-0.505252	0.00126062
ENSG00000212694	LINC01089	-0.504854	0.0441758
ENSG00000171219	CDC42BPG	-0.504787	8.29515e-08
ENSG00000127528	KLF2	-0.504416	1.01947e-21
ENSG00000130208	APOC1	-0.504022	0.0100972
ENSG00000139160	ETFBKMT	-0.503753	0.0107579
ENSG00000113721	PDGFRB	-0.503352	2.04063e-05
ENSG00000102287	GABRE	-0.503045	0.0130063
ENSG00000143036	SLC44A3	-0.502612	0.0387855
ENSG00000205078	SYCE1L	-0.502423	0.00639961
ENSG00000160801	PTH1R	-0.500031	0.0216535
ENSG00000204219	TCEA3	-0.499931	1.80217e-08
ENSG00000163683	SMIM14	-0.4998	2.3509e-06
ENSG00000163795	ZNF513	-0.499442	1.06601e-07
ENSG00000146278	PNRC1	-0.49872	4.13204e-07
ENSG00000117407	ARTN	-0.498541	1.95115e-07
ENSG00000237686	SCIRT	-0.498259	0.00550242
ENSG00000185499	MUC1	-0.49772	0.0193547
ENSG00000205583	STAG3L1	-0.497494	0.0337862
ENSG00000135477	KRT87P	-0.497221	9.71495e-08
ENSG00000105085	MED26	-0.496522	3.88242e-12
ENSG00000148339	SLC25A25	-0.496041	2.14451e-16
ENSG00000073350	LLGL2	-0.495988	6.79037e-07
ENSG00000168386	FILIP1L	-0.495213	1.30421e-10
ENSG00000019102	VSIG2	-0.494849	0.0430369
ENSG00000072310	SREBF1	-0.494097	0.00196403
ENSG00000215788	TNFRSF25	-0.492782	0.00389329
ENSG00000110455	ACCS	-0.492489	0.000859433
ENSG00000166145	SPINT1	-0.492322	0.00013124
ENSG00000163219	ARHGAP25	-0.492049	0.0374871
ENSG00000118898	PPL	-0.491085	7.7639e-08
ENSG00000113108	APBB3	-0.491037	0.000360245
ENSG00000197329	PELI1	-0.48946	4.18112e-06
ENSG00000166920	C15orf48	-0.489184	4.16738e-06
ENSG00000139112	GABARAPL1	-0.489065	1.54437e-07
ENSG00000197859	ADAMTSL2	-0.487869	0.0060113
ENSG00000139625	MAP3K12	-0.486865	5.02251e-09
ENSG00000115594	IL1R1	-0.485417	3.07164e-08
ENSG00000169908	TM4SF1	-0.485343	1.05655e-12
ENSG00000091592	NLRP1	-0.484919	4.62038e-10
ENSG00000180425	C11orf71	-0.48476	0.0129655
ENSG00000172663	TMEM134	-0.48456	2.11164e-07
ENSG00000164251	F2RL1	-0.484225	3.53036e-27
ENSG00000186642	PDE2A	-0.484223	1.24684e-08
ENSG00000117616	RSRP1	-0.483669	0.00551761
ENSG00000231721	LINC-PINT	-0.483246	0.0264404
ENSG00000146054	TRIM7	-0.482665	0.0223299
ENSG00000080031	PTPRH	-0.482018	6.2636e-05
ENSG00000111319	SCNN1A	-0.481398	5.84358e-07
ENSG00000185215	TNFAIP2	-0.481286	1.77364e-08
ENSG00000105672	ETV2	-0.481052	0.0290156
ENSG00000273018	FAM106A	-0.480218	0.00757925
ENSG00000114796	KLHL24	-0.479874	1.56886e-06
ENSG00000105327	BBC3	-0.479603	0.00947112
ENSG00000142611	PRDM16	-0.47947	0.00461897
ENSG00000224032	EPB41L4A-AS1	-0.478937	2.08179e-08
ENSG00000151692	RNF144A	-0.478882	0.000217115
ENSG00000160161	CILP2	-0.478864	0.000788108
ENSG00000213693	SEC14L1P1	-0.478013	0.0479886
ENSG00000136826	KLF4	-0.477854	6.90796e-15
ENSG00000119950	MXI1	-0.477729	0.00143088
ENSG00000153157	SYCP2L	-0.477666	0.0389885
ENSG00000158246	TENT5B	-0.477649	1.34151e-08
ENSG00000042980	ADAM28	-0.477402	1.68615e-05
ENSG00000127324	TSPAN8	-0.47728	3.13342e-05
ENSG00000103742	IGDCC4	-0.476641	0.000324531
ENSG00000101187	SLCO4A1	-0.476081	1.00084e-07
ENSG00000226278	PSPHP1	-0.474593	6.88161e-05
ENSG00000059728	MXD1	-0.474244	1.27494e-09
ENSG00000129757	CDKN1C	-0.473394	4.24562e-06
ENSG00000167733	HSD11B1L	-0.473365	0.00356535
ENSG00000164463	CREBRF	-0.473207	3.89265e-07
ENSG00000171951	SCG2	-0.472953	0.0120481
ENSG00000137171	KLC4	-0.472181	9.2765e-07
ENSG00000141854	MISP3	-0.471736	0.0076483
ENSG00000160469	BRSK1	-0.471712	4.40266e-05
ENSG00000175309	PHYKPL	-0.471511	1.06549e-06
ENSG00000104419	NDRG1	-0.470748	0.00171958
ENSG00000124664	SPDEF	-0.470359	4.45598e-06
ENSG00000196421	C20orf204	-0.469945	0.0311345
ENSG00000186907	RTN4RL2	-0.469262	0.00206957
ENSG00000141622	RNF165	-0.468573	0.0186203
ENSG00000124762	CDKN1A	-0.46732	2.73886e-26
ENSG00000250067	YJEFN3	-0.466711	0.0160105
ENSG00000106714	CNTNAP3	-0.466035	0.0031006
ENSG00000167895	TMC8	-0.465865	0.0177457
ENSG00000224183	SDHDP6	-0.464422	0.0326984
ENSG00000189195	BTBD8	-0.464411	4.66514e-05
ENSG00000117305	HMGCL	-0.464076	6.38548e-08
ENSG00000182272	B4GALNT4	-0.463595	6.79983e-06
ENSG00000070731	ST6GALNAC2	-0.461584	0.000488547
ENSG00000198835	GJC2	-0.461275	0.0468602
ENSG00000228288	PCAT6	-0.461224	0.0488618
ENSG00000100068	LRP5L	-0.461204	0.000119319
ENSG00000258655	ARHGAP5-AS1	-0.460716	0.00179665
ENSG00000167191	GPRC5B	-0.459888	0.00180892
ENSG00000176920	FUT2	-0.459482	0.0379216
ENSG00000161298	ZNF382	-0.459395	0.0123934
ENSG00000123870	ZNF137P	-0.45909	0.0276443
ENSG00000095397	WHRN	-0.458672	0.000594784
ENSG00000179913	B3GNT3	-0.458514	0.0059603
ENSG00000182993	C12orf60	-0.458314	0.0161955
ENSG00000148288	GBGT1	-0.458304	0.0279205
ENSG00000143384	MCL1	-0.458134	8.7096e-22
ENSG00000176845	METRNL	-0.457634	7.1508e-07
ENSG00000114626	ABTB1	-0.457627	1.36105e-07
ENSG00000010030	ETV7	-0.457333	0.00659753
ENSG00000245849	RAD51-AS1	-0.456833	0.00734939
ENSG00000073670	ADAM11	-0.456171	0.00532932
ENSG00000182310	SPACA6	-0.455504	0.000752099
ENSG00000072818	ACAP1	-0.455221	0.00159143
ENSG00000243660	ZNF487	-0.455188	0.0161527
ENSG00000130433	CACNG6	-0.455063	0.0454245
ENSG00000160602	NEK8	-0.454694	0.00160003
ENSG00000162654	GBP4	-0.454535	0.0104085
ENSG00000021300	PLEKHB1	-0.454365	0.0104479
ENSG00000120549	KIAA1217	-0.453196	3.10126e-08
ENSG00000184584	STING1	-0.452892	1.11793e-07
ENSG00000176826	FKBP9P1	-0.452297	0.0424448
ENSG00000170458	CD14	-0.450279	0.000409541
ENSG00000114268	PFKFB4	-0.449809	6.91873e-07
ENSG00000062524	LTK	-0.449767	0.000798122
ENSG00000236438	FAM157A	-0.449457	0.0270207
ENSG00000196110	ZNF699	-0.448974	4.49955e-08
ENSG00000144230	GPR17	-0.448814	0.0289984
ENSG00000115414	FN1	-0.448812	1.64369e-07
ENSG00000157601	MX1	-0.448297	5.20515e-05
ENSG00000185745	IFIT1	-0.448048	2.89091e-08
ENSG00000270069	MIR222HG	-0.447899	7.65864e-06
ENSG00000205593	DENND6B	-0.446418	0.00594822
ENSG00000134198	TSPAN2	-0.445786	0.00483941
ENSG00000050438	SLC4A8	-0.444484	0.0131467
ENSG00000099282	TSPAN15	-0.444413	3.50864e-07
ENSG00000126368	NR1D1	-0.443307	1.04524e-09
ENSG00000105204	DYRK1B	-0.443236	2.27454e-07
ENSG00000269352	PTOV1-AS2	-0.442969	0.0333978
ENSG00000135740	SLC9A5	-0.44221	0.000212109
ENSG00000182983	ZNF662	-0.441853	0.0269341
ENSG00000167779	IGFBP6	-0.439014	0.00269164
ENSG00000142871	CCN1	-0.438731	2.8865e-08
ENSG00000221994	ZNF630	-0.43871	0.0157336
ENSG00000142920	AZIN2	-0.438679	8.52167e-07
ENSG00000186026	ZNF284	-0.438081	0.00704621
ENSG00000138834	MAPK8IP3	-0.437192	2.73917e-06
ENSG00000260630	SNAI3-AS1	-0.436735	0.0246788
ENSG00000119862	LGALSL	-0.435907	9.21068e-05
ENSG00000157873	TNFRSF14	-0.435498	2.39332e-05
ENSG00000158373	H2BC5	-0.435071	0.000129901
ENSG00000095951	HIVEP1	-0.435063	4.15167e-07
ENSG00000001617	SEMA3F	-0.435005	2.85142e-06
ENSG00000179403	VWA1	-0.434702	3.20872e-07
ENSG00000099840	IZUMO4	-0.434236	0.00732778
ENSG00000168679	SLC16A4	-0.433731	0.00360671
ENSG00000108771	DHX58	-0.433403	0.000120253
ENSG00000074855	ANO8	-0.433062	1.30725e-09
ENSG00000025434	NR1H3	-0.431667	2.90182e-07
ENSG00000136514	RTP4	-0.43134	0.00916899
ENSG00000139832	RAB20	-0.431017	6.75618e-05
ENSG00000100060	MFNG	-0.430568	0.0104169
ENSG00000173825	TIGD3	-0.430536	0.00746554
ENSG00000111912	NCOA7	-0.43047	6.20161e-07
ENSG00000166750	SLFN5	-0.430264	2.43226e-05
ENSG00000159674	SPON2	-0.429758	0.000280874
ENSG00000177410	ZFAS1	-0.429721	1.2095e-06
ENSG00000196839	ADA	-0.429652	0.00567314
ENSG00000172638	EFEMP2	-0.429315	3.27647e-05
ENSG00000114423	CBLB	-0.429159	1.96516e-07
ENSG00000179715	PCED1B	-0.428639	0.0286228
ENSG00000105048	TNNT1	-0.428149	3.77747e-07
ENSG00000142235	LMTK3	-0.427651	0.00126609
ENSG00000153714	LURAP1L	-0.427495	0.0132695
ENSG00000224596	ZMIZ1-AS1	-0.427217	0.0476481
ENSG00000225756	DBH-AS1	-0.426875	0.00280846
ENSG00000137070	IL11RA	-0.426803	0.000634611
ENSG00000100234	TIMP3	-0.426379	1.64698e-08
ENSG00000099864	PALM	-0.425956	2.49803e-05
ENSG00000179818	PCBP1-AS1	-0.424258	0.0097069
ENSG00000099999	RNF215	-0.424093	1.69307e-08
ENSG00000111653	ING4	-0.424018	1.58669e-05
ENSG00000167107	ACSF2	-0.423746	5.76866e-06
ENSG00000151743	AMN1	-0.423662	0.00800981
ENSG00000137193	PIM1	-0.422374	1.09811e-09
ENSG00000074410	CA12	-0.421992	1.33009e-05
ENSG00000135365	PHF21A	-0.42142	3.36774e-07
ENSG00000150347	ARID5B	-0.421147	1.05484e-08
ENSG00000173698	ADGRG2	-0.421055	0.0462626
ENSG00000114923	SLC4A3	-0.42	0.000870377
ENSG00000105856	HBP1	-0.419445	7.06473e-08
ENSG00000143367	TUFT1	-0.419076	1.73496e-11
ENSG00000162604	TM2D1	-0.41886	1.38165e-06
ENSG00000134324	LPIN1	-0.417546	3.19977e-08
ENSG00000185561	TLCD2	-0.417343	0.0022827
ENSG00000171631	P2RY6	-0.416939	0.002149
ENSG00000124772	CPNE5	-0.416857	0.0265115
ENSG00000131398	KCNC3	-0.416806	0.0277861
ENSG00000134339	SAA2	-0.415849	0.044102
ENSG00000006534	ALDH3B1	-0.415415	1.26581e-06
ENSG00000186868	MAPT	-0.414448	0.00583942
ENSG00000237352	LINC01358	-0.414358	0.0170107
ENSG00000154079	SDHAF4	-0.41364	0.000264043
ENSG00000100767	PAPLN	-0.413602	0.00669933
ENSG00000135362	PRR5L	-0.413544	2.06824e-06
ENSG00000123096	SSPN	-0.413154	0.0121559
ENSG00000119943	PYROXD2	-0.41252	1.14961e-05
ENSG00000144134	RABL2A	-0.412427	0.00904356
ENSG00000007516	BAIAP3	-0.412331	0.00215463
ENSG00000187554	TLR5	-0.412246	0.0102981
ENSG00000187678	SPRY4	-0.411493	1.51645e-18
ENSG00000162004	CCDC78	-0.411311	0.0157143
ENSG00000186594	MIR22HG	-0.410222	6.51324e-09
ENSG00000086065	CHMP5	-0.409744	3.69367e-06
ENSG00000198169	ZNF251	-0.408964	6.27918e-08
ENSG00000132470	ITGB4	-0.408415	5.2248e-11
ENSG00000198910	L1CAM	-0.408327	5.22893e-10
ENSG00000112561	TFEB	-0.408193	2.75627e-07
ENSG00000050165	DKK3	-0.407991	0.00155899
ENSG00000211943	IGHV3-15	-0.407958	0.00397252
ENSG00000114023	FAM162A	-0.40776	5.50814e-06
ENSG00000137460	FHDC1	-0.407326	0.0300521
ENSG00000204681	GABBR1	-0.4072	0.000455533
ENSG00000115525	ST3GAL5	-0.406526	4.71646e-05
ENSG00000204019	CT83	-0.405864	0.000364235
ENSG00000117139	KDM5B	-0.405148	3.35594e-13
ENSG00000223797	ENTPD3-AS1	-0.404512	0.00704758
ENSG00000182809	CRIP2	-0.403979	2.03275e-05
ENSG00000079459	FDFT1	-0.403053	2.20873e-10
ENSG00000168071	CCDC88B	-0.402758	0.00261211
ENSG00000198771	RCSD1	-0.402121	5.08653e-06
ENSG00000244187	TMEM141	-0.400992	2.86969e-06
ENSG00000177000	MTHFR	-0.400747	9.12755e-07
ENSG00000069667	RORA	-0.400531	0.0138625
ENSG00000088826	SMOX	-0.399595	8.51279e-09
ENSG00000204580	DDR1	-0.39958	4.46779e-07
ENSG00000090661	CERS4	-0.399392	6.17138e-06
ENSG00000086544	ITPKC	-0.398792	1.11033e-05
ENSG00000215845	TSTD1	-0.398261	5.95086e-05
ENSG00000187609	EXD3	-0.39797	0.000100625
ENSG00000215375	MYL5	-0.39762	0.00127779
ENSG00000099998	GGT5	-0.397393	0.0197143
ENSG00000182179	UBA7	-0.395332	0.0201732
ENSG00000228451	SDAD1P1	-0.394693	0.0160669
ENSG00000176222	ZNF404	-0.393856	0.0282089
ENSG00000105643	ARRDC2	-0.392558	3.13651e-08
ENSG00000169242	EFNA1	-0.392385	0.0107049
ENSG00000205426	KRT81	-0.392241	5.08278e-10
ENSG00000125744	RTN2	-0.391807	0.000157848
ENSG00000051108	HERPUD1	-0.391271	2.90729e-09
ENSG00000138131	LOXL4	-0.390884	0.00529239
ENSG00000145632	PLK2	-0.390532	3.63683e-10
ENSG00000126432	PRDX5	-0.388744	4.77936e-06
ENSG00000160255	ITGB2	-0.388712	1.11233e-05
ENSG00000010438	PRSS3	-0.388637	9.18227e-06
ENSG00000132793	LPIN3	-0.388251	9.31446e-06
ENSG00000137699	TRIM29	-0.388093	0.0321225
ENSG00000136367	ZFHX2	-0.388093	0.0285725
ENSG00000122641	INHBA	-0.387943	0.0149936
ENSG00000114270	COL7A1	-0.387758	0.0086419
ENSG00000120899	PTK2B	-0.387561	0.00054916
ENSG00000213621	RPSAP54	-0.387395	0.0259456
ENSG00000165997	ARL5B	-0.387391	2.8595e-12
ENSG00000126562	WNK4	-0.387351	0.0145505
ENSG00000167552	TUBA1A	-0.386859	2.15787e-06
ENSG00000141524	TMC6	-0.386705	5.35985e-06
ENSG00000150782	IL18	-0.386537	7.3256e-07
ENSG00000205464	ATP6AP1L	-0.386188	0.00835617
ENSG00000184465	WDR27	-0.386185	2.05368e-05
ENSG00000102316	MAGED2	-0.386068	1.32027e-06
ENSG00000011258	MBTD1	-0.3855	1.28963e-05
ENSG00000168916	ZNF608	-0.384863	3.18661e-07
ENSG00000121716	PILRB	-0.384765	0.0396395
ENSG00000012822	CALCOCO1	-0.384562	1.67266e-05
ENSG00000159208	CIART	-0.384507	0.00319142
ENSG00000112773	TENT5A	-0.384482	3.10505e-07
ENSG00000196911	KPNA5	-0.383874	9.91311e-05
ENSG00000184602	SNN	-0.382209	1.86026e-07
ENSG00000271425	NBPF10	-0.382082	0.0106438
ENSG00000267278	MAP3K14-AS1	-0.381664	0.0153614
ENSG00000163453	IGFBP7	-0.381476	8.32361e-08
ENSG00000235098	ANKRD65	-0.381158	0.00464805
ENSG00000117472	TSPAN1	-0.38085	0.000150615
ENSG00000114841	DNAH1	-0.380619	0.0108086
ENSG00000168010	ATG16L2	-0.37923	0.000576082
ENSG00000134259	NGF	-0.378938	0.000134488
ENSG00000068745	IP6K2	-0.378803	5.61482e-12
ENSG00000170801	HTRA3	-0.378752	0.000116798
ENSG00000120337	TNFSF18	-0.378709	0.0311976
ENSG00000073331	ALPK1	-0.378407	0.00144353
ENSG00000102871	TRADD	-0.37822	6.57582e-05
ENSG00000116285	ERRFI1	-0.377861	8.13334e-12
ENSG00000206341	HLA-H	-0.377704	0.000145005
ENSG00000204177	BMS1P1	-0.377327	0.0250316
ENSG00000144063	MALL	-0.376754	0.000452585
ENSG00000162783	IER5	-0.376666	9.48322e-15
ENSG00000203706	SERTAD4-AS1	-0.376157	0.0216603
ENSG00000196420	S100A5	-0.375887	0.0113619
ENSG00000130813	SHFL	-0.375799	0.000505246
ENSG00000105613	MAST1	-0.375193	0.0017784
ENSG00000003147	ICA1	-0.374195	0.0136383
ENSG00000179119	SPTY2D1	-0.373991	6.94459e-13
ENSG00000196689	TRPV1	-0.373317	0.0280156
ENSG00000108840	HDAC5	-0.373184	4.17491e-07
ENSG00000188766	SPRED3	-0.372571	3.03937e-05
ENSG00000240053	LY6G5B	-0.371954	0.0135884
ENSG00000110888	CAPRIN2	-0.371926	4.1885e-05
ENSG00000188243	COMMD6	-0.37155	0.00882746
ENSG00000128590	DNAJB9	-0.371138	3.35069e-05
ENSG00000147454	SLC25A37	-0.37059	2.3358e-09
ENSG00000173546	CSPG4	-0.37051	1.25516e-06
ENSG00000153531	ADPRHL1	-0.370468	2.02741e-05
ENSG00000187091	PLCD1	-0.370424	5.8076e-08
ENSG00000114019	AMOTL2	-0.370291	7.41312e-11
ENSG00000223745	CCDC18-AS1	-0.370196	0.0175521
ENSG00000267680	ZNF224	-0.369922	0.00325201
ENSG00000148735	PLEKHS1	-0.369524	0.015893
ENSG00000184828	ZBTB7C	-0.369124	0.0438669
ENSG00000196154	S100A4	-0.369017	0.00808931
ENSG00000172006	ZNF554	-0.368728	0.00289877
ENSG00000066248	NGEF	-0.368369	7.90901e-07
ENSG00000156345	CDK20	-0.367899	0.00736487
ENSG00000155970	MICU3	-0.367431	0.00422002
ENSG00000214176	PLEKHM1P1	-0.367228	0.000642252
ENSG00000126458	RRAS	-0.366999	4.27742e-06
ENSG00000182600	SNORC	-0.366507	0.0110171
ENSG00000110881	ASIC1	-0.366343	0.000205654
ENSG00000213398	LCAT	-0.366337	0.00302562
ENSG00000171703	TCEA2	-0.366189	3.99276e-05
ENSG00000256043	CTSO	-0.365759	0.000316943
ENSG00000235501	CNN3-DT	-0.365005	0.0121662
ENSG00000171798	KNDC1	-0.364973	0.00113556
ENSG00000104892	KLC3	-0.364851	0.00102264
ENSG00000074964	ARHGEF10L	-0.364802	1.33603e-05
ENSG00000180815	MAP3K15	-0.364719	0.0306693
ENSG00000151651	ADAM8	-0.364671	9.30417e-07
ENSG00000115520	COQ10B	-0.364354	6.08642e-08
ENSG00000163517	HDAC11	-0.36282	7.22974e-05
ENSG00000197283	SYNGAP1	-0.362645	1.26344e-06
ENSG00000163346	PBXIP1	-0.362477	4.89934e-07
ENSG00000125864	BFSP1	-0.36185	0.00121342
ENSG00000170581	STAT2	-0.361679	6.09279e-07
ENSG00000253649	PRSS51	-0.361555	0.0363674
ENSG00000163155	LYSMD1	-0.361259	0.00206617
ENSG00000129521	EGLN3	-0.36125	1.12183e-05
ENSG00000186352	ANKRD37	-0.361032	0.00509578
ENSG00000124116	WFDC3	-0.360065	0.0433826
ENSG00000168152	THAP9	-0.359821	0.0023398
ENSG00000134369	NAV1	-0.359695	2.18675e-06
ENSG00000223891	OSER1-DT	-0.359647	0.000621576
ENSG00000132635	PCED1A	-0.35963	0.000153473
ENSG00000163516	ANKZF1	-0.359167	5.19631e-05
ENSG00000141682	PMAIP1	-0.359164	3.70583e-06
ENSG00000062582	MRPS24	-0.359041	0.0039736
ENSG00000241839	PLEKHO2	-0.358746	0.000322576
ENSG00000181619	GPR135	-0.357664	0.00880179
ENSG00000235109	ZSCAN31	-0.357211	0.0109114
ENSG00000171345	KRT19	-0.35672	2.90783e-07
ENSG00000187266	EPOR	-0.356259	0.00056862
ENSG00000256087	ZNF432	-0.355515	6.21515e-06
ENSG00000146556	WASH2P	-0.355439	0.00112051
ENSG00000203999	LINC01270	-0.354953	0.0402494
ENSG00000250251	PKD1P6	-0.354949	0.000474732
ENSG00000089127	OAS1	-0.354808	0.0314345
ENSG00000175130	MARCKSL1	-0.354209	8.15703e-06
ENSG00000142552	RCN3	-0.354023	4.74611e-05
ENSG00000167646	DNAAF3	-0.353897	0.0450679
ENSG00000272288	ILRUN-AS1	-0.353383	0.038909
ENSG00000105516	DBP	-0.353144	0.00257665
ENSG00000146966	DENND2A	-0.353142	0.000550048
ENSG00000158106	RHPN1	-0.352752	0.00234241
ENSG00000176749	CDK5R1	-0.352555	7.72861e-07
ENSG00000143322	ABL2	-0.352352	6.24677e-10
ENSG00000261716	H2BC20P	-0.352087	0.0399215
ENSG00000197013	ZNF429	-0.351837	0.000924193
ENSG00000171051	FPR1	-0.350342	0.000616773
ENSG00000196456	ZNF775	-0.350201	0.000203745
ENSG00000139636	LMBR1L	-0.349912	0.000432957
ENSG00000132196	HSD17B7	-0.348864	0.000227687
ENSG00000132535	DLG4	-0.34845	1.35434e-06
ENSG00000198756	COLGALT2	-0.348005	0.000476808
ENSG00000153029	MR1	-0.347739	8.02647e-05
ENSG00000177854	TMEM187	-0.347396	0.00112046
ENSG00000005379	TSPOAP1	-0.347395	0.000249737
ENSG00000167535	CACNB3	-0.346791	0.00962148
ENSG00000131746	TNS4	-0.346259	6.7027e-05
ENSG00000067191	CACNB1	-0.346243	0.000384747
ENSG00000197989	SNHG12	-0.34615	0.001046
ENSG00000163794	UCN	-0.345848	0.0361468
ENSG00000204859	ZBTB48	-0.345803	1.05648e-05
ENSG00000130304	SLC27A1	-0.345778	0.000123845
ENSG00000101384	JAG1	-0.345776	6.79517e-11
ENSG00000185567	AHNAK2	-0.345648	1.68125e-05
ENSG00000118263	KLF7	-0.344612	3.85574e-05
ENSG00000186862	PDZD7	-0.344475	0.0123138
ENSG00000079337	RAPGEF3	-0.344339	0.000903708
ENSG00000227063	RPL41P1	-0.344316	7.30251e-05
ENSG00000177337	DLGAP1-AS1	-0.343709	0.00916879
ENSG00000215252	GOLGA8B	-0.343634	0.0112756
ENSG00000204789	ZNF204P	-0.343536	0.00938585
ENSG00000160271	RALGDS	-0.343507	5.72745e-05
ENSG00000233117	LINC00702	-0.343479	6.61612e-05
ENSG00000267169	ADGRL1-AS1	-0.343236	0.0209545
ENSG00000178409	BEND3	-0.34315	1.24887e-05
ENSG00000171621	SPSB1	-0.342457	2.75461e-09
ENSG00000149809	TM7SF2	-0.34229	2.00986e-05
ENSG00000035664	DAPK2	-0.342108	0.00107256
ENSG00000136859	ANGPTL2	-0.341893	2.25317e-05
ENSG00000128342	LIF	-0.34162	5.26123e-10
ENSG00000138449	SLC40A1	-0.341385	0.00915559
ENSG00000116815	CD58	-0.341173	1.10885e-05
ENSG00000177943	MAMDC4	-0.341089	0.0189225
ENSG00000105404	RABAC1	-0.340916	2.68719e-05
ENSG00000230316	FEZF1-AS1	-0.340218	0.0153144
ENSG00000108821	COL1A1	-0.340191	0.000615953
ENSG00000101460	MAP1LC3A	-0.340044	0.000454035
ENSG00000173801	JUP	-0.33996	9.96009e-09
ENSG00000114993	RTKN	-0.339466	7.99499e-06
ENSG00000135480	KRT7	-0.338791	1.34862e-05
ENSG00000185513	L3MBTL1	-0.33869	0.0341125
ENSG00000162572	SCNN1D	-0.338299	0.0114564
ENSG00000231441	DST-AS1	-0.337992	0.0498906
ENSG00000009950	MLXIPL	-0.337957	0.0357576
ENSG00000176142	TMEM39A	-0.337841	2.81606e-09
ENSG00000165171	METTL27	-0.337643	0.0078226
ENSG00000149476	TKFC	-0.337529	3.06419e-05
ENSG00000152582	SPEF2	-0.337306	0.00921651
ENSG00000204131	NHSL2	-0.337075	0.0129167
ENSG00000206573	THUMPD3-AS1	-0.336873	0.000294134
ENSG00000006459	KDM7A	-0.336814	0.00111725
ENSG00000162946	DISC1	-0.336616	0.0201746
ENSG00000135924	DNAJB2	-0.336461	2.4201e-08
ENSG00000130529	TRPM4	-0.336234	0.000104866
ENSG00000134698	AGO4	-0.335989	2.71712e-07
ENSG00000124370	MCEE	-0.335939	0.0127369
ENSG00000139182	CLSTN3	-0.335863	0.00109169
ENSG00000138764	CCNG2	-0.33571	4.1473e-05
ENSG00000151715	TMEM45B	-0.335698	0.0337714
ENSG00000104946	TBC1D17	-0.33543	8.18058e-06
ENSG00000239883	PARGP1	-0.334839	0.0122834
ENSG00000230795	HLA-K	-0.334716	0.00252926
ENSG00000167766	ZNF83	-0.334383	0.000117319
ENSG00000121903	ZSCAN20	-0.333894	0.000848155
ENSG00000171680	PLEKHG5	-0.333562	0.000442516
ENSG00000104899	AMH	-0.333119	0.00281501
ENSG00000204923	FBXO48	-0.332742	0.00109122
ENSG00000185112	FAM43A	-0.332597	1.09963e-07
ENSG00000103034	NDRG4	-0.332322	0.0459645
ENSG00000173227	SYT12	-0.332223	0.00205872
ENSG00000156453	PCDH1	-0.331948	6.32126e-06
ENSG00000014914	MTMR11	-0.331789	0.000218402
ENSG00000076826	CAMSAP3	-0.331675	0.0423354
ENSG00000067606	PRKCZ	-0.33156	0.000729669
ENSG00000204175	GPRIN2	-0.331387	0.0208985
ENSG00000138613	APH1B	-0.33091	0.00038492
ENSG00000166471	TMEM41B	-0.330707	4.98453e-07
ENSG00000203780	FANK1	-0.330209	0.0368824
ENSG00000080298	RFX3	-0.329678	0.0074416
ENSG00000148677	ANKRD1	-0.32944	0.000173876
ENSG00000213085	CFAP45	-0.32936	0.0493836
ENSG00000003249	DBNDD1	-0.329191	0.00549209
ENSG00000160570	DEDD2	-0.329136	3.92816e-06
ENSG00000165494	PCF11	-0.328958	1.78783e-07
ENSG00000215440	NPEPL1	-0.328935	0.00960228
ENSG00000013392	RWDD2A	-0.328824	0.00217966
ENSG00000146083	RNF44	-0.328534	1.03719e-06
ENSG00000137285	TUBB2B	-0.328526	0.00485332
ENSG00000132952	USPL1	-0.328344	2.82512e-06
ENSG00000088280	ASAP3	-0.327928	0.000106519
ENSG00000160285	LSS	-0.327554	4.94649e-09
ENSG00000047346	FAM214A	-0.32742	0.000452071
ENSG00000158769	F11R	-0.326954	2.82622e-05
ENSG00000149591	TAGLN	-0.32678	0.00081579
ENSG00000130584	ZBTB46	-0.326414	0.041738
ENSG00000184117	NIPSNAP1	-0.326333	1.90752e-05
ENSG00000087266	SH3BP2	-0.326316	1.88139e-06
ENSG00000162591	MEGF6	-0.326306	4.62953e-05
ENSG00000166169	POLL	-0.326191	1.47046e-07
ENSG00000090971	NAT14	-0.326044	5.64603e-06
ENSG00000065361	ERBB3	-0.325901	0.0040761
ENSG00000103024	NME3	-0.3258	7.03928e-05
ENSG00000157353	FCSK	-0.325654	0.0007918
ENSG00000167703	SLC43A2	-0.32533	0.000853719
ENSG00000103152	MPG	-0.325319	9.83501e-06
ENSG00000169220	RGS14	-0.325141	0.000992115
ENSG00000123815	COQ8B	-0.325077	0.000122279
ENSG00000164603	BMT2	-0.324569	0.000139302
ENSG00000170412	GPRC5C	-0.324549	0.00333697
ENSG00000135205	CCDC146	-0.324226	0.0351105
ENSG00000145623	OSMR	-0.324021	4.73116e-05
ENSG00000100219	XBP1	-0.323908	4.73359e-08
ENSG00000185909	KLHDC8B	-0.323451	0.000404022
ENSG00000102057	KCND1	-0.323273	0.0154428
ENSG00000179222	MAGED1	-0.323254	3.75794e-07
ENSG00000196757	ZNF700	-0.323163	1.72007e-05
ENSG00000044090	CUL7	-0.323132	6.60675e-05
ENSG00000124920	MYRF	-0.322678	0.000131103
ENSG00000104936	DMPK	-0.3224	5.59716e-06
ENSG00000150907	FOXO1	-0.322331	0.0400178
ENSG00000122971	ACADS	-0.322002	0.000512979
ENSG00000123933	MXD4	-0.321566	2.74042e-07
ENSG00000232442	MHENCR	-0.321543	0.00912885
ENSG00000132274	TRIM22	-0.321532	0.00621657
ENSG00000240509	RPL34P18	-0.321453	0.0368827
ENSG00000090006	LTBP4	-0.321224	2.33623e-07
ENSG00000181513	ACBD4	-0.321003	0.00180415
ENSG00000159388	BTG2	-0.320422	0.0166668
ENSG00000196387	ZNF140	-0.320023	0.0344652
ENSG00000189171	S100A13	-0.319898	0.00030625
ENSG00000176531	PHLDB3	-0.319719	0.000215418
ENSG00000205571	SMN2	-0.319262	0.0336761
ENSG00000138286	FAM149B1	-0.318837	0.000359593
ENSG00000225361	PPP1R26-AS1	-0.318575	0.0259392
ENSG00000254531	FLJ20021	-0.318573	0.000737213
ENSG00000110492	MDK	-0.318096	0.000103475
ENSG00000105711	SCN1B	-0.317641	0.000561554
ENSG00000164638	SLC29A4	-0.317321	0.00822605
ENSG00000102882	MAPK3	-0.317032	5.72703e-07
ENSG00000198918	RPL39	-0.316438	0.0217455
ENSG00000143412	ANXA9	-0.316422	0.00779632
ENSG00000075618	FSCN1	-0.316158	3.41775e-08
ENSG00000136205	TNS3	-0.316117	0.000102159
ENSG00000064687	ABCA7	-0.316083	1.29131e-06
ENSG00000125089	SH3TC1	-0.315959	0.000366609
ENSG00000167740	CYB5D2	-0.315814	1.27389e-05
ENSG00000104213	PDGFRL	-0.315714	0.0110684
ENSG00000128294	TPST2	-0.315704	0.000276989
ENSG00000182831	C16orf72	-0.315585	7.90054e-11
ENSG00000157741	UBN2	-0.315361	0.000324029
ENSG00000021762	OSBPL5	-0.314898	7.21633e-05
ENSG00000072201	LNX1	-0.314767	0.0136819
ENSG00000179085	DPM3	-0.3144	0.000235103
ENSG00000183864	TOB2	-0.314365	2.21685e-08
ENSG00000205746	PKD1P4	-0.314298	0.00877853
ENSG00000149743	TRPT1	-0.314273	0.000306709
ENSG00000101213	PTK6	-0.313543	7.86893e-05
ENSG00000162755	KLHDC9	-0.313459	0.0411811
ENSG00000184916	JAG2	-0.313389	0.000148929
ENSG00000247095	MIR210HG	-0.313209	0.00366605
ENSG00000174669	SLC29A2	-0.313165	0.000839527
ENSG00000205544	TMEM256	-0.313158	0.000274461
ENSG00000214389	RPS3AP26	-0.312992	0.000276785
ENSG00000099992	TBC1D10A	-0.311305	0.00327169
ENSG00000197496	SLC2A10	-0.311048	0.0141858
ENSG00000215712	TMEM242	-0.310981	0.00116144
ENSG00000139974	SLC38A6	-0.310866	0.0056881
ENSG00000107262	BAG1	-0.310577	1.0531e-05
ENSG00000168016	TRANK1	-0.310458	0.000968603
ENSG00000158286	RNF207	-0.310317	0.00719705
ENSG00000111859	NEDD9	-0.310269	0.000415949
ENSG00000130775	THEMIS2	-0.309758	0.00930265
ENSG00000106479	ZNF862	-0.309672	2.65697e-06
ENSG00000163702	IL17RC	-0.309542	0.000389711
ENSG00000072195	SPEG	-0.309334	0.00161624
ENSG00000081189	MEF2C	-0.309181	0.0239901
ENSG00000137449	CPEB2	-0.309007	6.40038e-05
ENSG00000108846	ABCC3	-0.308681	0.000151116
ENSG00000116604	MEF2D	-0.308679	4.26754e-10
ENSG00000164161	HHIP	-0.308675	0.0107337
ENSG00000214530	STARD10	-0.308644	0.000418549
ENSG00000186517	ARHGAP30	-0.308459	0.0108038
ENSG00000158639	PAGE5	-0.308319	0.0167882
ENSG00000022267	FHL1	-0.308175	0.000974297
ENSG00000137486	ARRB1	-0.307666	4.35589e-05
ENSG00000163359	COL6A3	-0.307486	0.000269114
ENSG00000186866	POFUT2	-0.307379	1.77902e-07
ENSG00000269893	SNHG8	-0.307283	0.000183947
ENSG00000132688	NES	-0.307046	4.13153e-06
ENSG00000154134	ROBO3	-0.307014	3.05926e-05
ENSG00000197822	OCLN	-0.306951	0.0160784
ENSG00000167508	MVD	-0.306821	3.71771e-06
ENSG00000174307	PHLDA3	-0.306786	0.000801065
ENSG00000226328	NUP50-DT	-0.306667	0.0197374
ENSG00000198563	DDX39B	-0.306501	3.70215e-05
ENSG00000119699	TGFB3	-0.306486	0.034371
ENSG00000125170	DOK4	-0.305924	0.00886642
ENSG00000187187	ZNF546	-0.305886	0.00384982
ENSG00000137218	FRS3	-0.305859	0.00330411
ENSG00000008086	CDKL5	-0.305542	0.0153742
ENSG00000173221	GLRX	-0.305438	2.96532e-06
ENSG00000213366	GSTM2	-0.305049	0.0278938
ENSG00000169660	HEXD	-0.304757	0.000151358
ENSG00000164331	ANKRA2	-0.304632	0.000992214
ENSG00000136720	HS6ST1	-0.304457	0.000128045
ENSG00000107331	ABCA2	-0.303966	2.02954e-05
ENSG00000075089	ACTR6	-0.303932	0.000248683
ENSG00000064309	CDON	-0.303605	1.87365e-05
ENSG00000116157	GPX7	-0.303562	0.0154538
ENSG00000187535	IFT140	-0.303323	0.000155609
ENSG00000070759	TESK2	-0.303248	0.0203101
ENSG00000168874	ATOH8	-0.303176	0.00970628
ENSG00000213983	AP1G2	-0.303068	0.000180125
ENSG00000130589	HELZ2	-0.302242	1.30643e-05
ENSG00000196646	ZNF136	-0.302206	0.000342304
ENSG00000251022	THAP9-AS1	-0.302014	3.01015e-07
ENSG00000174080	CTSF	-0.302013	4.6412e-05
ENSG00000247516	MIR4458HG	-0.301973	0.00872287
ENSG00000148158	SNX30	-0.301956	1.3171e-06
ENSG00000272645	GTF2IP20	-0.301595	0.0289884
ENSG00000168779	SHOX2	-0.301356	0.00164529
ENSG00000172037	LAMB2	-0.301336	3.44678e-06
ENSG00000124523	SIRT5	-0.301302	3.80736e-05
ENSG00000171928	TVP23B	-0.301046	2.7966e-05
ENSG00000132359	RAP1GAP2	-0.300981	0.000632604
ENSG00000277778	PGM5P2	-0.300843	0.0327354
ENSG00000164136	IL15	-0.300324	0.0118918
ENSG00000164039	BDH2	-0.299947	0.00130075
ENSG00000108797	CNTNAP1	-0.29982	0.00057117
ENSG00000139083	ETV6	-0.299672	4.2567e-05
ENSG00000170421	KRT8	-0.29959	3.19933e-06
ENSG00000146411	SLC2A12	-0.299378	0.00333571
ENSG00000104856	RELB	-0.299316	8.98809e-06
ENSG00000149573	MPZL2	-0.299311	0.0174395
ENSG00000184481	FOXO4	-0.29902	0.00434126
ENSG00000141232	TOB1	-0.298706	0.000422559
ENSG00000085274	MYNN	-0.298593	3.66734e-06
ENSG00000196152	ZNF79	-0.298457	0.00127788
ENSG00000068137	PLEKHH3	-0.298116	0.000114759
ENSG00000132334	PTPRE	-0.29788	0.000413763
ENSG00000159885	ZNF222	-0.297655	0.0146858
ENSG00000099957	P2RX6	-0.297564	0.00519745
ENSG00000095066	HOOK2	-0.297387	0.0002353
ENSG00000064547	LPAR2	-0.297347	0.00831124
ENSG00000166780	BMERB1	-0.297289	0.000721616
ENSG00000203326	ZNF525	-0.297268	0.000674906
ENSG00000032219	ARID4A	-0.297108	4.74413e-06
ENSG00000173530	TNFRSF10D	-0.296988	0.00161558
ENSG00000197956	S100A6	-0.296909	0.000185389
ENSG00000114473	IQCG	-0.296687	0.000469353
ENSG00000130827	PLXNA3	-0.296683	1.56348e-05
ENSG00000162817	C1orf115	-0.296475	0.0434609
ENSG00000215256	DHRS4-AS1	-0.296337	0.00733277
ENSG00000188315	C3orf62	-0.296316	0.00700712
ENSG00000071282	LMCD1	-0.296271	0.00254959
ENSG00000214900	LINC01588	-0.295791	7.99622e-05
ENSG00000162576	MXRA8	-0.295778	7.05477e-07
ENSG00000163393	SLC22A15	-0.295441	0.0216416
ENSG00000169964	TMEM42	-0.295291	0.000429515
ENSG00000105329	TGFB1	-0.295284	4.16879e-06
ENSG00000129219	PLD2	-0.295137	1.22044e-05
ENSG00000106733	NMRK1	-0.294999	0.0190371
ENSG00000188859	FAM78B	-0.29498	0.0145803
ENSG00000187244	BCAM	-0.294599	0.000195679
ENSG00000269313	MAGIX	-0.294015	0.0186726
ENSG00000196653	ZNF502	-0.293241	0.00133021
ENSG00000223705	NSUN5P1	-0.292254	0.0426022
ENSG00000214174	AMZ2P1	-0.292192	0.0131848
ENSG00000256060	TRAPPC2B	-0.292157	0.00415478
ENSG00000162994	CLHC1	-0.291955	0.0363009
ENSG00000137103	TMEM8B	-0.291764	0.0127779
ENSG00000250303	LINC02762	-0.291685	0.0327928
ENSG00000113742	CPEB4	-0.291542	7.38752e-05
ENSG00000135046	ANXA1	-0.291397	0.000127125
ENSG00000143224	PPOX	-0.29124	0.000432344
ENSG00000154874	CCDC144B	-0.290867	0.0460795
ENSG00000141068	KSR1	-0.290866	0.00120309
ENSG00000134986	NREP	-0.290793	0.00558606
ENSG00000119986	AVPI1	-0.29068	6.44539e-05
ENSG00000176485	PLAAT3	-0.290552	0.000149327
ENSG00000125846	ZNF133	-0.29053	0.000233516
ENSG00000119681	LTBP2	-0.290152	0.000111086
ENSG00000196756	SNHG17	-0.290031	1.81448e-05
ENSG00000008513	ST3GAL1	-0.289616	8.38394e-10
ENSG00000079257	LXN	-0.289491	0.00569506
ENSG00000102854	MSLN	-0.289358	2.40276e-05
ENSG00000137834	SMAD6	-0.289339	0.00672861
ENSG00000171940	ZNF217	-0.289278	1.62977e-10
ENSG00000163083	INHBB	-0.28914	0.0109765
ENSG00000164162	ANAPC10	-0.288941	0.00658072
ENSG00000163568	AIM2	-0.288934	0.00292169
ENSG00000004399	PLXND1	-0.288892	2.76351e-06
ENSG00000227036	LINC00511	-0.288845	1.35146e-06
ENSG00000166510	CCDC68	-0.288635	9.7129e-05
ENSG00000012211	PRICKLE3	-0.288591	0.000297827
ENSG00000138413	IDH1	-0.288379	0.000671494
ENSG00000154914	USP43	-0.287699	0.0019574
ENSG00000198185	ZNF334	-0.287493	0.00339897
ENSG00000143786	CNIH3	-0.287469	7.06829e-05
ENSG00000124766	SOX4	-0.287197	0.0103048
ENSG00000054148	PHPT1	-0.287159	0.000584356
ENSG00000153071	DAB2	-0.287006	1.64668e-05
ENSG00000181404	WASHC1	-0.285799	0.0178118
ENSG00000165644	COMTD1	-0.285778	0.00523446
ENSG00000113811	SELENOK	-0.285625	2.95593e-05
ENSG00000197766	CFD	-0.285623	0.00349081
ENSG00000230798	FOXD3-AS1	-0.284903	0.0280728
ENSG00000204172	AGAP9	-0.284787	0.00843878
ENSG00000076053	RBM7	-0.284782	0.000221306
ENSG00000105894	PTN	-0.284516	0.0025966
ENSG00000153391	INO80C	-0.284493	0.000880457
ENSG00000166278	C2	-0.284268	0.0433639
ENSG00000104870	FCGRT	-0.283712	2.87394e-05
ENSG00000073169	SELENOO	-0.283513	1.88627e-05
ENSG00000134070	IRAK2	-0.283342	0.000202135
ENSG00000100417	PMM1	-0.283281	0.000226588
ENSG00000215548	FRG1JP	-0.283124	0.0207066
ENSG00000120616	EPC1	-0.282993	9.18023e-07
ENSG00000223547	ZNF844	-0.282894	0.0047156
ENSG00000117000	RLF	-0.282686	1.5046e-07
ENSG00000143554	SLC27A3	-0.282415	0.0154064
ENSG00000011021	CLCN6	-0.28219	0.0020683
ENSG00000119801	YPEL5	-0.282186	0.000149526
ENSG00000165233	CARD19	-0.282093	0.000289624
ENSG00000165376	CLDN2	-0.281928	0.00138985
ENSG00000186815	TPCN1	-0.281672	4.16011e-05
ENSG00000232434	AJM1	-0.281661	0.000839131
ENSG00000173706	HEG1	-0.281299	0.000153349
ENSG00000247092	SNHG10	-0.280988	0.00298266
ENSG00000133639	BTG1	-0.28082	1.35888e-06
ENSG00000170653	ATF7	-0.280472	0.000422855
ENSG00000149403	GRIK4	-0.280227	0.00329964
ENSG00000170525	PFKFB3	-0.28021	2.0524e-09
ENSG00000171425	ZNF581	-0.280175	0.000190005
ENSG00000148950	IMMP1L	-0.28017	0.0181841
ENSG00000287151	C2orf27A	-0.280051	0.0116442
ENSG00000153487	ING1	-0.280037	5.03594e-06
ENSG00000108375	RNF43	-0.279697	0.0213602
ENSG00000204256	BRD2	-0.279677	1.76218e-10
ENSG00000125652	ALKBH7	-0.279365	0.000453556
ENSG00000111077	TNS2	-0.279349	7.06831e-05
ENSG00000170142	UBE2E1	-0.279318	0.000262378
ENSG00000125746	EML2	-0.279172	4.95247e-05
ENSG00000171522	PTGER4	-0.27893	0.00279277
ENSG00000117036	ETV3	-0.278225	1.09059e-05
ENSG00000155324	GRAMD2B	-0.278221	3.09565e-05
ENSG00000110422	HIPK3	-0.277899	3.94603e-06
ENSG00000088854	C20orf194	-0.27781	9.84717e-05
ENSG00000179532	DNHD1	-0.277667	0.013436
ENSG00000169499	PLEKHA2	-0.277436	6.46431e-06
ENSG00000173575	CHD2	-0.277341	4.93914e-06
ENSG00000107821	KAZALD1	-0.277291	0.000194393
ENSG00000167110	GOLGA2	-0.277121	1.73618e-07
ENSG00000102908	NFAT5	-0.276727	0.00171841
ENSG00000176171	BNIP3	-0.276657	0.000725227
ENSG00000175294	CATSPER1	-0.276242	0.0007041
ENSG00000126870	DYNC2I1	-0.276124	1.35714e-05
ENSG00000167680	SEMA6B	-0.27586	1.28364e-05
ENSG00000130733	YIPF2	-0.275833	3.34788e-05
ENSG00000177954	RPS27	-0.275711	0.0273985
ENSG00000102144	PGK1	-0.275356	0.000143354
ENSG00000112874	NUDT12	-0.275232	0.000345117
ENSG00000136490	LIMD2	-0.275147	0.00499796
ENSG00000062716	VMP1	-0.275106	5.537e-06
ENSG00000185033	SEMA4B	-0.274769	1.58329e-06
ENSG00000244879	GABPB1-AS1	-0.274693	0.00429979
ENSG00000246705	H2AJ	-0.274668	0.000259446
ENSG00000084764	MAPRE3	-0.274548	0.00734922
ENSG00000123191	ATP7B	-0.274182	0.0137206
ENSG00000122035	RASL11A	-0.274062	0.0236346
ENSG00000168769	TET2	-0.273928	5.22172e-05
ENSG00000176209	SMIM19	-0.273843	0.00341435
ENSG00000214193	SH3D21	-0.273635	0.000696666
ENSG00000116885	OSCP1	-0.273517	0.0393535
ENSG00000170190	SLC16A5	-0.27344	0.00141835
ENSG00000006756	ARSD	-0.273295	0.000939967
ENSG00000113161	HMGCR	-0.272993	5.66774e-06
ENSG00000167363	FN3K	-0.272947	0.0168954
ENSG00000147996	CBWD5	-0.272892	0.0158617
ENSG00000196123	KIAA0895L	-0.272816	0.0169934
ENSG00000126822	PLEKHG3	-0.272421	1.33253e-05
ENSG00000105655	ISYNA1	-0.272005	0.00133423
ENSG00000205336	ADGRG1	-0.271831	0.00021669
ENSG00000135338	LCA5	-0.271607	0.0399568
ENSG00000166821	PEX11A	-0.271039	0.0312765
ENSG00000109475	RPL34	-0.270865	0.000746613
ENSG00000166823	MESP1	-0.270079	0.014523
ENSG00000003402	CFLAR	-0.269874	0.00190108
ENSG00000143630	HCN3	-0.269804	0.0255058
ENSG00000130475	FCHO1	-0.269751	0.0168291
ENSG00000149289	ZC3H12C	-0.269536	9.96882e-06
ENSG00000170955	CAVIN3	-0.26942	6.05876e-06
ENSG00000259974	LINC00261	-0.269359	0.00318762
ENSG00000226067	LINC00623	-0.269268	0.0459999
ENSG00000189143	CLDN4	-0.269208	3.04292e-05
ENSG00000182568	SATB1	-0.269199	0.000976106
ENSG00000110195	FOLR1	-0.268821	0.0361309
ENSG00000204344	STK19	-0.268497	0.00144782
ENSG00000213178	RPL22P1	-0.26845	0.0344542
ENSG00000164543	STK17A	-0.268246	2.29756e-05
ENSG00000105443	CYTH2	-0.268211	3.92419e-06
ENSG00000129667	RHBDF2	-0.268031	2.30216e-05
ENSG00000120071	KANSL1	-0.267803	1.61151e-05
ENSG00000229117	RPL41	-0.267757	0.00129797
ENSG00000148180	GSN	-0.267224	4.68373e-06
ENSG00000186834	HEXIM1	-0.26709	9.48348e-06
ENSG00000096696	DSP	-0.267057	5.39538e-05
ENSG00000185386	MAPK11	-0.267024	0.00354127
ENSG00000124508	BTN2A2	-0.266856	3.00812e-05
ENSG00000167074	TEF	-0.266414	0.000667587
ENSG00000172830	SSH3	-0.266324	2.12696e-05
ENSG00000196867	ZFP28	-0.26632	0.00174732
ENSG00000086730	LAT2	-0.266161	0.0247181
ENSG00000174428	GTF2IRD2B	-0.265959	0.0247934
ENSG00000141738	GRB7	-0.265847	0.0474765
ENSG00000250072	SH3TC2-DT	-0.265717	0.00328907
ENSG00000232803	SLCO4A1-AS1	-0.265681	0.0132687
ENSG00000126561	STAT5A	-0.265545	0.000296504
ENSG00000024862	CCDC28A	-0.264902	0.00834146
ENSG00000107882	SUFU	-0.264481	1.47475e-06
ENSG00000115239	ASB3	-0.264417	0.00461795
ENSG00000133138	TBC1D8B	-0.264331	0.00153034
ENSG00000132326	PER2	-0.263884	0.0104937
ENSG00000196782	MAML3	-0.263764	0.0128393
ENSG00000168300	PCMTD1	-0.263725	0.00451533
ENSG00000011028	MRC2	-0.26365	5.66761e-06
ENSG00000184205	TSPYL2	-0.263617	0.00112595
ENSG00000150540	HNMT	-0.26354	0.000615655
ENSG00000189077	TMEM120A	-0.263501	9.17711e-05
ENSG00000163898	LIPH	-0.263442	0.000548713
ENSG00000153140	CETN3	-0.263157	0.000148584
ENSG00000047578	KATNIP	-0.263136	0.00075611
ENSG00000177191	B3GNT8	-0.262951	0.0324654
ENSG00000169710	FASN	-0.262932	0.000197817
ENSG00000157557	ETS2	-0.262782	2.16701e-06
ENSG00000130702	LAMA5	-0.262763	0.000570508
ENSG00000197948	FCHSD1	-0.262742	0.00369977
ENSG00000141295	SCRN2	-0.262681	5.52769e-06
ENSG00000167671	UBXN6	-0.262626	8.15933e-07
ENSG00000115271	GCA	-0.262523	0.000377191
ENSG00000178401	DNAJC22	-0.262207	0.0163067
ENSG00000130270	ATP8B3	-0.262114	0.003538
ENSG00000120875	DUSP4	-0.261862	4.74248e-06
ENSG00000170889	RPS9	-0.261171	0.000116642
ENSG00000196476	C20orf96	-0.261045	0.0179873
ENSG00000109083	IFT20	-0.260989	0.00139821
ENSG00000156467	UQCRB	-0.260914	0.0021034
ENSG00000138036	DYNC2LI1	-0.26088	0.00739543
ENSG00000175906	ARL4D	-0.260819	0.00108679
ENSG00000118523	CCN2	-0.260615	1.56048e-05
ENSG00000164855	TMEM184A	-0.260218	0.0132264
ENSG00000126790	L3HYPDH	-0.260126	0.0133079
ENSG00000178467	P4HTM	-0.259856	8.83213e-05
ENSG00000148737	TCF7L2	-0.259806	0.00102078
ENSG00000164096	C4orf3	-0.25973	0.00157562
ENSG00000111271	ACAD10	-0.259723	0.00212208
ENSG00000001630	CYP51A1	-0.258802	0.014851
ENSG00000147130	ZMYM3	-0.258685	1.1859e-05
ENSG00000076604	TRAF4	-0.258112	2.28865e-05
ENSG00000161914	ZNF653	-0.25806	0.000900033
ENSG00000143379	SETDB1	-0.258032	2.42374e-05
ENSG00000128656	CHN1	-0.257836	0.000147075
ENSG00000173890	GPR160	-0.257498	0.0153921
ENSG00000133195	SLC39A11	-0.257101	0.00048252
ENSG00000065357	DGKA	-0.256905	0.00303328
ENSG00000074211	PPP2R2C	-0.256773	0.00117164
ENSG00000156171	DRAM2	-0.256645	0.00126434
ENSG00000204228	HSD17B8	-0.256559	0.00455424
ENSG00000170577	SIX2	-0.256543	0.00419618
ENSG00000139428	MMAB	-0.256497	0.000199729
ENSG00000105701	FKBP8	-0.256451	7.04993e-05
ENSG00000110711	AIP	-0.256412	0.000319884
ENSG00000109736	MFSD10	-0.256392	3.39718e-05
ENSG00000165030	NFIL3	-0.256024	5.67087e-05
ENSG00000260260	SNHG19	-0.255969	0.00474954
ENSG00000187608	ISG15	-0.255531	5.89517e-05
ENSG00000152409	JMY	-0.255214	0.000279275
ENSG00000071082	RPL31	-0.254895	0.00122037
ENSG00000100003	SEC14L2	-0.254755	0.00088371
ENSG00000170949	ZNF160	-0.254533	0.000183453
ENSG00000274180	NATD1	-0.254064	0.00390908
ENSG00000144152	FBLN7	-0.253855	0.0087907
ENSG00000123395	ATG101	-0.253795	1.36438e-06
ENSG00000107738	VSIR	-0.253596	0.0112667
ENSG00000160766	GBAP1	-0.253254	0.00488863
ENSG00000005238	FAM214B	-0.253252	5.73748e-06
ENSG00000078804	TP53INP2	-0.25315	1.75478e-05
ENSG00000110925	CSRNP2	-0.253101	0.000591891
ENSG00000105287	PRKD2	-0.252219	1.44948e-05
ENSG00000250786	SNHG18	-0.251953	0.0412512
ENSG00000160932	LY6E	-0.25195	0.00160036
ENSG00000266074	BAHCC1	-0.251723	0.00345224
ENSG00000185187	SIGIRR	-0.251705	0.000484211
ENSG00000115128	SF3B6	-0.25144	0.00448622
ENSG00000188483	IER5L	-0.250887	0.011694
ENSG00000196535	MYO18A	-0.250729	9.44604e-05
ENSG00000142675	CNKSR1	-0.250401	0.0140347
ENSG00000107816	LZTS2	-0.250367	3.06548e-05
ENSG00000013364	MVP	-0.250358	8.47421e-06
ENSG00000132432	SEC61G	-0.250358	0.00142042
ENSG00000140511	HAPLN3	-0.250322	0.0212039
ENSG00000236876	TMSB4XP1	-0.250195	0.0208389
ENSG00000197457	STMN3	-0.249912	2.62377e-05
ENSG00000156831	NSMCE2	-0.249749	0.00755165
ENSG00000169228	RAB24	-0.249608	0.00554537
ENSG00000159214	CCDC24	-0.249568	0.0292353
ENSG00000163701	IL17RE	-0.249422	0.00049584
ENSG00000100532	CGRRF1	-0.249335	0.00105026
ENSG00000126709	IFI6	-0.249282	0.022461
ENSG00000082458	DLG3	-0.248976	4.69119e-06
ENSG00000165861	ZFYVE1	-0.248893	4.41347e-05
ENSG00000180448	ARHGAP45	-0.248061	0.000902178
ENSG00000204941	PSG5	-0.247985	0.0392564
ENSG00000230844	ZNF674-AS1	-0.247942	0.00776984
ENSG00000090013	BLVRB	-0.247834	0.00140429
ENSG00000135124	P2RX4	-0.247472	0.00467913
ENSG00000142173	COL6A2	-0.247425	0.00164622
ENSG00000004660	CAMKK1	-0.247287	0.000373591
ENSG00000051009	FAM160A2	-0.246998	3.81343e-06
ENSG00000089351	GRAMD1A	-0.24683	6.0608e-06
ENSG00000182871	COL18A1	-0.246751	0.000142647
ENSG00000099308	MAST3	-0.246733	0.00452634
ENSG00000113532	ST8SIA4	-0.246731	0.0252108
ENSG00000172890	NADSYN1	-0.246598	1.99289e-06
ENSG00000197467	COL13A1	-0.246401	9.87495e-09
ENSG00000167123	CERCAM	-0.246288	0.000110902
ENSG00000163945	UVSSA	-0.246045	0.000795384
ENSG00000026950	BTN3A1	-0.245876	0.00156996
ENSG00000173599	PC	-0.245682	0.000103839
ENSG00000119650	IFT43	-0.245674	0.00275103
ENSG00000132003	ZSWIM4	-0.244874	0.0148554
ENSG00000152082	MZT2B	-0.244855	0.00128925
ENSG00000125629	INSIG2	-0.244751	0.00346952
ENSG00000138433	CIR1	-0.244462	0.000811213
ENSG00000228672	PROB1	-0.244441	0.0378329
ENSG00000144935	TRPC1	-0.244403	0.00357859
ENSG00000161513	FDXR	-0.24432	0.00140009
ENSG00000167543	TP53I13	-0.244195	1.71579e-05
ENSG00000149212	SESN3	-0.244136	0.0446691
ENSG00000183458	PKD1P3	-0.244098	0.0442273
ENSG00000211450	SELENOH	-0.244094	0.00227335
ENSG00000226137	BAIAP2-DT	-0.243952	0.000695027
ENSG00000166886	NAB2	-0.243937	0.00117776
ENSG00000140939	NOL3	-0.243825	0.00149642
ENSG00000059122	FLYWCH1	-0.243811	9.3964e-05
ENSG00000158555	GDPD5	-0.243587	0.000330483
ENSG00000174365	SNHG11	-0.243396	0.0254442
ENSG00000205707	ETFRF1	-0.242746	0.0103452
ENSG00000198182	ZNF607	-0.242417	0.0137957
ENSG00000111801	BTN3A3	-0.242278	0.0039168
ENSG00000167470	MIDN	-0.241967	0.000205991
ENSG00000178498	DTX3	-0.241899	0.00887165
ENSG00000159023	EPB41	-0.241745	0.00294227
ENSG00000148926	ADM	-0.241706	1.47849e-05
ENSG00000249915	PDCD6	-0.241585	0.0464421
ENSG00000135596	MICAL1	-0.24157	0.000173706
ENSG00000046647	GEMIN8	-0.241461	0.00323235
ENSG00000166140	ZFYVE19	-0.241452	0.000204756
ENSG00000105559	PLEKHA4	-0.241452	0.0036615
ENSG00000023445	BIRC3	-0.241438	0.00303244
ENSG00000198551	ZNF627	-0.241208	0.00415787
ENSG00000136710	CCDC115	-0.241193	0.00257715
ENSG00000142089	IFITM3	-0.241037	0.00122929
ENSG00000123240	OPTN	-0.240986	0.000181171
ENSG00000137947	GTF2B	-0.240792	0.00243916
ENSG00000100055	CYTH4	-0.240687	0.0362431
ENSG00000183891	TTC32	-0.240547	0.0346411
ENSG00000170379	TCAF2	-0.240434	0.0327129
ENSG00000196967	ZNF585A	-0.240095	0.0286131
ENSG00000164258	NDUFS4	-0.24003	0.00515545
ENSG00000132823	OSER1	-0.239978	9.3692e-05
ENSG00000198832	SELENOM	-0.239332	0.00819715
ENSG00000104549	SQLE	-0.23867	0.000143231
ENSG00000170222	ADPRM	-0.238439	0.00433077
ENSG00000133466	C1QTNF6	-0.237875	0.0297879
ENSG00000179912	R3HDM2	-0.237394	0.000736507
ENSG00000153246	PLA2R1	-0.237336	0.0268339
ENSG00000100246	DNAL4	-0.236592	0.00486678
ENSG00000133056	PIK3C2B	-0.236574	0.0288309
ENSG00000124145	SDC4	-0.23655	5.41445e-05
ENSG00000126947	ARMCX1	-0.236437	0.000242798
ENSG00000145687	SSBP2	-0.236375	0.00885137
ENSG00000181045	SLC26A11	-0.235904	0.0105374
ENSG00000165275	TRMT10B	-0.235375	0.0171775
ENSG00000135317	SNX14	-0.235355	0.00659483
ENSG00000198892	SHISA4	-0.235339	0.005219
ENSG00000135452	TSPAN31	-0.234606	0.000860559
ENSG00000166444	DENND2B	-0.234563	0.000563494
ENSG00000116514	RNF19B	-0.234075	0.000586507
ENSG00000116574	RHOU	-0.233999	0.0239799
ENSG00000182749	PAQR7	-0.233997	0.000237577
ENSG00000205133	TRIQK	-0.233905	0.00160171
ENSG00000197774	EME2	-0.233898	0.0312722
ENSG00000236104	ZBTB22	-0.233554	0.00157249
ENSG00000162300	ZFPL1	-0.233528	0.0129898
ENSG00000186106	ANKRD46	-0.233347	0.00921935
ENSG00000143320	CRABP2	-0.233189	0.0288753
ENSG00000115841	RMDN2	-0.233119	0.0492067
ENSG00000111674	ENO2	-0.232945	5.32287e-05
ENSG00000177679	SRRM3	-0.232734	0.034066
ENSG00000100300	TSPO	-0.232582	0.000203417
ENSG00000274487	NPEPPSP1	-0.232224	0.046864
ENSG00000005483	KMT2E	-0.232017	2.43464e-06
ENSG00000115255	REEP6	-0.231756	0.00827521
ENSG00000177888	ZBTB41	-0.231639	0.00171268
ENSG00000149925	ALDOA	-0.231409	0.00141465
ENSG00000166352	IFTAP	-0.231357	0.0116163
ENSG00000172780	RAB43	-0.231325	0.0232795
ENSG00000175061	SNHG29	-0.231252	0.000750907
ENSG00000123384	LRP1	-0.231215	0.00145428
ENSG00000161395	PGAP3	-0.231107	0.0184846
ENSG00000131149	GSE1	-0.230991	0.000741264
ENSG00000105227	PRX	-0.230913	0.0362248
ENSG00000181982	CCDC149	-0.230884	0.000970643
ENSG00000186020	ZNF529	-0.230857	0.0320224
ENSG00000113448	PDE4D	-0.230711	0.000157878
ENSG00000106992	AK1	-0.230705	0.003451
ENSG00000034713	GABARAPL2	-0.23054	0.000845469
ENSG00000204308	RNF5	-0.230499	0.00630643
ENSG00000151929	BAG3	-0.230454	2.84842e-05
ENSG00000147813	NAPRT	-0.230252	0.0026873
ENSG00000177283	FZD8	-0.229907	0.00275111
ENSG00000132406	TMEM128	-0.229237	0.00896361
ENSG00000204406	MBD5	-0.229176	0.00657691
ENSG00000124782	RREB1	-0.228007	0.000763935
ENSG00000102096	PIM2	-0.227925	0.000481499
ENSG00000100307	CBX7	-0.2277	0.00321568
ENSG00000124313	IQSEC2	-0.227586	0.0013396
ENSG00000138085	ATRAID	-0.227473	0.000240379
ENSG00000110719	TCIRG1	-0.227177	0.00412455
ENSG00000187607	ZNF286A	-0.227092	0.00924086
ENSG00000237854	LINC00674	-0.227011	0.049518
ENSG00000197555	SIPA1L1	-0.227011	8.29774e-05
ENSG00000133112	TPT1	-0.226867	0.00170452
ENSG00000197249	SERPINA1	-0.226757	0.000810333
ENSG00000233913	RPL10P9	-0.226692	0.000725149
ENSG00000141753	IGFBP4	-0.226662	1.31654e-05
ENSG00000109610	SOD3	-0.226305	0.00147108
ENSG00000135473	PAN2	-0.225989	0.0173303
ENSG00000101194	SLC17A9	-0.22597	9.07539e-05
ENSG00000105355	PLIN3	-0.225969	3.67835e-05
ENSG00000060558	GNA15	-0.225835	0.00217546
ENSG00000137312	FLOT1	-0.225695	0.000959784
ENSG00000135148	TRAFD1	-0.225695	9.64924e-05
ENSG00000184924	PTRHD1	-0.225633	0.0200806
ENSG00000178607	ERN1	-0.225369	0.0156228
ENSG00000143198	MGST3	-0.225291	0.0110178
ENSG00000177685	CRACR2B	-0.225239	0.0102008
ENSG00000041880	PARP3	-0.225188	0.00108577
ENSG00000187961	KLHL17	-0.225089	0.00374746
ENSG00000104783	KCNN4	-0.224743	3.54976e-06
ENSG00000196739	COL27A1	-0.224709	0.0292962
ENSG00000182919	C11orf54	-0.224624	0.00783723
ENSG00000154710	RABGEF1	-0.224452	0.0249697
ENSG00000163947	ARHGEF3	-0.224248	0.000228768
ENSG00000101017	CD40	-0.224045	1.84572e-05
ENSG00000169247	SH3TC2	-0.223897	0.000843484
ENSG00000111058	ACSS3	-0.223806	0.00435707
ENSG00000116857	TMEM9	-0.22365	0.000453849
ENSG00000056972	TRAF3IP2	-0.223623	0.00140813
ENSG00000118257	NRP2	-0.223471	0.00758884
ENSG00000159200	RCAN1	-0.223023	0.000656736
ENSG00000119632	IFI27L2	-0.222355	0.00150306
ENSG00000256525	POLG2	-0.222154	0.00350906
ENSG00000070495	JMJD6	-0.221439	2.84037e-05
ENSG00000132950	ZMYM5	-0.221413	0.00207858
ENSG00000135940	COX5B	-0.221296	0.00669946
ENSG00000276291	FRG1HP	-0.220995	0.0196715
ENSG00000170776	AKAP13	-0.220959	0.00143257
ENSG00000108423	TUBD1	-0.22094	0.0214034
ENSG00000167925	GHDC	-0.220939	0.000469825
ENSG00000136783	NIPSNAP3A	-0.220921	0.0219973
ENSG00000177666	PNPLA2	-0.220784	3.01368e-05
ENSG00000221866	PLXNA4	-0.22078	0.0133204
ENSG00000178464	RPL10P16	-0.22073	0.000114063
ENSG00000116678	LEPR	-0.220724	0.0184227
ENSG00000150593	PDCD4	-0.220457	0.00800758
ENSG00000108590	MED31	-0.220058	0.0130182
ENSG00000197321	SVIL	-0.219854	2.55237e-06
ENSG00000196639	HRH1	-0.219846	1.68599e-05
ENSG00000149016	TUT1	-0.219777	0.0195877
ENSG00000263956	NBPF11	-0.219762	0.0239617
ENSG00000130731	METTL26	-0.219754	0.000420654
ENSG00000163694	RBM47	-0.219681	0.0210215
ENSG00000116209	TMEM59	-0.219596	0.000778297
ENSG00000179454	KLHL28	-0.218948	0.0146892
ENSG00000170917	NUDT6	-0.218677	0.0186082
ENSG00000162458	FBLIM1	-0.218437	0.00627107
ENSG00000069424	KCNAB2	-0.218141	0.00582757
ENSG00000166165	CKB	-0.217921	0.000183963
ENSG00000215039	CD27-AS1	-0.217513	0.0257588
ENSG00000164885	CDK5	-0.217498	0.0016745
ENSG00000105612	DNASE2	-0.217328	0.00739279
ENSG00000174943	KCTD13	-0.217189	0.00585678
ENSG00000145348	TBCK	-0.217068	0.0200727
ENSG00000138771	SHROOM3	-0.217053	2.38626e-05
ENSG00000131981	LGALS3	-0.216987	0.0056894
ENSG00000077150	NFKB2	-0.216965	1.14413e-05
ENSG00000132471	WBP2	-0.216904	0.00015091
ENSG00000112695	COX7A2	-0.216884	0.0126042
ENSG00000185088	RPS27L	-0.216831	0.00674214
ENSG00000221955	SLC12A8	-0.216739	0.0403206
ENSG00000116791	CRYZ	-0.216719	0.00457955
ENSG00000272886	DCP1A	-0.216694	9.83396e-05
ENSG00000046651	OFD1	-0.216634	0.00357297
ENSG00000154359	LONRF1	-0.216562	0.00587437
ENSG00000068079	IFI35	-0.216534	0.00497565
ENSG00000164919	COX6C	-0.216335	0.0143155
ENSG00000121310	ECHDC2	-0.216315	0.00234416
ENSG00000132680	KHDC4	-0.215778	0.0013919
ENSG00000188215	DCUN1D3	-0.215725	0.00653186
ENSG00000130635	COL5A1	-0.215516	0.00177258
ENSG00000204498	NFKBIL1	-0.215506	0.0058802
ENSG00000214485	RPL7P1	-0.215139	0.0118278
ENSG00000135926	TMBIM1	-0.215106	6.58655e-05
ENSG00000167105	TMEM92	-0.215087	0.00186905
ENSG00000135821	GLUL	-0.214954	6.95793e-06
ENSG00000173559	NABP1	-0.214676	0.006332
ENSG00000183077	AFMID	-0.214498	0.00242658
ENSG00000076356	PLXNA2	-0.213934	0.000627825
ENSG00000160685	ZBTB7B	-0.213809	0.00149274
ENSG00000087510	TFAP2C	-0.213805	0.047193
ENSG00000187800	PEAR1	-0.21378	0.00833237
ENSG00000131051	RBM39	-0.21352	0.000437446
ENSG00000099330	OCEL1	-0.213303	0.00469117
ENSG00000137876	RSL24D1	-0.213242	0.00566991
ENSG00000186854	TRABD2A	-0.212725	0.00971367
ENSG00000184588	PDE4B	-0.212721	0.0216071
ENSG00000168056	LTBP3	-0.212688	0.00149494
ENSG00000179988	PSTK	-0.212674	0.0162608
ENSG00000134030	CTIF	-0.212574	0.00122456
ENSG00000138386	NAB1	-0.212441	0.00131994
ENSG00000204520	MICA	-0.212178	2.36891e-05
ENSG00000162777	DENND2D	-0.211962	0.0125243
ENSG00000075399	VPS9D1	-0.211893	0.0247594
ENSG00000131115	ZNF227	-0.21135	0.00795215
ENSG00000168487	BMP1	-0.211014	0.00110297
ENSG00000146426	TIAM2	-0.210707	0.00413437
ENSG00000168216	LMBRD1	-0.210613	0.0065853
ENSG00000037042	TUBG2	-0.210478	0.00658866
ENSG00000044574	HSPA5	-0.210427	1.11276e-07
ENSG00000162231	NXF1	-0.210363	0.00184342
ENSG00000006015	REX1BD	-0.210117	0.000826243
ENSG00000167487	KLHL26	-0.21002	0.00217921
ENSG00000243477	NAA80	-0.20998	0.0449725
ENSG00000128563	PRKRIP1	-0.209868	0.00124009
ENSG00000188070	C11orf95	-0.209854	9.90421e-05
ENSG00000088876	ZNF343	-0.209705	0.0129664
ENSG00000198040	ZNF84	-0.20931	0.00191748
ENSG00000107874	CUEDC2	-0.209302	0.00150878
ENSG00000169750	RAC3	-0.209132	0.0106285
ENSG00000198933	TBKBP1	-0.209092	0.0102135
ENSG00000159921	GNE	-0.209091	1.01126e-05
ENSG00000149115	TNKS1BP1	-0.209053	0.000248369
ENSG00000169733	RFNG	-0.209011	0.000770009
ENSG00000008517	IL32	-0.208924	0.035561
ENSG00000142156	COL6A1	-0.208855	0.00013769
ENSG00000268043	NBPF12	-0.208656	0.0232145
ENSG00000136603	SKIL	-0.208339	0.00929435
ENSG00000177169	ULK1	-0.208201	0.00072072
ENSG00000119938	PPP1R3C	-0.208135	0.015148
ENSG00000184319	RPL23AP82	-0.208064	0.0275689
ENSG00000127990	SGCE	-0.207973	0.000782163
ENSG00000088298	EDEM2	-0.207766	0.00120523
ENSG00000183914	DNAH2	-0.207662	0.00723272
ENSG00000105429	MEGF8	-0.207628	0.00839441
ENSG00000164938	TP53INP1	-0.207467	0.0312392
ENSG00000124570	SERPINB6	-0.207224	0.00162825
ENSG00000183421	RIPK4	-0.207192	0.00464166
ENSG00000213020	ZNF611	-0.206956	0.0344877
ENSG00000155368	DBI	-0.206913	0.0068983
ENSG00000151093	OXSM	-0.206867	0.00807604
ENSG00000198561	CTNND1	-0.206849	0.00360261
ENSG00000188785	ZNF548	-0.206833	0.0179877
ENSG00000213563	C8orf82	-0.206656	0.000716595
ENSG00000168234	TTC39C	-0.206552	0.00154415
ENSG00000121417	ZNF211	-0.20648	0.0047062
ENSG00000034510	TMSB10	-0.206455	0.0048231
ENSG00000172465	TCEAL1	-0.206438	0.00431196
ENSG00000151468	CCDC3	-0.206308	0.0193611
ENSG00000156030	MIDEAS	-0.206307	7.23283e-05
ENSG00000121671	CRY2	-0.206276	0.00725008
ENSG00000273611	ZNHIT3	-0.206221	0.00369283
ENSG00000141551	CSNK1D	-0.206179	4.23017e-05
ENSG00000163399	ATP1A1	-0.206063	1.43473e-07
ENSG00000173889	PHC3	-0.20601	0.000644681
ENSG00000132005	RFX1	-0.205813	0.0121103
ENSG00000101000	PROCR	-0.205765	0.000388297
ENSG00000161677	JOSD2	-0.205483	0.00679883
ENSG00000205542	TMSB4X	-0.205461	0.00851406
ENSG00000128923	MINDY2	-0.205139	0.00417164
ENSG00000122694	GLIPR2	-0.20478	0.0252608
ENSG00000136560	TANK	-0.204696	0.00204438
ENSG00000163882	POLR2H	-0.204603	0.00195797
ENSG00000150281	CTF1	-0.204586	0.0283124
ENSG00000111057	KRT18	-0.204459	4.96238e-05
ENSG00000162976	SLC66A3	-0.204228	0.0103292
ENSG00000099337	KCNK6	-0.204104	0.00573941
ENSG00000204257	HLA-DMA	-0.204041	0.0203722
ENSG00000178685	PARP10	-0.203795	0.0136076
ENSG00000166783	MARF1	-0.203662	0.00037768
ENSG00000010278	CD9	-0.203327	0.000659907
ENSG00000165757	JCAD	-0.203277	0.00253678
ENSG00000261455	LINC01003	-0.203231	0.0299364
ENSG00000115548	KDM3A	-0.20304	0.00022557
ENSG00000164050	PLXNB1	-0.202826	0.0350546
ENSG00000119965	C10orf88	-0.202775	0.00476704
ENSG00000134321	RSAD2	-0.202753	0.0425005
ENSG00000148143	ZNF462	-0.202575	0.00633291
ENSG00000142910	TINAGL1	-0.202127	0.000162063
ENSG00000156711	MAPK13	-0.201643	0.000286413
ENSG00000156482	RPL30	-0.201548	0.0100273
ENSG00000075426	FOSL2	-0.20153	1.62824e-06
ENSG00000137500	CCDC90B	-0.201298	0.00043177
ENSG00000076944	STXBP2	-0.201283	0.00386092
ENSG00000197070	ARRDC1	-0.201068	0.000839526
ENSG00000105339	DENND3	-0.201064	0.000189217
ENSG00000113638	TTC33	-0.200939	0.00127887
ENSG00000165475	CRYL1	-0.200844	0.00384513
ENSG00000169026	SLC49A3	-0.20084	0.0130626
ENSG00000004059	ARF5	-0.200804	0.00102309
ENSG00000129472	RAB2B	-0.200721	0.00572042
ENSG00000166173	LARP6	-0.200474	0.00137812
ENSG00000123685	BATF3	-0.200456	0.0413187
ENSG00000083444	PLOD1	-0.200431	3.96547e-05
ENSG00000213859	KCTD11	-0.200251	0.0130293
ENSG00000088766	CRLS1	-0.200156	0.00149699
ENSG00000140332	TLE3	-0.200058	0.000494807
ENSG00000137628	DDX60	-0.199946	0.00827524
ENSG00000104915	STX10	-0.199856	0.00193426
ENSG00000178802	MPI	-0.199836	0.00323257
ENSG00000178913	TAF7	-0.199714	0.00160509
ENSG00000196358	NTNG2	-0.198872	0.024479
ENSG00000232388	SMIM26	-0.198862	0.033024
ENSG00000140400	MAN2C1	-0.198834	0.0147754
ENSG00000197747	S100A10	-0.198765	0.00738278
ENSG00000170464	DNAJC18	-0.198481	0.016346
ENSG00000176731	RBIS	-0.198458	0.041045
ENSG00000064961	HMG20B	-0.19841	0.000750548
ENSG00000122884	P4HA1	-0.198209	0.00260622
ENSG00000143409	MINDY1	-0.198155	0.0096471
ENSG00000100284	TOM1	-0.197894	0.00151898
ENSG00000129038	LOXL1	-0.19781	0.00374216
ENSG00000185010	F8	-0.197665	0.0212898
ENSG00000151883	PARP8	-0.197343	0.0360697
ENSG00000175105	ZNF654	-0.196989	0.000727565
ENSG00000099203	TMED1	-0.196609	0.011294
ENSG00000125734	GPR108	-0.196159	0.000350947
ENSG00000143416	SELENBP1	-0.196083	0.0306649
ENSG00000160058	BSDC1	-0.196043	0.00315633
ENSG00000165516	KLHDC2	-0.195969	0.0065789
ENSG00000170954	ZNF415	-0.195899	0.0114889
ENSG00000163682	RPL9	-0.195487	0.0150602
ENSG00000117984	CTSD	-0.195358	0.000312828
ENSG00000105829	BET1	-0.195324	0.0123295
ENSG00000173548	SNX33	-0.195158	0.00617475
ENSG00000106404	CLDN15	-0.195132	0.0469161
ENSG00000144746	ARL6IP5	-0.194826	0.00404961
ENSG00000112667	DNPH1	-0.194809	0.0257292
ENSG00000112763	BTN2A1	-0.194285	0.000244186
ENSG00000167642	SPINT2	-0.194199	0.000720245
ENSG00000134882	UBAC2	-0.194092	0.000229281
ENSG00000145425	RPS3A	-0.193959	0.00906427
ENSG00000142798	HSPG2	-0.193737	0.00245709
ENSG00000156804	FBXO32	-0.193703	0.00166815
[truncated: 3,700 more rows]

## Sheet: Supplementary Information 3
GeneID	GeneName	Log2FoldChange	pvalue
ENSG00000282894	DUX4L33	5.8591	7.23881e-06
ENSG00000089012	SIRPG	5.01626	0.000891498
ENSG00000169083	AR	4.83116	0.00239571
ENSG00000173208	ABCD2	4.52555	0.00254154
ENSG00000161133	USP41	4.50643	0.0147221
ENSG00000200488	RN7SKP203	4.41857	0.0141306
ENSG00000268894	PLCE1-AS1	4.40851	0.00979696
ENSG00000206762	RNU6-418P	4.34928	0.022516
ENSG00000172572	PDE3A	4.26785	0.0293112
ENSG00000182667	NTM	4.21183	0.00600022
ENSG00000275132	RN7SL663P	4.20926	0.0133944
ENSG00000114948	ADAM23	4.17105	0.00067051
ENSG00000236562	IFITM3P1	4.0188	5.36057e-05
ENSG00000249352	LINC02198	3.78497	0.0328189
ENSG00000256292	LINC02376	3.78288	0.00211091
ENSG00000253807	LINC01170	3.75292	0.0259109
ENSG00000244752	CRYBB2	3.73197	0.0231067
ENSG00000149968	MMP3	3.72629	0.04986
ENSG00000111052	LIN7A	3.72382	0.00461137
ENSG00000163751	CPA3	3.69172	2.74774e-05
ENSG00000205106	LINC02716	3.68949	0.0398692
ENSG00000153283	CD96	3.56212	0.0151464
ENSG00000234219	CDCA4P4	3.55694	0.0287159
ENSG00000205754	SLCO1B7	3.45466	0.0363275
ENSG00000130054	FAM155B	3.42155	2.35704e-06
ENSG00000214691	LINC01913	3.36378	0.0129555
ENSG00000157322	CLEC18A	3.33179	0.00660079
ENSG00000174776	WDR49	3.30927	0.0495084
ENSG00000214366	EIF4EP5	3.2848	0.0384146
ENSG00000236480	PKMP1	3.25947	0.0213801
ENSG00000232788	ITGA6-AS1	3.21285	0.00515945
ENSG00000139055	ERP27	3.153	0.000611729
ENSG00000136327	NKX2-8	3.12141	0.0254374
ENSG00000163749	CCDC158	3.10578	0.00414831
ENSG00000168530	MYL1	3.08456	6.96083e-12
ENSG00000147160	AWAT2	3.0809	0.0333978
ENSG00000259405	ISCA1P4	3.06433	0.0456268
ENSG00000226361	TERF1P5	3.04292	0.0421859
ENSG00000124749	COL21A1	2.9513	0.0233447
ENSG00000279296	PRAL	2.92534	0.0101979
ENSG00000245954	LINC02273	2.92048	0.0279219
ENSG00000111341	MGP	2.91842	0.0179609
ENSG00000255690	TRIL	2.90589	1.4662e-06
ENSG00000202538	RNU4-2	2.90119	0.0367543
ENSG00000246363	LINC02458	2.82591	0.00333641
ENSG00000103184	SEC14L5	2.81629	0.0172965
ENSG00000140379	BCL2A1	2.81548	0.0133984
ENSG00000167613	LAIR1	2.80388	0.000366976
ENSG00000236345	SCAT8	2.74975	0.0456266
ENSG00000163376	KBTBD8	2.70163	0.0212794
ENSG00000197471	SPN	2.69232	7.09301e-06
ENSG00000184454	NCMAP	2.68381	0.0122363
ENSG00000152049	KCNE4	2.65324	0.00337921
ENSG00000115896	PLCL1	2.63293	0.000214634
ENSG00000115165	CYTIP	2.59	0.00383241
ENSG00000101307	SIRPB1	2.54638	3.49814e-20
ENSG00000134548	SPX	2.53839	0.000425537
ENSG00000111199	TRPV4	2.53215	7.16272e-07
ENSG00000158352	SHROOM4	2.49309	2.11587e-11
ENSG00000123201	GUCY1B2	2.49025	0.0404667
ENSG00000275410	HNF1B	2.48202	3.85703e-07
ENSG00000178343	SHISA3	2.43997	3.27576e-66
ENSG00000269964	MEI4	2.43987	0.0203777
ENSG00000118113	MMP8	2.42345	0.000128505
ENSG00000165197	VEGFD	2.4019	0.0437591
ENSG00000137869	CYP19A1	2.40029	0.000146601
ENSG00000186517	ARHGAP30	2.39693	4.11758e-60
ENSG00000230461	PROX1-AS1	2.38631	0.0321435
ENSG00000103154	NECAB2	2.36121	0.0485953
ENSG00000275895	U2AF1L5	2.34952	0.006126
ENSG00000172460	PRSS30P	2.32273	0.0172095
ENSG00000123572	NRK	2.32046	2.57505e-13
ENSG00000127152	BCL11B	2.31459	0.0341387
ENSG00000127241	MASP1	2.28284	0.0483072
ENSG00000168280	KIF5C	2.25031	0.0122379
ENSG00000125895	TMEM74B	2.24176	0.0412873
ENSG00000158813	EDA	2.20695	7.20688e-18
ENSG00000235910	APOA1-AS	2.19936	0.0156138
ENSG00000254852	NPIPA2	2.19902	0.0307978
ENSG00000231738	TSPAN19	2.19127	0.0104251
ENSG00000178403	NEUROG2	2.18275	0.00111273
ENSG00000116132	PRRX1	2.10736	1.62073e-05
ENSG00000237732	CT75	2.0984	0.0293196
ENSG00000235750	KIAA0040	2.08755	0.0379111
ENSG00000136167	LCP1	2.06614	3.51459e-12
ENSG00000173930	SLCO4C1	2.06362	0.0220231
ENSG00000234546	LNCTAM34A	2.06051	0.000879661
ENSG00000149970	CNKSR2	2.05117	0.0104788
ENSG00000253802	SIRLNT	2.05075	0.00381849
ENSG00000006747	SCIN	2.04857	0.000326095
ENSG00000114654	EFCC1	2.03412	0.0146391
ENSG00000132703	APCS	2.02683	7.20961e-05
ENSG00000257331	RACGAP1P1	2.0181	0.0146986
ENSG00000125285	SOX21	2.00567	2.28331e-14
ENSG00000138650	PCDH10	1.97219	0.000832577
ENSG00000249307	LINC01088	1.97114	1.0524e-05
ENSG00000229688	CRPPA-AS1	1.96455	0.0306378
ENSG00000244691	RPL10AP1	1.96161	0.0184184
ENSG00000186451	SPATA12	1.92412	0.0420216
ENSG00000170962	PDGFD	1.90451	0.0163742
ENSG00000187474	FPR3	1.89312	0.0203014
ENSG00000172318	B3GALT1	1.88277	0.0468735
ENSG00000162913	OBSCN-AS1	1.87592	0.0084292
ENSG00000215182	MUC5AC	1.86035	0.000353063
ENSG00000007237	GAS7	1.83362	2.31469e-07
ENSG00000189212	DPY19L2P1	1.81504	0.0248178
ENSG00000196104	SPOCK3	1.8053	2.1469e-17
ENSG00000105967	TFEC	1.79988	0.0279519
ENSG00000253412	IGHVIII-13-1	1.79558	0.0257791
ENSG00000164604	GPR85	1.79256	0.0347016
ENSG00000205755	CRLF2	1.77871	2.32603e-33
ENSG00000121005	CRISPLD1	1.77635	2.25314e-20
ENSG00000143995	MEIS1	1.77368	2.47424e-05
ENSG00000199331	Y_RNA	1.75987	0.0453694
ENSG00000238133	MAP3K20-AS1	1.75873	0.0306231
ENSG00000119630	PGF	1.75131	2.78014e-36
ENSG00000114757	PEX5L	1.73878	0.00694492
ENSG00000166415	WDR72	1.73817	1.18792e-05
ENSG00000043039	BARX2	1.73465	1.42299e-09
ENSG00000150628	SPATA4	1.72868	0.038267
ENSG00000162148	PPP1R32	1.71998	0.00285072
ENSG00000175445	LPL	1.71026	8.70465e-09
ENSG00000073849	ST6GAL1	1.71001	1.10453e-14
ENSG00000095303	PTGS1	1.70649	5.25207e-25
ENSG00000136237	RAPGEF5	1.69793	1.69574e-05
ENSG00000164128	NPY1R	1.69025	0.0148331
ENSG00000064692	SNCAIP	1.64796	0.00746204
ENSG00000205403	CFI	1.6307	0.00215921
ENSG00000131620	ANO1	1.63012	0.028367
ENSG00000162753	SLC9C2	1.62976	0.0383686
ENSG00000108551	RASD1	1.62215	3.61942e-18
ENSG00000283378	CNTNAP3C	1.60275	2.62245e-05
ENSG00000276644	DACH1	1.58347	3.50977e-05
ENSG00000149256	TENM4	1.58278	0.000154618
ENSG00000165323	FAT3	1.57434	1.10105e-32
ENSG00000184156	KCNQ3	1.57113	2.20013e-05
ENSG00000108984	MAP2K6	1.56726	4.74267e-10
ENSG00000149212	SESN3	1.55752	2.09753e-32
ENSG00000185633	NDUFA4L2	1.55462	0.0441089
ENSG00000164309	CMYA5	1.55246	0.0234917
ENSG00000250722	SELENOP	1.54682	0.000222519
ENSG00000251138	LINC02882	1.54325	0.0160872
ENSG00000139946	PELI2	1.5152	1.27857e-13
ENSG00000145703	IQGAP2	1.513	0.000885106
ENSG00000173376	NDNF	1.50838	5.99425e-09
ENSG00000113211	PCDHB6	1.49456	0.039064
ENSG00000237013	LINC01812	1.4937	5.27819e-05
ENSG00000154529	CNTNAP3B	1.49345	6.41723e-07
ENSG00000008118	CAMK1G	1.48552	0.0246915
ENSG00000165071	TMEM71	1.47052	5.35854e-54
ENSG00000172201	ID4	1.46425	3.25655e-11
ENSG00000204792	LINC01291	1.4629	2.60649e-11
ENSG00000173320	STOX2	1.44481	0.000304477
ENSG00000254300	LINC01111	1.44027	0.000171333
ENSG00000163520	FBLN2	1.43963	0.00566716
ENSG00000227640	SOX21-AS1	1.4394	4.23407e-05
ENSG00000182985	CADM1	1.43895	6.32863e-09
ENSG00000205002	AARD	1.42877	2.08115e-06
ENSG00000116991	SIPA1L2	1.42679	3.11902e-10
ENSG00000169302	STK32A	1.42666	0.0145761
ENSG00000069667	RORA	1.42197	5.08274e-15
ENSG00000104970	KIR3DX1	1.40934	1.09925e-05
ENSG00000178662	CSRNP3	1.40679	6.11263e-06
ENSG00000137261	KIAA0319	1.40581	0.00625681
ENSG00000214432	VPS33B-DT	1.40523	0.0398845
ENSG00000177181	RIMKLA	1.39233	4.9994e-13
ENSG00000159337	PLA2G4D	1.39076	3.59473e-05
ENSG00000259070	LINC00639	1.39021	4.88267e-08
ENSG00000168772	CXXC4	1.3855	0.000131391
ENSG00000091490	SEL1L3	1.38426	1.2095e-18
ENSG00000137968	SLC44A5	1.38181	2.57256e-05
ENSG00000162415	ZSWIM5	1.36996	2.67586e-06
ENSG00000120594	PLXDC2	1.36917	3.97942e-06
ENSG00000080854	IGSF9B	1.36118	0.000266769
ENSG00000171724	VAT1L	1.36117	0.0344227
ENSG00000248771	SMIM31	1.35555	0.00164011
ENSG00000134874	DZIP1	1.35067	2.32315e-10
ENSG00000215808	LINC01139	1.34921	0.00487635
ENSG00000234323	LINC01505	1.34459	3.04269e-05
ENSG00000147036	LANCL3	1.34442	1.42511e-09
ENSG00000153234	NR4A2	1.34148	5.48018e-19
ENSG00000169760	NLGN1	1.34038	1.94688e-26
ENSG00000171872	KLF17	1.33217	7.39842e-09
ENSG00000175928	LRRN1	1.32383	3.45747e-11
ENSG00000107159	CA9	1.31207	1.23006e-09
ENSG00000196782	MAML3	1.30657	2.45377e-29
ENSG00000142405	NLRP12	1.30657	0.000869896
ENSG00000153253	SCN3A	1.30247	0.00215019
ENSG00000196611	MMP1	1.29976	0.000590797
ENSG00000136928	GABBR2	1.29065	0.0324737
ENSG00000189184	PCDH18	1.28343	0.00275822
ENSG00000120337	TNFSF18	1.2775	3.262e-11
ENSG00000169203	NPIPB12	1.27675	0.0122978
ENSG00000237917	PARP4P1	1.27242	0.0225574
ENSG00000177822	TENM3-AS1	1.27018	1.22321e-05
ENSG00000121207	LRAT	1.26924	4.71275e-05
ENSG00000217950	NOC2LP2	1.266	0.00964614
ENSG00000107282	APBA1	1.26567	8.487e-06
ENSG00000228952	LINC02041	1.25785	0.0119601
ENSG00000249242	TMEM150C	1.25749	1.09325e-07
ENSG00000155093	PTPRN2	1.25655	0.000775283
ENSG00000083067	TRPM3	1.24815	0.00845202
ENSG00000117595	IRF6	1.24735	0.00215035
ENSG00000172794	RAB37	1.24248	5.15933e-07
ENSG00000219891	ZSCAN12P1	1.23916	0.00777372
ENSG00000170430	MGMT	1.21365	0.00125704
ENSG00000169122	FAM110B	1.2078	0.000481775
ENSG00000135898	GPR55	1.20726	0.000217249
ENSG00000106714	CNTNAP3	1.20368	2.72018e-13
ENSG00000130755	GMFG	1.20035	0.000977036
ENSG00000177283	FZD8	1.19942	1.01872e-47
ENSG00000273356	LINC02019	1.19407	0.0348019
ENSG00000138670	RASGEF1B	1.19115	0.0419431
ENSG00000142347	MYO1F	1.1877	1.29414e-09
ENSG00000257108	NHLRC4	1.18446	0.0213551
ENSG00000197927	NBEAP2	1.183	0.00103893
ENSG00000170775	GPR37	1.17904	0.000418703
ENSG00000091128	LAMB4	1.17543	0.00218212
ENSG00000232022	FAAHP1	1.1722	0.0302766
ENSG00000149380	P4HA3	1.1545	1.65656e-05
ENSG00000164684	ZNF704	1.15407	5.74948e-17
ENSG00000124491	F13A1	1.15144	0.000634308
ENSG00000188996	HUS1B	1.14776	0.0217151
ENSG00000146021	KLHL3	1.14186	9.87842e-08
ENSG00000101842	VSIG1	1.13295	4.89818e-06
ENSG00000245067	IGFBP7-AS1	1.13164	0.0236253
ENSG00000260265	LINC02562	1.12533	0.000233826
ENSG00000230836	LINC01293	1.12478	1.21875e-09
ENSG00000169116	PARM1	1.1213	1.3797e-05
ENSG00000258545	RHOXF1-AS1	1.1203	0.0463094
ENSG00000165507	DEPP1	1.11456	4.21848e-14
ENSG00000188906	LRRK2	1.11335	5.0399e-08
ENSG00000038427	VCAN	1.11318	0.000808634
ENSG00000000971	CFH	1.10811	4.19112e-47
ENSG00000162490	DRAXIN	1.10753	0.00116473
ENSG00000019505	SYT13	1.10075	0.0177177
ENSG00000055955	ITIH4	1.09971	0.0203729
ENSG00000124766	SOX4	1.09786	4.53916e-22
ENSG00000109107	ALDOC	1.09607	1.4416e-16
ENSG00000186469	GNG2	1.09305	2.3986e-10
ENSG00000136869	TLR4	1.09002	2.13435e-72
ENSG00000181649	PHLDA2	1.08779	1.15093e-82
ENSG00000276386	CNTNAP3P2	1.07796	3.11688e-06
ENSG00000112137	PHACTR1	1.07363	0.0315431
ENSG00000182752	PAPPA	1.07012	5.41257e-12
ENSG00000134827	TCN1	1.06617	0.000209205
ENSG00000169174	PCSK9	1.06152	8.31109e-05
ENSG00000170396	ZNF804A	1.06137	1.02817e-06
ENSG00000150093	ITGB1	1.05892	4.14374e-118
ENSG00000179388	EGR3	1.0564	7.27257e-05
ENSG00000126217	MCF2L	1.05527	0.0450663
ENSG00000185352	HS6ST3	1.0545	0.0100514
ENSG00000167618	LAIR2	1.05309	0.00820452
ENSG00000269378	ITGB1P1	1.05244	1.43653e-59
ENSG00000232453	LINC02777	1.05195	0.0434465
ENSG00000179046	TRIML2	1.05134	5.60558e-06
ENSG00000169851	PCDH7	1.05102	1.65339e-27
ENSG00000102760	RGCC	1.0503	3.13468e-13
ENSG00000188738	FSIP2	1.04999	3.64385e-11
ENSG00000164683	HEY1	1.04687	0.000597205
ENSG00000152284	TCF7L1	1.0446	3.24549e-05
ENSG00000161328	LRRC56	1.04272	0.0010203
ENSG00000255346	NOX5	1.04034	2.45018e-08
ENSG00000273415	LINC02725	1.03914	0.000419554
ENSG00000111348	ARHGDIB	1.03788	1.06035e-63
ENSG00000136160	EDNRB	1.0362	5.27672e-30
ENSG00000155849	ELMO1	1.0356	0.0483299
ENSG00000257219	LNCOG	1.03472	0.00428244
ENSG00000185187	SIGIRR	1.03104	9.5955e-43
ENSG00000090382	LYZ	1.02839	0.0127397
ENSG00000213344	PCNPP3	1.02825	0.0337173
ENSG00000204103	MAFB	1.0272	0.00012099
ENSG00000158560	DYNC1I1	1.02638	0.000794013
ENSG00000110002	VWA5A	1.02596	3.65434e-09
ENSG00000180353	HCLS1	1.02193	1.65943e-25
ENSG00000164100	NDST3	1.02073	6.69628e-05
ENSG00000129595	EPB41L4A	1.00951	0.0014637
ENSG00000227477	STK4-AS1	1.00789	0.00662352
ENSG00000169855	ROBO1	1.00305	9.18633e-18
ENSG00000177542	SLC25A22	1.00029	1.13848e-55
ENSG00000078114	NEBL	0.997442	5.47555e-08
ENSG00000170006	TMEM154	0.988451	1.94489e-08
ENSG00000188976	NOC2L	0.980602	1.36056e-70
ENSG00000198807	PAX9	0.980013	0.004454
ENSG00000144031	ANKRD53	0.976176	0.0159513
ENSG00000172164	SNTB1	0.975239	7.35757e-33
ENSG00000102524	TNFSF13B	0.974203	0.042089
ENSG00000154678	PDE1C	0.971915	9.90621e-12
ENSG00000213225	NOC2LP1	0.971015	4.51175e-05
ENSG00000163412	EIF4E3	0.970354	6.93662e-18
ENSG00000261485	PAN3-AS1	0.970071	0.0168669
ENSG00000198108	CHSY3	0.968861	6.67501e-07
ENSG00000241684	ADAMTS9-AS2	0.965894	0.000226842
ENSG00000232065	LINC01063	0.961827	0.0464027
ENSG00000115361	ACADL	0.956972	0.0131492
ENSG00000074416	MGLL	0.950936	2.8828e-35
ENSG00000151229	SLC2A13	0.945312	1.745e-28
ENSG00000170379	TCAF2	0.943972	9.69659e-15
ENSG00000160255	ITGB2	0.938186	6.36056e-24
ENSG00000149573	MPZL2	0.937931	4.46679e-12
ENSG00000124466	LYPD3	0.936368	0.0204221
ENSG00000153944	MSI2	0.935835	9.39958e-13
ENSG00000251179	TMEM92-AS1	0.935602	0.0357523
ENSG00000204252	HLA-DOA	0.934374	0.00618071
ENSG00000232871	SEC1P	0.932184	0.0257618
ENSG00000101670	LIPG	0.930088	0.000142453
ENSG00000188039	NWD1	0.92825	9.52812e-05
ENSG00000177694	NAALADL2	0.928175	0.0105424
ENSG00000135750	KCNK1	0.924228	8.30513e-12
ENSG00000158639	PAGE5	0.920895	3.05204e-11
ENSG00000253719	ATXN7L3B	0.919054	6.19529e-73
ENSG00000117069	ST6GALNAC5	0.91571	0.000196636
ENSG00000221866	PLXNA4	0.913981	6.47823e-23
ENSG00000166432	ZMAT1	0.913237	0.000437447
ENSG00000170153	RNF150	0.913069	0.0136804
ENSG00000235652	FBXO30-DT	0.912921	0.00850201
ENSG00000171951	SCG2	0.908191	1.64992e-06
ENSG00000109472	CPE	0.90707	2.13628e-05
ENSG00000188958	UTS2B	0.905914	0.046879
ENSG00000137872	SEMA6D	0.905685	0.0168535
ENSG00000272674	PCDHB16	0.904398	0.00306928
ENSG00000135338	LCA5	0.903588	1.30122e-10
ENSG00000161800	RACGAP1	0.901415	1.57792e-72
ENSG00000158887	MPZ	0.896205	0.0132788
ENSG00000254827	SLC22A18AS	0.895485	0.0221085
ENSG00000160712	IL6R	0.894824	0.0027787
ENSG00000204442	FAM155A	0.890966	1.26981e-10
ENSG00000128052	KDR	0.889313	1.89153e-09
ENSG00000168453	HR	0.885651	0.0133322
ENSG00000198157	HMGN5	0.882296	1.91925e-22
ENSG00000198416	ZNF658B	0.881586	0.0033408
ENSG00000074211	PPP2R2C	0.875086	2.82645e-26
ENSG00000109943	CRTAM	0.870412	3.26191e-05
ENSG00000006042	TMEM98	0.86707	0.00271115
ENSG00000150556	LYPD6B	0.866489	0.00683201
ENSG00000122877	EGR2	0.865501	0.00280054
ENSG00000272323	TTC23L-AS1	0.862519	0.0166205
ENSG00000158089	GALNT14	0.859008	8.24422e-05
ENSG00000164099	PRSS12	0.858851	1.70383e-19
ENSG00000120051	CFAP58	0.858485	0.00016981
ENSG00000255874	PRECSIT	0.858061	8.46345e-05
ENSG00000135643	KCNMB4	0.85685	0.000818226
ENSG00000065717	TLE2	0.853326	0.0317541
ENSG00000158022	TRIM63	0.846717	0.0144797
ENSG00000133874	RNF122	0.841409	0.000153332
ENSG00000232803	SLCO4A1-AS1	0.836643	3.37379e-13
ENSG00000160588	MPZL3	0.833596	1.14059e-05
ENSG00000124406	ATP8A1	0.83298	9.05625e-07
ENSG00000104055	TGM5	0.832231	0.0137857
ENSG00000134013	LOXL2	0.830292	3.33913e-62
ENSG00000153930	ANKFN1	0.829838	0.0216616
ENSG00000137834	SMAD6	0.828502	7.55791e-14
ENSG00000198963	RORB	0.823168	0.0102978
ENSG00000203943	SAMD13	0.821708	0.0246015
ENSG00000110811	P3H3	0.819318	9.42148e-05
ENSG00000175886	RPL7AP66	0.819256	0.0419977
ENSG00000131773	KHDRBS3	0.816467	9.00249e-23
ENSG00000117594	HSD11B1	0.814579	8.12465e-08
ENSG00000163032	VSNL1	0.814255	0.00423316
ENSG00000118596	SLC16A7	0.809268	4.34039e-15
ENSG00000119508	NR4A3	0.809044	0.00606732
ENSG00000143127	ITGA10	0.80759	6.0045e-05
ENSG00000188483	IER5L	0.8068	1.6211e-15
ENSG00000143870	PDIA6	0.801526	3.02967e-91
ENSG00000168209	DDIT4	0.797372	5.0818e-21
ENSG00000144218	AFF3	0.796925	1.4063e-15
ENSG00000158966	CACHD1	0.796421	1.35003e-06
ENSG00000141314	RHBDL3	0.795819	0.0232709
ENSG00000185532	PRKG1	0.795528	2.79728e-06
ENSG00000164197	RNF180	0.792411	0.00153781
ENSG00000253368	TRNP1	0.789335	1.25627e-14
ENSG00000100027	YPEL1	0.789126	0.00189628
ENSG00000163993	S100P	0.781794	0.0217369
ENSG00000010295	IFFO1	0.780963	2.03793e-06
ENSG00000167895	TMC8	0.780133	0.000154914
ENSG00000157087	ATP2B2	0.779955	0.0107283
ENSG00000147100	SLC16A2	0.775699	1.34752e-10
ENSG00000135363	LMO2	0.773032	0.00335701
ENSG00000145358	DDIT4L	0.770592	0.000993505
ENSG00000142621	FHAD1	0.769592	0.00713024
ENSG00000138764	CCNG2	0.767405	1.64555e-20
ENSG00000166387	PPFIBP2	0.767348	8.93128e-12
ENSG00000092607	TBX15	0.765737	0.025889
ENSG00000152270	PDE3B	0.765455	5.065e-05
ENSG00000228526	MIR34AHG	0.764946	0.0317841
ENSG00000198203	SULT1C2	0.764661	0.0143515
ENSG00000071575	TRIB2	0.761355	3.4869e-36
ENSG00000113231	PDE8B	0.75881	0.00325251
ENSG00000114268	PFKFB4	0.75795	1.03065e-16
ENSG00000207524	RNU6-33P	0.75781	0.00720282
ENSG00000166750	SLFN5	0.75729	2.80646e-13
ENSG00000113532	ST8SIA4	0.752752	1.04408e-10
ENSG00000113389	NPR3	0.750406	5.12723e-07
ENSG00000181773	GPR3	0.7493	3.51857e-08
ENSG00000145623	OSMR	0.747383	9.3083e-21
ENSG00000174529	TMEM81	0.74549	0.0025979
ENSG00000074410	CA12	0.744893	2.41915e-14
ENSG00000254535	PABPC4L	0.742516	1.71787e-07
ENSG00000213185	FAM24B	0.738625	5.51424e-07
ENSG00000226200	SGMS1-AS1	0.738066	0.00702372
ENSG00000204397	CARD16	0.736942	0.00130076
ENSG00000115457	IGFBP2	0.734751	0.0207446
ENSG00000164690	SHH	0.732627	7.84966e-05
ENSG00000106688	SLC1A1	0.730616	4.03106e-08
ENSG00000166682	TMPRSS5	0.727476	0.00633573
ENSG00000185634	SHC4	0.726668	0.000935538
ENSG00000178977	LINC00324	0.726397	0.00163342
ENSG00000081853	PCDHGA2	0.723447	0.0360105
ENSG00000259974	LINC00261	0.721679	3.60483e-14
ENSG00000183496	MEX3B	0.721252	0.000791428
ENSG00000250474	WBP1LP2	0.720612	0.0330236
ENSG00000213700	RPL17P50	0.71768	0.0215309
ENSG00000120738	EGR1	0.717509	0.00085125
ENSG00000099937	SERPIND1	0.717301	0.00784502
ENSG00000154217	PITPNC1	0.715624	2.66798e-24
ENSG00000143494	VASH2	0.714761	0.0368677
ENSG00000148541	FAM13C	0.714417	0.000415158
ENSG00000183688	RFLNB	0.714123	0.00071952
ENSG00000224843	LINC00240	0.712842	0.00267272
ENSG00000186352	ANKRD37	0.710244	9.79963e-08
ENSG00000187908	DMBT1	0.708386	4.29914e-13
ENSG00000067141	NEO1	0.705694	2.42186e-16
ENSG00000250846	EPHA5-AS1	0.703682	0.0372664
ENSG00000242265	PEG10	0.703418	1.63539e-14
ENSG00000111728	ST8SIA1	0.702281	0.00123623
ENSG00000119138	KLF9	0.701179	3.73366e-13
ENSG00000110852	CLEC2B	0.700343	6.3583e-09
ENSG00000196182	STK40	0.693189	9.2794e-42
ENSG00000165072	MAMDC2	0.692986	5.01567e-25
ENSG00000165300	SLITRK5	0.688908	5.61484e-05
ENSG00000143341	HMCN1	0.687683	0.0191845
ENSG00000246560	UBE2D3-AS1	0.687499	0.0219112
ENSG00000145687	SSBP2	0.686348	1.1322e-13
ENSG00000105877	DNAH11	0.686132	2.82099e-08
ENSG00000135919	SERPINE2	0.684594	1.2781e-19
ENSG00000135828	RNASEL	0.683935	5.47216e-07
ENSG00000163536	SERPINI1	0.68372	0.000483471
ENSG00000267023	LRRC37A16P	0.682528	8.4233e-07
ENSG00000111859	NEDD9	0.681259	1.43483e-14
ENSG00000162390	ACOT11	0.680661	0.0130323
ENSG00000145331	TRMT10A	0.671788	1.59786e-13
ENSG00000211943	IGHV3-15	0.669842	9.35923e-06
ENSG00000164841	TMEM74	0.668833	0.029642
ENSG00000183044	ABAT	0.667765	0.0488917
ENSG00000163898	LIPH	0.667273	7.27396e-17
ENSG00000116678	LEPR	0.667157	2.9428e-12
ENSG00000070731	ST6GALNAC2	0.66623	2.14864e-06
ENSG00000138798	EGF	0.666028	1.34144e-07
ENSG00000253930	TNFRSF10A-AS1	0.66484	0.00299966
ENSG00000143412	ANXA9	0.664511	1.19071e-07
ENSG00000113583	C5orf15	0.66442	4.56395e-37
ENSG00000125657	TNFSF9	0.663751	2.33767e-12
ENSG00000118971	CCND2	0.662322	0.00577989
ENSG00000099194	SCD	0.66219	0.019974
ENSG00000237149	ZNF503-AS2	0.661844	0.00693302
ENSG00000236432	MFF-DT	0.661665	0.0163714
ENSG00000061918	GUCY1B1	0.660675	0.00119951
ENSG00000181690	PLAG1	0.660499	8.4767e-11
ENSG00000163297	ANTXR2	0.659906	6.08387e-32
ENSG00000065609	SNAP91	0.658558	0.00229032
ENSG00000143409	MINDY1	0.657434	6.92178e-17
ENSG00000186056	MATN1-AS1	0.656334	0.0461236
ENSG00000151623	NR3C2	0.651781	1.49914e-11
ENSG00000198795	ZNF521	0.651189	0.0115067
ENSG00000239713	APOBEC3G	0.650485	3.00364e-06
ENSG00000152784	PRDM8	0.649759	1.88305e-29
ENSG00000176714	CCDC121	0.649745	0.0013586
ENSG00000117226	GBP3	0.648347	2.84527e-31
ENSG00000111058	ACSS3	0.646695	9.73561e-16
ENSG00000146555	SDK1	0.644523	2.12947e-12
ENSG00000205572	SERF1B	0.63715	0.0406069
ENSG00000164056	SPRY1	0.63669	5.08867e-17
ENSG00000220749	RPL21P28	0.6363	0.00768964
ENSG00000174600	CMKLR1	0.635981	4.33168e-06
ENSG00000152128	TMEM163	0.635778	0.000313656
ENSG00000125968	ID1	0.635312	0.000237593
ENSG00000187678	SPRY4	0.634929	6.9092e-41
ENSG00000104432	IL7	0.633252	0.0423516
ENSG00000176171	BNIP3	0.63212	1.18476e-14
ENSG00000267013	LINC01929	0.631594	0.000347763
ENSG00000136286	MYO1G	0.63111	0.0121472
ENSG00000115738	ID2	0.630908	0.000193396
ENSG00000160191	PDE9A	0.630319	0.00305943
ENSG00000187601	MAGEH1	0.628793	5.91061e-09
ENSG00000238164	TNFRSF14-AS1	0.626772	0.0429458
ENSG00000277734	TRAC	0.625908	7.78035e-07
ENSG00000107551	RASSF4	0.625407	4.13081e-10
ENSG00000184588	PDE4B	0.624524	8.02618e-11
ENSG00000177453	NIM1K	0.623876	0.00433517
ENSG00000122420	PTGFR	0.622822	0.000511128
ENSG00000104140	RHOV	0.622739	0.0101015
ENSG00000162433	AK4	0.622647	4.19796e-28
ENSG00000135048	CEMIP2	0.622519	4.03554e-17
ENSG00000135454	B4GALNT1	0.62142	1.66752e-05
ENSG00000124479	NDP	0.621121	9.72024e-05
ENSG00000156869	FRRS1	0.620319	9.25062e-05
ENSG00000175471	MCTP1	0.61981	1.16439e-19
ENSG00000023171	GRAMD1B	0.618635	9.12755e-05
ENSG00000104313	EYA1	0.618185	0.0332965
ENSG00000284693	LINC02606	0.61784	0.00376615
ENSG00000148925	BTBD10	0.616958	1.02485e-23
ENSG00000268941	LINC01711	0.616895	0.0127647
ENSG00000231638	LUARIS	0.616127	0.00186736
ENSG00000133134	BEX2	0.615362	9.05396e-05
ENSG00000116741	RGS2	0.614927	2.48058e-07
ENSG00000205133	TRIQK	0.614012	3.29327e-16
ENSG00000153714	LURAP1L	0.610333	0.000827092
ENSG00000171033	PKIA	0.60992	3.77407e-15
ENSG00000079337	RAPGEF3	0.608909	2.40574e-08
ENSG00000183508	TENT5C	0.608557	1.39694e-22
ENSG00000127311	HELB	0.607252	0.0118611
ENSG00000196126	HLA-DRB1	0.606733	0.0190213
ENSG00000113657	DPYSL3	0.605118	1.13628e-05
ENSG00000139508	SLC46A3	0.60421	1.78894e-08
ENSG00000170802	FOXN2	0.603127	3.2078e-18
ENSG00000162654	GBP4	0.603088	0.000733325
ENSG00000197479	PCDHB11	0.603065	0.00040389
ENSG00000164849	GPR146	0.603034	0.00748624
ENSG00000233828	MIR4280HG	0.600282	0.000537687
ENSG00000149564	ESAM	0.599989	1.67711e-26
ENSG00000134247	PTGFRN	0.599626	6.86545e-05
ENSG00000237187	NR2F1-AS1	0.598951	4.76149e-11
ENSG00000253669	GASAL1	0.598891	7.36381e-05
ENSG00000176842	IRX5	0.596758	1.01328e-08
ENSG00000224184	MIR3681HG	0.596681	4.95037e-07
ENSG00000130066	SAT1	0.596672	0.000332823
ENSG00000141441	GAREM1	0.595262	0.000710438
ENSG00000122884	P4HA1	0.595003	1.97729e-19
ENSG00000113448	PDE4D	0.593998	4.06482e-21
ENSG00000141682	PMAIP1	0.591943	2.89968e-14
ENSG00000100242	SUN2	0.591929	3.02141e-27
ENSG00000189056	RELN	0.591413	0.0155785
ENSG00000143502	SUSD4	0.586629	0.00773472
ENSG00000173698	ADGRG2	0.586006	0.00798701
ENSG00000127252	PLAAT1	0.585998	0.0171234
ENSG00000184557	SOCS3	0.585823	1.66697e-16
ENSG00000101187	SLCO4A1	0.585683	8.26633e-11
ENSG00000104419	NDRG1	0.585192	9.77014e-05
ENSG00000225077	LINC00337	0.583741	0.023913
ENSG00000112559	MDFI	0.583203	3.24391e-06
ENSG00000180573	H2AC6	0.582724	1.25497e-09
ENSG00000263535	AK4P1	0.581838	6.60915e-10
ENSG00000145242	EPHA5	0.581401	0.000572904
ENSG00000203709	MIR29B2CHG	0.57726	0.0258111
ENSG00000138336	TET1	0.577045	0.000833503
ENSG00000163053	SLC16A14	0.576755	4.29367e-05
ENSG00000183778	B3GALT5	0.575558	0.00964954
ENSG00000123080	CDKN2C	0.575094	1.86309e-32
ENSG00000197312	DDI2	0.574844	2.38814e-15
ENSG00000105649	RAB3A	0.574813	0.000909343
ENSG00000145362	ANK2	0.574663	1.04826e-14
ENSG00000090376	IRAK3	0.573819	0.000254816
ENSG00000085117	CD82	0.572828	8.04266e-30
ENSG00000214274	ANG	0.572199	0.00639653
ENSG00000143847	PPFIA4	0.572109	0.00128233
ENSG00000146054	TRIM7	0.571191	0.00978362
ENSG00000179104	TMTC2	0.57042	4.89979e-08
ENSG00000169432	SCN9A	0.569843	0.00259513
ENSG00000135407	AVIL	0.569338	0.0283168
ENSG00000139318	DUSP6	0.567078	2.53727e-19
ENSG00000157514	TSC22D3	0.566685	2.64322e-07
ENSG00000120693	SMAD9	0.566438	1.84257e-05
ENSG00000154122	ANKH	0.566326	7.27452e-22
ENSG00000173530	TNFRSF10D	0.566313	2.18833e-09
ENSG00000197467	COL13A1	0.565092	4.51797e-39
ENSG00000258920	FOXN3-AS1	0.563144	0.000408039
ENSG00000251359	WWC2-AS2	0.562311	0.0416867
ENSG00000219507	FTH1P8	0.562269	0.0491714
ENSG00000165985	C1QL3	0.56211	0.0237912
ENSG00000087510	TFAP2C	0.561318	5.29517e-07
ENSG00000177000	MTHFR	0.561132	1.97888e-11
ENSG00000181885	CLDN7	0.559343	0.00177159
ENSG00000197329	PELI1	0.559236	4.54849e-07
ENSG00000134326	CMPK2	0.558829	0.0138692
ENSG00000139372	TDG	0.558486	1.94941e-25
ENSG00000146411	SLC2A12	0.557966	8.66958e-08
ENSG00000120322	PCDHB8	0.556907	0.0107735
ENSG00000204219	TCEA3	0.556591	6.05413e-10
ENSG00000170915	PAQR8	0.556283	1.03694e-06
ENSG00000259856	RAB43P1	0.555183	0.000715915
ENSG00000204287	HLA-DRA	0.555135	0.00263325
ENSG00000150907	FOXO1	0.555044	0.000627282
ENSG00000197619	ZNF615	0.55488	1.28518e-10
ENSG00000162511	LAPTM5	0.550382	1.86899e-18
ENSG00000128610	FEZF1	0.550236	0.00368039
ENSG00000197043	ANXA6	0.550177	2.08945e-44
ENSG00000054277	OPN3	0.550024	0.000714894
ENSG00000126759	CFP	0.549319	2.96044e-07
ENSG00000061656	SPAG4	0.548632	4.05828e-07
ENSG00000131094	C1QL1	0.548531	9.44021e-05
ENSG00000176658	MYO1D	0.546448	0.00579674
ENSG00000198756	COLGALT2	0.543272	9.26239e-08
ENSG00000175745	NR2F1	0.543247	5.55865e-11
ENSG00000153237	CCDC148	0.541217	0.0451516
ENSG00000177839	PCDHB9	0.539816	0.00165676
ENSG00000179743	FLJ37453	0.537932	0.00143369
ENSG00000255725	TDGP1	0.536805	0.0497566
ENSG00000143878	RHOB	0.536367	1.0003e-08
ENSG00000008513	ST3GAL1	0.536149	3.25951e-29
ENSG00000244242	IFITM10	0.536097	0.00112019
ENSG00000223891	OSER1-DT	0.536045	8.31722e-07
ENSG00000100319	ZMAT5	0.535839	2.65671e-10
ENSG00000113194	FAF2	0.535282	9.4699e-17
ENSG00000235863	B3GALT4	0.535232	0.00980192
ENSG00000254221	PCDHGB1	0.535123	8.95941e-06
ENSG00000272870	SAP30-DT	0.534634	0.000830885
ENSG00000205795	CYS1	0.534263	0.00083735
ENSG00000182287	AP1S2	0.534016	1.14701e-30
ENSG00000121690	DEPDC7	0.533863	0.0137758
ENSG00000117318	ID3	0.533733	2.48511e-12
ENSG00000213406	ANXA2P1	0.533335	0.0291191
ENSG00000205730	ITPRIPL2	0.530333	1.88152e-24
ENSG00000169439	SDC2	0.52988	0.00733809
ENSG00000173262	SLC2A14	0.529601	0.0342233
ENSG00000162804	SNED1	0.528948	4.62578e-07
ENSG00000126010	GRPR	0.52817	0.0276747
ENSG00000117122	MFAP2	0.527086	1.87572e-05
ENSG00000073756	PTGS2	0.527001	0.00731393
ENSG00000144152	FBLN7	0.526992	1.21219e-07
ENSG00000118804	STBD1	0.526936	5.44829e-06
ENSG00000204131	NHSL2	0.526727	0.000172026
ENSG00000137693	YAP1	0.525854	2.39381e-24
ENSG00000117480	FAAH	0.52556	0.0178022
ENSG00000177076	ACER2	0.525122	0.0337245
ENSG00000020181	ADGRA2	0.524971	0.0395028
ENSG00000174574	AKIRIN1	0.524199	3.79374e-20
ENSG00000124882	EREG	0.523976	4.01794e-15
ENSG00000088280	ASAP3	0.52369	7.9756e-10
ENSG00000004799	PDK4	0.523122	0.000942198
ENSG00000168672	LRATD2	0.523092	1.24919e-18
ENSG00000233493	TMEM238	0.523036	0.00945411
ENSG00000197182	MIRLET7BHG	0.522216	0.00226521
ENSG00000154001	PPP2R5E	0.521794	1.19421e-20
ENSG00000100055	CYTH4	0.52154	9.928e-06
ENSG00000102174	PHEX	0.521155	0.0147246
ENSG00000151617	EDNRA	0.52067	0.00416053
ENSG00000124374	PAIP2B	0.519916	0.00022499
ENSG00000262576	PCDHGA4	0.518633	0.00291444
ENSG00000120519	SLC10A7	0.516934	4.82395e-06
ENSG00000126247	CAPNS1	0.516176	5.64193e-28
ENSG00000183762	KREMEN1	0.516164	9.6657e-09
ENSG00000175395	ZNF25	0.515866	9.18683e-08
ENSG00000168497	CAVIN2	0.515807	7.41912e-17
ENSG00000123892	RAB38	0.515089	3.49071e-10
ENSG00000197930	ERO1A	0.514627	4.80641e-22
ENSG00000204128	C2orf72	0.514298	0.00265836
ENSG00000196196	HRCT1	0.51429	0.0277328
ENSG00000074527	NTN4	0.512067	4.19324e-23
ENSG00000007516	BAIAP3	0.510311	0.000237516
ENSG00000213949	ITGA1	0.509643	6.13782e-08
ENSG00000126785	RHOJ	0.509508	0.00231339
ENSG00000136830	NIBAN2	0.506879	4.07245e-36
ENSG00000103647	CORO2B	0.506607	5.16818e-08
ENSG00000129521	EGLN3	0.506502	1.28429e-09
ENSG00000143162	CREG1	0.505523	1.02421e-15
ENSG00000087842	PIR	0.503096	7.83561e-12
ENSG00000164983	TMEM65	0.501687	2.64166e-15
ENSG00000104267	CA2	0.501481	0.0229983
ENSG00000180448	ARHGAP45	0.500862	2.36364e-11
ENSG00000164520	RAET1E	0.500769	0.0064454
ENSG00000182578	CSF1R	0.499763	2.8692e-07
ENSG00000169372	CRADD	0.499611	1.69537e-09
ENSG00000060656	PTPRU	0.499484	1.29518e-18
ENSG00000180801	ARSJ	0.498902	3.55195e-21
ENSG00000117407	ARTN	0.497698	3.74728e-07
ENSG00000059728	MXD1	0.497411	1.07643e-09
ENSG00000148175	STOM	0.495968	7.79257e-09
ENSG00000163453	IGFBP7	0.494935	3.69279e-12
ENSG00000115919	KYNU	0.494393	0.00208955
ENSG00000164093	PITX2	0.493838	0.0104606
ENSG00000111319	SCNN1A	0.49339	4.13081e-07
ENSG00000273033	LINC02035	0.493379	0.0247612
ENSG00000146109	ABT1	0.492861	1.07664e-17
ENSG00000287151	C2orf27A	0.492404	1.52248e-05
ENSG00000247095	MIR210HG	0.492117	6.62359e-06
ENSG00000214922	HLA-F-AS1	0.490971	0.0164568
ENSG00000068383	INPP5A	0.490962	8.33326e-13
ENSG00000119699	TGFB3	0.490934	0.00125126
ENSG00000116016	EPAS1	0.490687	0.00958511
ENSG00000105516	DBP	0.490336	4.08341e-05
ENSG00000165655	ZNF503	0.490247	3.25345e-05
ENSG00000164733	CTSB	0.489306	3.2334e-22
ENSG00000055917	PUM2	0.488239	5.26005e-19
ENSG00000225684	FAM225B	0.488101	0.000495767
ENSG00000184160	ADRA2C	0.487589	0.00103051
ENSG00000006459	KDM7A	0.487186	5.34327e-06
ENSG00000129355	CDKN2D	0.485824	5.56591e-17
ENSG00000070081	NUCB2	0.485701	1.46105e-19
ENSG00000143622	RIT1	0.484987	1.2486e-18
ENSG00000186564	FOXD2	0.484558	0.0368719
ENSG00000134321	RSAD2	0.483962	2.57325e-06
ENSG00000188153	COL4A5	0.482107	5.0374e-12
ENSG00000109610	SOD3	0.481991	2.69071e-11
ENSG00000139044	B4GALNT3	0.481061	0.0423157
ENSG00000166886	NAB2	0.480981	2.39492e-10
ENSG00000221869	CEBPD	0.480919	0.0365342
ENSG00000151651	ADAM8	0.479064	1.24957e-10
ENSG00000006695	COX10	0.477731	1.84499e-12
ENSG00000069424	KCNAB2	0.476617	4.94492e-09
ENSG00000102144	PGK1	0.476473	4.7697e-11
ENSG00000172780	RAB43	0.475772	7.39012e-06
ENSG00000006210	CX3CL1	0.47569	0.000287221
ENSG00000163879	DNALI1	0.474664	0.0379372
ENSG00000173890	GPR160	0.474143	1.41762e-05
ENSG00000080371	RAB21	0.473812	1.2596e-17
ENSG00000133106	EPSTI1	0.473606	0.0032121
ENSG00000117479	SLC19A2	0.473296	3.40518e-14
ENSG00000180537	RNF182	0.47303	1.12311e-05
ENSG00000169330	MINAR1	0.472171	0.0400843
ENSG00000206535	LNP1	0.471428	0.0324153
ENSG00000125430	HS3ST3B1	0.47135	1.0563e-05
ENSG00000145147	SLIT2	0.471145	8.2944e-12
ENSG00000118263	KLF7	0.46995	6.37808e-08
ENSG00000161298	ZNF382	0.469715	0.0153006
ENSG00000152952	PLOD2	0.468698	2.47587e-10
ENSG00000233846	SELENOTP1	0.468557	0.0411106
ENSG00000125945	ZNF436	0.467066	3.48752e-11
ENSG00000186480	INSIG1	0.466641	0.0083186
ENSG00000173267	SNCG	0.465767	3.69685e-08
ENSG00000156140	ADAMTS3	0.465574	0.0262495
ENSG00000120324	PCDHB10	0.465017	0.00539984
ENSG00000157657	ZNF618	0.463725	5.36343e-08
ENSG00000179913	B3GNT3	0.463492	0.0084801
ENSG00000151882	CCL28	0.462397	4.68032e-06
ENSG00000059804	SLC2A3	0.4612	1.10944e-08
ENSG00000116985	BMP8B	0.461188	4.26059e-06
ENSG00000259022	DNAJC8P1	0.460669	0.0221002
ENSG00000148926	ADM	0.460628	3.99859e-16
ENSG00000181350	LRRC75A	0.459572	4.56022e-06
ENSG00000270872	SRGAP2D	0.457725	0.000132185
ENSG00000177606	JUN	0.45717	2.69587e-08
ENSG00000120696	KBTBD7	0.456421	0.00138557
ENSG00000091947	TMEM101	0.45624	7.13928e-13
ENSG00000162711	NLRP3	0.455789	0.000964135
ENSG00000184292	TACSTD2	0.455141	0.00186106
ENSG00000152137	HSPB8	0.454096	4.33769e-05
ENSG00000257167	TMPO-AS1	0.452923	1.08735e-06
ENSG00000185432	METTL7A	0.452594	5.64919e-06
ENSG00000146278	PNRC1	0.45219	5.38163e-06
ENSG00000204789	ZNF204P	0.451957	0.00101692
ENSG00000116017	ARID3A	0.45163	0.000148944
ENSG00000125798	FOXA2	0.450856	7.10862e-13
ENSG00000213222	TOMM40P4	0.450179	1.8126e-05
ENSG00000235109	ZSCAN31	0.450162	0.00168233
ENSG00000116209	TMEM59	0.450021	6.37545e-12
ENSG00000229124	VIM-AS1	0.44987	0.000939
ENSG00000142089	IFITM3	0.449397	1.79586e-09
ENSG00000146233	CYP39A1	0.449078	0.0125791
ENSG00000074800	ENO1	0.448721	1.62134e-17
ENSG00000030419	IKZF2	0.448452	0.00088502
ENSG00000139737	SLAIN1	0.448446	4.96341e-07
ENSG00000185262	UBALD2	0.44824	1.57002e-21
ENSG00000141526	SLC16A3	0.448059	1.47494e-11
ENSG00000154589	LY96	0.446801	0.00608272
ENSG00000226137	BAIAP2-DT	0.446466	1.1895e-09
ENSG00000165474	GJB2	0.446304	1.37899e-14
ENSG00000119397	CNTRL	0.445514	2.90689e-10
ENSG00000178585	CTNNBIP1	0.445459	7.46818e-19
ENSG00000131018	SYNE1	0.444956	9.9266e-08
ENSG00000231351	WBP1P1	0.444422	0.0267094
ENSG00000070759	TESK2	0.444213	0.000991143
ENSG00000180815	MAP3K15	0.444208	0.0109315
ENSG00000167680	SEMA6B	0.443924	2.61512e-12
ENSG00000041982	TNC	0.442189	0.0129016
ENSG00000134769	DTNA	0.441853	3.45931e-05
ENSG00000139971	ARMH4	0.441851	1.12222e-05
ENSG00000237931	CLIC4P3	0.441721	0.00235579
ENSG00000117242	PINK1-AS	0.441687	0.00206477
ENSG00000197442	MAP3K5	0.441621	3.98994e-09
ENSG00000163683	SMIM14	0.44078	3.94378e-05
ENSG00000135114	OASL	0.440475	5.32653e-10
ENSG00000170873	MTSS1	0.440084	0.0159848
ENSG00000168769	TET2	0.439278	1.79511e-10
ENSG00000198478	SH3BGRL2	0.438907	0.0170977
ENSG00000049239	H6PD	0.43774	6.71305e-12
ENSG00000229043	ZFAND2A-DT	0.436626	0.00160831
ENSG00000128833	MYO5C	0.436595	1.43768e-07
ENSG00000127528	KLF2	0.436028	8.54267e-16
ENSG00000075223	SEMA3C	0.43521	1.12123e-14
ENSG00000146205	ANO7	0.43499	0.0081305
ENSG00000119242	CCDC92	0.433655	2.02807e-14
ENSG00000137959	IFI44L	0.433422	0.0181156
ENSG00000108387	SEPTIN4	0.43336	0.0137764
ENSG00000165424	ZCCHC24	0.433327	4.09584e-16
ENSG00000161544	CYGB	0.43306	7.67881e-05
ENSG00000164949	GEM	0.432373	7.05805e-12
ENSG00000170955	CAVIN3	0.432233	5.18296e-13
ENSG00000170525	PFKFB3	0.432062	4.61207e-20
ENSG00000002822	MAD1L1	0.432002	0.000238745
ENSG00000158292	GPR153	0.431965	9.77456e-13
ENSG00000173281	PPP1R3B	0.431377	2.3301e-06
ENSG00000158769	F11R	0.431084	7.83003e-08
ENSG00000226415	TPI1P1	0.430728	6.58851e-10
ENSG00000123870	ZNF137P	0.430027	0.0493708
ENSG00000114480	GBE1	0.42937	2.08346e-12
ENSG00000183255	PTTG1IP	0.429036	1.14193e-13
ENSG00000275074	NUDT18	0.428674	0.0035608
ENSG00000163623	NKX6-1	0.428657	0.00792553
ENSG00000239305	RNF103	0.428117	1.65519e-07
ENSG00000182253	SYNM	0.427841	7.12824e-10
ENSG00000109705	NKX3-2	0.427429	7.20767e-06
ENSG00000021762	OSBPL5	0.426901	1.01122e-07
ENSG00000180287	PLD5	0.426361	0.0415375
ENSG00000164105	SAP30	0.425722	1.00378e-11
ENSG00000250182	EEF1A1P13	0.424863	0.0129002
ENSG00000163701	IL17RE	0.424155	7.62392e-09
ENSG00000214357	NEURL1B	0.423625	1.70743e-09
ENSG00000139112	GABARAPL1	0.423482	6.83491e-06
ENSG00000113494	PRLR	0.423475	0.000119362
ENSG00000175130	MARCKSL1	0.42325	1.11999e-07
ENSG00000109321	AREG	0.421606	0.00245482
ENSG00000162745	OLFML2B	0.421474	0.0135527
ENSG00000161653	NAGS	0.420938	2.91259e-08
ENSG00000120875	DUSP4	0.420756	2.08014e-13
ENSG00000065618	COL17A1	0.420515	7.42354e-10
ENSG00000099875	MKNK2	0.420494	9.45602e-09
ENSG00000153064	BANK1	0.41988	0.00347827
ENSG00000272888	CHASERR	0.41962	0.0107752
ENSG00000166033	HTRA1	0.418547	1.91913e-14
ENSG00000135549	PKIB	0.418394	0.00171831
ENSG00000141524	TMC6	0.417948	1.01653e-06
ENSG00000105327	BBC3	0.417371	0.024808
ENSG00000162419	GMEB1	0.415805	1.37036e-08
ENSG00000143061	IGSF3	0.415616	0.000550096
ENSG00000087266	SH3BP2	0.414888	1.75587e-09
ENSG00000083444	PLOD1	0.413423	2.74867e-17
ENSG00000130720	FIBCD1	0.413241	2.78245e-05
ENSG00000047056	WDR37	0.412777	3.24912e-14
ENSG00000127081	ZNF484	0.4119	7.43815e-06
ENSG00000164543	STK17A	0.409836	1.17112e-10
ENSG00000185507	IRF7	0.409739	3.05662e-07
ENSG00000163399	ATP1A1	0.408809	2.01349e-25
ENSG00000111669	TPI1	0.408675	3.55654e-11
ENSG00000137142	IGFBPL1	0.408196	3.16645e-05
ENSG00000216937	CCDC7	0.408168	0.00298953
ENSG00000087884	AAMDC	0.407027	7.8407e-05
ENSG00000117000	RLF	0.40699	8.33164e-14
ENSG00000124762	CDKN1A	0.406802	5.04957e-20
ENSG00000104231	ZFAND1	0.404005	3.05602e-10
ENSG00000140961	OSGIN1	0.401702	9.04323e-07
ENSG00000277147	LINC00869	0.401226	0.0428753
ENSG00000120549	KIAA1217	0.400669	1.13088e-06
ENSG00000174804	FZD4	0.40006	5.15455e-07
ENSG00000197903	H2BC12	0.399567	7.06002e-10
ENSG00000203722	RAET1G	0.399441	0.00615449
ENSG00000184481	FOXO4	0.399327	0.000183741
ENSG00000237854	LINC00674	0.399045	0.00080316
ENSG00000151012	SLC7A11	0.398236	1.50203e-05
ENSG00000179454	KLHL28	0.397911	1.60972e-05
ENSG00000276141	WHAMMP3	0.397627	0.00508631
ENSG00000233859	ADH5P4	0.397008	0.00410442
ENSG00000116141	MARK1	0.39674	0.0105592
ENSG00000225663	MCRIP1	0.396577	4.02853e-11
ENSG00000134755	DSC2	0.396156	6.15668e-05
ENSG00000141738	GRB7	0.395771	0.00447461
ENSG00000114686	MRPL3	0.395462	1.27686e-14
ENSG00000283196	LSP1P5	0.394616	0.00200176
ENSG00000196968	FUT11	0.394331	6.41335e-07
ENSG00000006468	ETV1	0.394255	9.73114e-13
ENSG00000197261	C6orf141	0.394091	0.014899
ENSG00000130766	SESN2	0.393166	2.08722e-05
ENSG00000178935	ZNF552	0.392494	0.00173499
ENSG00000196159	FAT4	0.392381	4.32771e-08
ENSG00000121350	PYROXD1	0.392116	2.06526e-06
ENSG00000179476	C14orf28	0.391764	0.000762308
ENSG00000169504	CLIC4	0.390738	4.24627e-18
ENSG00000219607	PPP1R3G	0.390239	0.00627439
ENSG00000148344	PTGES	0.39022	0.038491
ENSG00000111678	C12orf57	0.390081	6.22863e-09
ENSG00000277462	ZNF670	0.389962	6.53636e-05
ENSG00000138639	ARHGAP24	0.389011	2.24751e-05
ENSG00000182568	SATB1	0.388682	3.06396e-06
ENSG00000116685	KIAA2013	0.388675	2.17364e-15
ENSG00000008086	CDKL5	0.388471	0.00298061
ENSG00000135124	P2RX4	0.388218	1.41598e-05
ENSG00000175536	LIPT2	0.388044	0.0467503
ENSG00000062370	ZNF112	0.387714	0.0161464
ENSG00000092621	PHGDH	0.387251	0.0021063
ENSG00000090776	EFNB1	0.386311	2.08997e-06
ENSG00000169946	ZFPM2	0.386059	0.00619742
ENSG00000185305	ARL15	0.384299	0.000106114
ENSG00000048740	CELF2	0.384234	1.06113e-06
ENSG00000166046	TCP11L2	0.383862	0.0209374
ENSG00000150540	HNMT	0.383492	8.76337e-07
ENSG00000158373	H2BC5	0.381894	0.00101088
ENSG00000251192	ZNF674	0.38185	0.00403923
ENSG00000176438	SYNE3	0.380672	7.57435e-08
ENSG00000143429	LSP1P4	0.380567	0.00129123
ENSG00000197461	PDGFA	0.380059	2.55032e-05
ENSG00000137965	IFI44	0.379894	1.6918e-12
ENSG00000135318	NT5E	0.379794	1.79481e-21
ENSG00000100097	LGALS1	0.379679	2.36248e-09
ENSG00000175611	LINC00476	0.379598	0.0316184
ENSG00000137193	PIM1	0.37941	5.3192e-08
ENSG00000131781	FMO5	0.379354	0.012681
ENSG00000174099	MSRB3	0.378189	2.4532e-13
ENSG00000145284	SCD5	0.3778	9.60475e-10
ENSG00000074964	ARHGEF10L	0.377345	9.46269e-06
ENSG00000168228	ZCCHC4	0.377305	3.68292e-07
ENSG00000134333	LDHA	0.376974	2.67259e-11
ENSG00000117472	TSPAN1	0.376256	0.000287809
ENSG00000127663	KDM4B	0.376183	2.20825e-09
ENSG00000182359	KBTBD3	0.375834	0.00276579
ENSG00000183250	LINC01547	0.375082	0.00266597
ENSG00000177409	SAMD9L	0.374678	2.13995e-11
ENSG00000180758	GPR157	0.373687	2.20706e-07
ENSG00000164296	TIGD6	0.372949	0.00576545
ENSG00000226986	PRELID1P5	0.372884	0.0365397
ENSG00000185745	IFIT1	0.372488	4.31362e-06
ENSG00000213347	MXD3	0.372403	4.19108e-08
ENSG00000144857	BOC	0.371879	0.00171222
ENSG00000237440	ZNF737	0.371785	2.15068e-05
ENSG00000151151	IPMK	0.371141	1.81125e-09
ENSG00000138617	PARP16	0.370793	0.0005232
ENSG00000170801	HTRA3	0.370702	0.00019664
ENSG00000269313	MAGIX	0.370395	0.00446016
ENSG00000185201	IFITM2	0.370024	9.76792e-06
ENSG00000241852	C8orf58	0.369987	1.80207e-05
ENSG00000235098	ANKRD65	0.369845	0.00817092
ENSG00000139354	GAS2L3	0.368973	1.16188e-07
ENSG00000144681	STAC	0.368666	6.73997e-10
ENSG00000253910	PCDHGB2	0.368058	0.00032356
ENSG00000099840	IZUMO4	0.36798	0.0295897
ENSG00000122870	BICC1	0.367782	1.57465e-09
ENSG00000119669	IRF2BPL	0.367519	3.1778e-13
ENSG00000068024	HDAC4	0.367243	3.78538e-07
ENSG00000167552	TUBA1A	0.367167	7.23681e-06
ENSG00000177868	SVBP	0.366408	3.48137e-05
ENSG00000087448	KLHL42	0.36615	1.07562e-06
ENSG00000185338	SOCS1	0.36584	3.54746e-05
ENSG00000164096	C4orf3	0.365725	8.87916e-06
ENSG00000173548	SNX33	0.365129	3.54731e-07
ENSG00000105856	HBP1	0.363608	3.74528e-06
ENSG00000104689	TNFRSF10A	0.363547	5.99453e-10
ENSG00000134107	BHLHE40	0.362945	0.0134729
ENSG00000117305	HMGCL	0.362882	3.03157e-05
ENSG00000106665	CLIP2	0.362687	4.81861e-09
ENSG00000226278	PSPHP1	0.362074	0.00290404
ENSG00000213625	LEPROT	0.361443	7.21138e-13
ENSG00000198189	HSD17B11	0.361212	1.74775e-09
ENSG00000148737	TCF7L2	0.361161	7.86021e-06
ENSG00000146373	RNF217	0.360934	2.18723e-07
ENSG00000118898	PPL	0.36082	8.41205e-05
ENSG00000121644	DESI2	0.360624	3.60416e-11
ENSG00000160325	CACFD1	0.360403	1.18465e-07
ENSG00000054965	FAM168A	0.359836	7.76386e-14
ENSG00000259032	ENSAP2	0.359672	0.00344754
ENSG00000072609	CHFR	0.359075	1.04145e-07
ENSG00000165804	ZNF219	0.358999	6.05782e-07
ENSG00000187801	ZFP69B	0.358863	0.0032383
ENSG00000166145	SPINT1	0.358677	0.00744025
ENSG00000178409	BEND3	0.358342	7.37616e-06
ENSG00000100307	CBX7	0.358234	5.68339e-06
ENSG00000198768	APCDD1L	0.358174	1.10263e-10
ENSG00000130304	SLC27A1	0.357791	8.40946e-05
ENSG00000149346	SLX4IP	0.357379	7.27932e-05
ENSG00000138744	NAAA	0.35734	1.00804e-06
ENSG00000114796	KLHL24	0.357002	0.000444902
ENSG00000130517	PGPEP1	0.356526	4.42929e-10
ENSG00000162437	RAVER2	0.356361	2.55713e-06
ENSG00000213189	BTF3L4P2	0.355675	0.00159799
ENSG00000105643	ARRDC2	0.355601	8.11271e-07
ENSG00000140939	NOL3	0.355547	4.60318e-06
ENSG00000246695	RASSF8-AS1	0.355449	0.0214636
ENSG00000112773	TENT5A	0.35544	4.00143e-06
ENSG00000185885	IFITM1	0.355348	0.046055
ENSG00000166289	PLEKHF1	0.354964	3.42666e-05
ENSG00000172081	MOB3A	0.354688	4.2166e-10
ENSG00000179242	CDH4	0.354336	1.55897e-06
ENSG00000213626	LBH	0.354004	1.67892e-06
ENSG00000248121	SMURF2P1	0.353954	0.0072784
ENSG00000234127	TRIM26	0.353595	1.90409e-09
ENSG00000159885	ZNF222	0.353485	0.00480169
ENSG00000151692	RNF144A	0.353228	0.0071222
ENSG00000168874	ATOH8	0.353098	0.00280001
ENSG00000229809	ZNF688	0.352938	0.000648478
ENSG00000129675	ARHGEF6	0.352432	0.00167267
ENSG00000111961	SASH1	0.352424	1.38003e-08
ENSG00000226088	HHLA3-AS1	0.352275	0.0380343
ENSG00000113328	CCNG1	0.352189	3.95154e-07
ENSG00000166140	ZFYVE19	0.352111	8.90254e-08
ENSG00000014123	UFL1	0.351242	9.33098e-10
ENSG00000231528	FAM225A	0.351179	0.00422411
ENSG00000176244	ACBD7	0.351058	7.31223e-06
ENSG00000125266	EFNB2	0.350773	2.06349e-09
ENSG00000158023	CFAP251	0.350739	5.17711e-05
ENSG00000158402	CDC25C	0.350507	1.31437e-07
ENSG00000119771	KLHL29	0.350383	8.11255e-09
ENSG00000143384	MCL1	0.350249	2.51936e-13
ENSG00000116668	SWT1	0.350239	0.00311642
ENSG00000149781	FERMT3	0.350111	0.0226255
ENSG00000181744	DIPK2A	0.349327	2.4608e-06
ENSG00000142961	MOB3C	0.349297	9.74134e-05
ENSG00000145779	TNFAIP8	0.349292	4.36541e-08
ENSG00000167550	RHEBL1	0.348287	0.0158232
ENSG00000116815	CD58	0.347898	8.67696e-06
ENSG00000114023	FAM162A	0.34789	0.000114787
ENSG00000175040	CHST2	0.347842	4.29676e-10
ENSG00000096092	TMEM14A	0.347824	8.57599e-10
ENSG00000101997	CCDC22	0.347817	5.05257e-09
ENSG00000086544	ITPKC	0.347554	0.000157252
ENSG00000172086	KRCC1	0.347542	2.58204e-06
ENSG00000165312	OTUD1	0.347296	0.000475494
ENSG00000100410	PHF5A	0.347152	3.12737e-08
ENSG00000172915	NBEA	0.346766	0.0032182
ENSG00000135766	EGLN1	0.346449	3.04787e-10
ENSG00000182118	FAM89A	0.346292	0.00012955
ENSG00000122912	SLC25A16	0.345657	2.84054e-05
ENSG00000162840	MT2P1	0.345387	0.00841737
ENSG00000103248	MTHFSD	0.344173	1.61226e-07
ENSG00000163637	PRICKLE2	0.343924	5.8462e-06
ENSG00000113083	LOX	0.343804	1.02336e-07
ENSG00000072310	SREBF1	0.343292	0.0316491
ENSG00000234664	HMGN2P5	0.342968	3.65987e-08
ENSG00000198551	ZNF627	0.342933	6.26784e-05
ENSG00000117335	CD46	0.342906	2.87382e-10
ENSG00000047597	XK	0.341737	0.00254758
ENSG00000162817	C1orf115	0.341104	0.0250809
ENSG00000147852	VLDLR	0.340894	2.60846e-06
ENSG00000105701	FKBP8	0.340752	1.31597e-07
ENSG00000106025	TSPAN12	0.340338	0.00306132
ENSG00000121903	ZSCAN20	0.340255	0.000914023
ENSG00000049323	LTBP1	0.340157	7.39658e-07
ENSG00000033327	GAB2	0.339935	1.80138e-06
ENSG00000168216	LMBRD1	0.33985	1.36374e-05
ENSG00000177707	NECTIN3	0.339672	5.57671e-11
ENSG00000180257	ZNF816	0.339666	0.000757518
ENSG00000197363	ZNF517	0.339437	0.000326313
ENSG00000126709	IFI6	0.339388	0.00210765
ENSG00000135046	ANXA1	0.339038	8.31376e-06
ENSG00000090470	PDCD7	0.338806	6.17781e-08
ENSG00000101846	STS	0.338646	1.11416e-08
ENSG00000085871	MGST2	0.338419	0.000282772
ENSG00000139324	TMTC3	0.337998	1.86445e-08
ENSG00000143554	SLC27A3	0.337947	0.00435748
ENSG00000171365	CLCN5	0.337911	0.00599832
ENSG00000162604	TM2D1	0.33776	0.000119222
ENSG00000111674	ENO2	0.337441	5.25583e-09
ENSG00000109265	CRACD	0.337088	0.0131359
ENSG00000197121	PGAP1	0.336638	0.00106557
ENSG00000205213	LGR4	0.336265	8.56166e-11
ENSG00000181826	RELL1	0.336178	1.65743e-06
ENSG00000177706	FAM20C	0.33605	2.43306e-05
ENSG00000058453	CROCC	0.335611	2.58402e-06
ENSG00000120708	TGFBI	0.335128	3.76244e-07
ENSG00000163704	PRRT3	0.335062	0.00593796
ENSG00000204217	BMPR2	0.3349	2.18707e-07
ENSG00000196660	SLC30A10	0.334871	0.0307126
ENSG00000261371	PECAM1	0.334704	0.04064
ENSG00000131171	SH3BGRL	0.334646	1.31495e-05
ENSG00000183421	RIPK4	0.334401	6.26e-06
ENSG00000188171	ZNF626	0.334287	5.41224e-05
ENSG00000185070	FLRT2	0.333901	1.13419e-07
ENSG00000159733	ZFYVE28	0.333466	3.33098e-12
ENSG00000102316	MAGED2	0.333391	3.02506e-05
ENSG00000102359	SRPX2	0.332931	0.00100538
ENSG00000139832	RAB20	0.332712	0.00226678
ENSG00000108306	FBXL20	0.332697	0.000220587
ENSG00000178093	TSSK6	0.332216	0.0142809
ENSG00000269293	ZSCAN16-AS1	0.332126	0.00119621
ENSG00000154265	ABCA5	0.332011	0.00132261
ENSG00000164463	CREBRF	0.331845	0.000459008
ENSG00000175197	DDIT3	0.330914	2.17818e-05
ENSG00000226784	PGAM4	0.330904	0.000580403
ENSG00000084072	PPIE	0.330864	1.4373e-09
ENSG00000049769	PPP1R3F	0.330573	1.62307e-05
ENSG00000116675	DNAJC6	0.330359	1.44731e-05
ENSG00000119801	YPEL5	0.329658	1.02014e-05
ENSG00000110987	BCL7A	0.329184	4.25057e-06
ENSG00000197766	CFD	0.329099	0.000924686
ENSG00000135506	OS9	0.329052	4.08934e-09
ENSG00000149547	EI24	0.328647	2.65337e-10
ENSG00000103495	MAZ	0.328431	2.35837e-06
ENSG00000189221	MAOA	0.328184	1.04351e-05
ENSG00000274349	ZNF658	0.327229	0.0139028
ENSG00000137171	KLC4	0.326892	0.000771641
ENSG00000104324	CPQ	0.326846	0.000795225
ENSG00000159176	CSRP1	0.326836	9.42759e-16
ENSG00000144655	CSRNP1	0.326236	3.27817e-06
ENSG00000196083	IL1RAP	0.326126	2.99433e-06
ENSG00000153132	CLGN	0.326088	3.87062e-08
ENSG00000034510	TMSB10	0.32595	8.61372e-06
ENSG00000178764	ZHX2	0.325649	0.000607339
ENSG00000014914	MTMR11	0.325309	0.000348085
ENSG00000213186	TRIM59	0.325026	0.000937132
ENSG00000114739	ACVR2B	0.324685	1.27916e-05
ENSG00000116285	ERRFI1	0.324495	4.46414e-09
ENSG00000132688	NES	0.324038	1.47999e-06
ENSG00000175215	CTDSP2	0.323712	4.65554e-12
ENSG00000132470	ITGB4	0.323536	2.07797e-07
ENSG00000067182	TNFRSF1A	0.323066	7.56224e-08
ENSG00000135679	MDM2	0.322945	8.3607e-05
ENSG00000188283	ZNF383	0.322798	0.000484448
ENSG00000165030	NFIL3	0.322786	5.45381e-07
ENSG00000111269	CREBL2	0.322602	7.03494e-11
ENSG00000251273	LINC02228	0.321991	0.014038
ENSG00000167123	CERCAM	0.321638	4.83085e-07
ENSG00000103024	NME3	0.321543	0.000102987
ENSG00000180596	H2BC4	0.321358	0.042072
ENSG00000081189	MEF2C	0.321083	0.0227462
ENSG00000023892	DEF6	0.320814	7.06341e-08
ENSG00000004660	CAMKK1	0.32052	6.83243e-06
ENSG00000123104	ITPR2	0.319858	0.000115898
ENSG00000177125	ZBTB34	0.319511	0.000114602
ENSG00000128965	CHAC1	0.318907	0.0242111
ENSG00000111077	TNS2	0.318647	6.64028e-06
ENSG00000231167	YBX1P2	0.318487	0.0148644
ENSG00000159167	STC1	0.317972	1.90139e-05
ENSG00000177697	CD151	0.317777	1.99248e-11
ENSG00000171729	TMEM51	0.317543	9.99124e-06
ENSG00000175155	YPEL2	0.317505	0.020122
ENSG00000256087	ZNF432	0.317453	8.73367e-05
ENSG00000187187	ZNF546	0.31736	0.00379761
ENSG00000219626	FAM228B	0.317338	0.0241324
ENSG00000142794	NBPF3	0.317324	7.16736e-06
ENSG00000077549	CAPZB	0.317318	1.24525e-14
ENSG00000186642	PDE2A	0.317261	0.000277472
ENSG00000164253	WDR41	0.317145	1.88174e-07
ENSG00000102109	PCSK1N	0.317003	0.000158972
ENSG00000254685	FPGT	0.316339	1.81973e-05
ENSG00000197429	IPP	0.316216	3.19849e-05
ENSG00000163875	MEAF6	0.316201	2.65753e-08
ENSG00000183741	CBX6	0.315912	3.88904e-11
ENSG00000119950	MXI1	0.315908	0.0354901
ENSG00000112297	CRYBG1	0.315538	2.10202e-06
ENSG00000171314	PGAM1	0.315519	2.45503e-13
ENSG00000076053	RBM7	0.314977	4.98262e-05
ENSG00000166575	TMEM135	0.314607	0.00196295
ENSG00000224189	HAGLR	0.314562	0.00393533
ENSG00000117984	CTSD	0.314441	6.74623e-09
ENSG00000120647	CCDC77	0.31444	1.59678e-06
ENSG00000140450	ARRDC4	0.313781	0.000759596
ENSG00000166002	SMCO4	0.313769	5.31566e-05
ENSG00000184867	ARMCX2	0.31357	1.69936e-08
ENSG00000116667	C1orf21	0.313547	3.07368e-08
ENSG00000132003	ZSWIM4	0.313299	0.00237735
ENSG00000120697	ALG5	0.313281	4.38211e-07
ENSG00000186918	ZNF395	0.313225	5.5422e-09
ENSG00000133112	TPT1	0.313004	1.51452e-05
ENSG00000115548	KDM3A	0.312957	1.57163e-08
ENSG00000169891	REPS2	0.312899	3.42492e-06
ENSG00000187609	EXD3	0.312588	0.00257199
ENSG00000130675	MNX1	0.311695	0.0172634
ENSG00000102265	TIMP1	0.311649	5.881e-09
ENSG00000095739	BAMBI	0.311553	1.84629e-05
ENSG00000155974	GRIP1	0.311221	0.0491685
ENSG00000177508	IRX3	0.310979	2.78876e-05
ENSG00000185920	PTCH1	0.310869	5.99746e-06
ENSG00000007944	MYLIP	0.31061	3.11251e-05
ENSG00000198771	RCSD1	0.310379	0.000506088
ENSG00000149177	PTPRJ	0.309812	2.28416e-11
ENSG00000188321	ZNF559	0.30934	1.9733e-05
ENSG00000152661	GJA1	0.309098	4.68073e-06
ENSG00000171291	ZNF439	0.30873	5.4011e-05
ENSG00000223547	ZNF844	0.308606	0.00260294
ENSG00000167601	AXL	0.308535	7.73829e-07
ENSG00000062282	DGAT2	0.308508	3.79545e-06
ENSG00000115486	GGCX	0.30843	4.86701e-10
ENSG00000162512	SDC3	0.308162	2.1922e-08
ENSG00000115137	DNAJC27	0.308068	0.00279214
ENSG00000117593	DARS2	0.308035	1.01812e-07
ENSG00000153404	PLEKHG4B	0.307805	0.00444068
ENSG00000117751	PPP1R8	0.307666	4.83588e-09
ENSG00000188766	SPRED3	0.307665	0.000727093
ENSG00000117475	BLZF1	0.30746	5.62383e-06
ENSG00000205181	LINC00654	0.307416	0.00491805
ENSG00000152256	PDK1	0.307296	2.36204e-05
ENSG00000275183	LENG9	0.30718	0.0151803
ENSG00000134369	NAV1	0.307175	5.94051e-05
ENSG00000114353	GNAI2	0.306263	2.41766e-09
ENSG00000151276	MAGI1	0.305864	4.2455e-09
ENSG00000114698	PLSCR4	0.305845	0.000209533
ENSG00000185033	SEMA4B	0.304756	1.18739e-07
ENSG00000198223	CSF2RA	0.30459	3.22465e-06
ENSG00000072201	LNX1	0.304442	0.0208222
ENSG00000185010	F8	0.304434	0.000534447
ENSG00000117394	SLC2A1	0.303945	1.87491e-11
ENSG00000117632	STMN1	0.303609	1.6408e-09
ENSG00000155111	CDK19	0.303557	7.02836e-07
ENSG00000214193	SH3D21	0.30355	0.000190887
ENSG00000276180	H4C9	0.303536	0.00274439
ENSG00000154133	ROBO4	0.303313	6.14813e-06
ENSG00000145730	PAM	0.302895	6.45526e-14
ENSG00000116731	PRDM2	0.302781	1.44789e-05
ENSG00000158604	TMED4	0.302604	4.7349e-08
ENSG00000176894	PXMP2	0.30254	0.000700036
ENSG00000131981	LGALS3	0.302429	0.00011865
ENSG00000144810	COL8A1	0.301905	2.85547e-07
ENSG00000260916	CCPG1	0.301353	0.000465739
ENSG00000126088	UROD	0.301286	5.90771e-08
ENSG00000171206	TRIM8	0.301107	1.07784e-13
ENSG00000173221	GLRX	0.301053	5.07794e-06
ENSG00000197894	ADH5	0.300703	8.97797e-09
ENSG00000135631	RAB11FIP5	0.30065	3.61515e-11
ENSG00000141753	IGFBP4	0.300138	8.01135e-09
ENSG00000164466	SFXN1	0.299833	1.56168e-07
ENSG00000179094	PER1	0.299511	0.000749639
ENSG00000105866	SP4	0.299339	0.000862646
ENSG00000158985	CDC42SE2	0.299084	9.88131e-08
ENSG00000053371	AKR7A2	0.299045	3.56692e-09
ENSG00000176428	VPS37D	0.298671	0.00659962
ENSG00000158528	PPP1R9A	0.298607	0.0106566
ENSG00000268001	CARD8-AS1	0.298407	0.0389316
ENSG00000104783	KCNN4	0.298246	9.95644e-10
ENSG00000184363	PKP3	0.298218	2.77728e-06
ENSG00000159335	PTMS	0.298024	9.90656e-07
ENSG00000038210	PI4K2B	0.297872	3.08512e-08
ENSG00000178075	GRAMD1C	0.297119	0.000477193
ENSG00000065978	YBX1	0.296873	1.48973e-09
ENSG00000121895	TMEM156	0.296546	0.000276702
ENSG00000134698	AGO4	0.296539	9.76352e-06
ENSG00000187626	ZKSCAN4	0.295513	0.00769516
ENSG00000183530	PRR14L	0.29505	0.00155174
ENSG00000145782	ATG12	0.295018	9.48393e-09
ENSG00000177410	ZFAS1	0.294563	0.000954558
ENSG00000196267	ZNF836	0.294273	0.0326754
ENSG00000111276	CDKN1B	0.294093	5.00414e-06
ENSG00000164342	TLR3	0.294005	0.00379512
ENSG00000135378	PRRG4	0.293611	0.00650525
ENSG00000067992	PDK3	0.293371	9.42076e-06
ENSG00000186017	ZNF566	0.29313	0.00360702
ENSG00000159363	ATP13A2	0.293022	0.000119676
ENSG00000042493	CAPG	0.292641	1.91747e-07
ENSG00000170458	CD14	0.292476	0.0254846
ENSG00000189143	CLDN4	0.29234	6.21498e-06
ENSG00000226525	RPS7P10	0.292103	0.00252947
ENSG00000167074	TEF	0.291894	0.000243965
ENSG00000126458	RRAS	0.291421	0.000272716
ENSG00000169499	PLEKHA2	0.291204	2.54603e-06
ENSG00000255248	MIR100HG	0.290997	0.00115077
ENSG00000141542	RAB40B	0.290786	0.000877986
ENSG00000115159	GPD2	0.290757	4.59534e-11
ENSG00000065413	ANKRD44	0.290451	0.00114033
ENSG00000116977	LGALS8	0.290398	1.82828e-09
ENSG00000231566	LINC02595	0.290272	0.00371466
ENSG00000117010	ZNF684	0.290005	0.0160107
ENSG00000095752	IL11	0.289267	0.00335294
ENSG00000129116	PALLD	0.289267	3.90559e-09
ENSG00000171503	ETFDH	0.289228	1.40461e-05
ENSG00000213866	YBX1P10	0.289141	0.000135124
ENSG00000112893	MAN2A1	0.288858	4.32814e-07
ENSG00000205426	KRT81	0.288841	5.01803e-06
ENSG00000116670	MAD2L2	0.288514	2.17201e-06
ENSG00000162407	PLPP3	0.288379	1.51127e-07
ENSG00000128016	ZFP36	0.288281	4.44257e-05
ENSG00000186815	TPCN1	0.288014	2.99124e-05
ENSG00000197006	METTL9	0.287687	1.2915e-08
ENSG00000138134	STAMBPL1	0.287667	1.49501e-08
ENSG00000160789	LMNA	0.287517	1.60915e-11
ENSG00000096654	ZNF184	0.287357	0.000272044
ENSG00000136770	DNAJC1	0.2873	4.61046e-07
ENSG00000134259	NGF	0.286394	0.00438195
ENSG00000233247	UBE2E4P	0.286376	0.0242922
ENSG00000173705	SUSD5	0.286227	0.00101657
ENSG00000144560	VGLL4	0.286027	9.17876e-07
ENSG00000144724	PTPRG	0.285892	8.21667e-09
ENSG00000198482	ZNF808	0.285816	0.0109084
ENSG00000181982	CCDC149	0.285646	6.46279e-05
ENSG00000058668	ATP2B4	0.285523	4.216e-07
ENSG00000166377	ATP9B	0.285349	4.26908e-08
ENSG00000142920	AZIN2	0.285185	0.00167139
ENSG00000086666	ZFAND6	0.28501	5.86116e-07
ENSG00000155090	KLF10	0.284655	5.5216e-09
ENSG00000171443	ZNF524	0.284604	0.000376797
ENSG00000131236	CAP1	0.284319	6.05861e-12
ENSG00000104497	SNX16	0.284251	0.000126595
ENSG00000157933	SKI	0.283986	3.11912e-06
ENSG00000171522	PTGER4	0.283898	0.00271892
ENSG00000141574	SECTM1	0.283791	1.69654e-07
ENSG00000178951	ZBTB7A	0.283723	7.74344e-07
ENSG00000175105	ZNF654	0.28369	1.62876e-06
ENSG00000248049	UBA6-AS1	0.283303	0.0019929
ENSG00000151746	BICD1	0.283252	3.1142e-05
ENSG00000145113	MUC4	0.283245	0.0238269
ENSG00000140443	IGF1R	0.28323	3.76132e-05
ENSG00000100994	PYGB	0.283078	3.42309e-13
ENSG00000163110	PDLIM5	0.282972	3.13981e-11
ENSG00000149925	ALDOA	0.282896	0.000104884
ENSG00000183323	CCDC125	0.282666	1.08467e-05
ENSG00000162368	CMPK1	0.28235	3.7655e-08
ENSG00000131389	SLC6A6	0.282275	1.12975e-05
ENSG00000119938	PPP1R3C	0.282256	0.00125446
ENSG00000136802	LRRC8A	0.282149	8.61027e-12
ENSG00000115295	CLIP4	0.281921	1.61644e-06
ENSG00000189283	FHIT	0.281907	0.0263707
ENSG00000110921	MVK	0.281875	0.000397518
ENSG00000133103	COG6	0.281853	0.000220715
ENSG00000189171	S100A13	0.281784	0.00168602
ENSG00000005249	PRKAR2B	0.281654	0.0060952
ENSG00000144040	SFXN5	0.281649	9.02878e-05
ENSG00000170540	ARL6IP1	0.281596	2.3193e-07
ENSG00000153130	SCOC	0.281312	1.22203e-06
ENSG00000182871	COL18A1	0.281105	1.50476e-05
ENSG00000109787	KLF3	0.280845	6.32915e-06
ENSG00000150995	ITPR1	0.280641	0.000158088
ENSG00000026025	VIM	0.280548	8.24803e-13
ENSG00000250303	LINC02762	0.280439	0.0440141
ENSG00000162542	TMCO4	0.280062	1.45212e-07
ENSG00000105135	ILVBL	0.279767	3.22192e-09
ENSG00000103152	MPG	0.279737	0.000168288
ENSG00000100417	PMM1	0.279554	0.000306343
ENSG00000120784	ZFP30	0.27925	4.34011e-05
ENSG00000110328	GALNT18	0.279227	1.29627e-07
ENSG00000132530	XAF1	0.279186	0.0379136
ENSG00000164104	HMGB2	0.278715	8.68052e-05
ENSG00000175806	MSRA	0.278493	0.000126322
ENSG00000155304	HSPA13	0.278327	6.12632e-06
ENSG00000163788	SNRK	0.278257	3.3032e-05
ENSG00000140545	MFGE8	0.27798	3.23483e-10
ENSG00000165233	CARD19	0.277792	0.000369284
ENSG00000162924	REL	0.277042	0.00650218
ENSG00000144642	RBMS3	0.276719	2.82698e-05
ENSG00000168653	NDUFS5	0.276478	0.000244392
ENSG00000188643	S100A16	0.276201	5.84838e-08
ENSG00000150967	ABCB9	0.2757	0.000441733
ENSG00000184635	ZNF93	0.275534	0.00114371
ENSG00000112425	EPM2A	0.275462	0.0193561
ENSG00000130714	POMT1	0.27542	1.2632e-07
ENSG00000072210	ALDH3A2	0.275321	1.20492e-07
ENSG00000172260	NEGR1	0.27507	0.00113446
ENSG00000152767	FARP1	0.274999	0.000583363
ENSG00000152332	UHMK1	0.274862	1.15627e-08
ENSG00000138835	RGS3	0.274856	4.64958e-08
ENSG00000108389	MTMR4	0.274852	2.8141e-06
ENSG00000145781	COMMD10	0.274266	0.000484758
ENSG00000198830	HMGN2	0.274117	3.14304e-08
ENSG00000180071	ANKRD18A	0.274069	0.0195266
ENSG00000110330	BIRC2	0.274054	6.24044e-07
ENSG00000137312	FLOT1	0.273903	6.20852e-05
ENSG00000046647	GEMIN8	0.27384	0.00106288
ENSG00000164117	FBXO8	0.273588	7.54606e-05
ENSG00000109046	WSB1	0.272681	5.70081e-05
ENSG00000130733	YIPF2	0.272303	4.92255e-05
ENSG00000256294	ZNF225	0.27224	0.0316279
ENSG00000136710	CCDC115	0.272033	0.000736575
ENSG00000178695	KCTD12	0.271557	3.77106e-11
ENSG00000145287	PLAC8	0.271431	0.0030197
ENSG00000162599	NFIA	0.271426	0.00369718
ENSG00000188859	FAM78B	0.271348	0.0285593
ENSG00000148082	SHC3	0.271118	9.02189e-07
ENSG00000110048	OSBP	0.270316	7.51489e-07
ENSG00000179277	MEIS3P1	0.270279	0.00264146
ENSG00000100422	CERK	0.270132	7.55693e-08
ENSG00000166483	WEE1	0.26953	9.60353e-06
ENSG00000050165	DKK3	0.269516	0.0445588
ENSG00000123146	ADGRE5	0.269098	1.29706e-06
ENSG00000188785	ZNF548	0.269086	0.00256609
ENSG00000115525	ST3GAL5	0.268939	0.00794597
ENSG00000161638	ITGA5	0.268622	5.82334e-07
ENSG00000091542	ALKBH5	0.268572	4.84346e-06
ENSG00000148444	COMMD3	0.268442	0.00121274
ENSG00000117385	P3H1	0.268006	1.83789e-08
ENSG00000170035	UBE2E3	0.267921	8.13744e-08
ENSG00000129195	PIMREG	0.267898	1.81844e-06
ENSG00000175906	ARL4D	0.267731	0.000852175
ENSG00000205336	ADGRG1	0.267635	0.00029165
ENSG00000120868	APAF1	0.267559	1.50553e-05
ENSG00000168152	THAP9	0.267388	0.0286484
ENSG00000186350	RXRA	0.267335	2.22098e-08
ENSG00000198429	ZNF69	0.267283	0.0118636
ENSG00000177045	SIX5	0.267244	0.00826698
ENSG00000103260	METRN	0.267199	9.18551e-05
ENSG00000123131	PRDX4	0.267184	3.64812e-05
ENSG00000133818	RRAS2	0.267133	0.000380155
ENSG00000162694	EXTL2	0.267022	1.26834e-05
ENSG00000134686	PHC2	0.266801	1.50026e-08
ENSG00000250903	GMDS-DT	0.266762	0.0110405
ENSG00000159208	CIART	0.266754	0.048912
ENSG00000136866	ZFP37	0.266737	0.00942516
ENSG00000112144	CILK1	0.266228	1.1995e-05
ENSG00000112679	DUSP22	0.266217	1.25263e-05
ENSG00000253676	TAGLN2P1	0.266108	0.0236835
ENSG00000183098	GPC6	0.2656	0.0022729
ENSG00000140332	TLE3	0.265409	4.17166e-06
ENSG00000182827	ACBD3	0.265405	4.14267e-07
ENSG00000225031	EIF4BP7	0.265161	0.0160857
ENSG00000185619	PCGF3	0.265135	3.01133e-07
ENSG00000169564	PCBP1	0.264949	3.25077e-05
ENSG00000145425	RPS3A	0.264794	0.000368621
ENSG00000101384	JAG1	0.264553	6.65011e-07
ENSG00000170456	DENND5B	0.264427	1.2577e-05
ENSG00000067715	SYT1	0.263763	0.0431689
ENSG00000244187	TMEM141	0.2633	0.00231381
ENSG00000113240	CLK4	0.262894	0.000689988
ENSG00000273032	DGCR5	0.262871	0.0141013
ENSG00000092841	MYL6	0.262855	1.5129e-05
ENSG00000059377	TBXAS1	0.2628	0.000454274
ENSG00000170961	HAS2	0.262579	0.0102412
ENSG00000172986	GXYLT2	0.262432	0.00309077
ENSG00000137944	KYAT3	0.262253	0.00299753
ENSG00000170412	GPRC5C	0.262213	0.0183703
ENSG00000067057	PFKP	0.262014	6.53603e-07
ENSG00000126107	HECTD3	0.261945	3.7046e-09
ENSG00000121274	TENT4B	0.261774	0.00078989
ENSG00000179163	FUCA1	0.261737	0.000143297
ENSG00000071054	MAP4K4	0.261164	6.26807e-10
ENSG00000160058	BSDC1	0.260744	9.12973e-05
ENSG00000001617	SEMA3F	0.260706	0.00570669
ENSG00000064652	SNX24	0.260691	0.00011308
ENSG00000083814	ZNF671	0.260665	0.0193758
ENSG00000101665	SMAD7	0.260543	0.000154964
ENSG00000111640	GAPDH	0.260522	3.90169e-08
ENSG00000163565	IFI16	0.260243	5.97958e-07
ENSG00000069812	HES2	0.259852	0.00970024
ENSG00000197562	RAB40C	0.25976	0.000209451
ENSG00000186314	PRELID2	0.259623	0.000336171
ENSG00000183291	SELENOF	0.259462	5.52963e-07
ENSG00000168300	PCMTD1	0.259349	0.00569038
ENSG00000196418	ZNF124	0.259334	0.0285669
ENSG00000060558	GNA15	0.259202	0.000454394
ENSG00000106948	AKNA	0.258846	0.00163067
ENSG00000167969	ECI1	0.258689	0.000600635
ENSG00000158710	TAGLN2	0.258601	1.19962e-07
ENSG00000137161	CNPY3	0.258419	2.33154e-06
ENSG00000107758	PPP3CB	0.258279	8.96841e-09
ENSG00000163312	HELQ	0.257774	0.000464624
ENSG00000149403	GRIK4	0.257365	0.00780276
ENSG00000090238	YPEL3	0.25697	0.0368144
ENSG00000167797	CDK2AP2	0.25693	4.10831e-05
ENSG00000145569	OTULINL	0.256715	0.000960942
ENSG00000197582	GPX1P1	0.256605	0.0320866
ENSG00000135108	FBXO21	0.256441	1.54225e-07
ENSG00000090013	BLVRB	0.256251	0.000993853
ENSG00000165195	PIGA	0.255992	0.000148649
ENSG00000203791	EEF1AKMT2	0.25581	0.000188613
ENSG00000163516	ANKZF1	0.255473	0.00420582
ENSG00000166821	PEX11A	0.255274	0.0466138
ENSG00000130544	ZNF557	0.255179	0.00200209
ENSG00000116514	RNF19B	0.255109	0.000208991
ENSG00000104903	LYL1	0.255073	0.0140241
ENSG00000109944	JHY	0.254981	0.00107704
ENSG00000213639	PPP1CB	0.2549	6.88973e-06
ENSG00000158109	TPRG1L	0.254885	9.2956e-06
ENSG00000249550	LINC01234	0.254387	0.0312711
ENSG00000203865	ATP1A1-AS1	0.254252	0.0422307
ENSG00000126778	SIX1	0.254201	0.000297952
ENSG00000115289	PCGF1	0.254089	0.00148767
ENSG00000148180	GSN	0.253859	1.42322e-05
ENSG00000130349	MTRES1	0.253836	0.00691711
ENSG00000116663	FBXO6	0.253685	0.0218458
ENSG00000122033	MTIF3	0.253656	0.00185863
ENSG00000117461	PIK3R3	0.253605	0.0430418
ENSG00000168140	VASN	0.253572	0.00973564
ENSG00000145723	GIN1	0.253375	0.0120147
ENSG00000168887	C2orf68	0.253087	2.77718e-05
ENSG00000160271	RALGDS	0.253016	0.00369545
ENSG00000127418	FGFRL1	0.252882	5.64474e-07
ENSG00000176845	METRNL	0.252618	0.00780298
ENSG00000182534	MXRA7	0.252492	4.74112e-07
ENSG00000084070	SMAP2	0.252108	9.49063e-06
ENSG00000100744	GSKIP	0.252099	0.00152912
ENSG00000179403	VWA1	0.251794	0.00314653
ENSG00000108370	RGS9	0.251486	0.00504756
ENSG00000137936	BCAR3	0.251306	2.13908e-08
ENSG00000153179	RASSF3	0.251237	3.07791e-06
ENSG00000150991	UBC	0.251113	2.24255e-07
ENSG00000060642	PIGV	0.251111	0.00194384
ENSG00000167645	YIF1B	0.251069	4.67264e-07
ENSG00000131791	PRKAB2	0.250807	0.00108971
ENSG00000013441	CLK1	0.250634	0.000220986
ENSG00000165997	ARL5B	0.250405	7.73055e-06
ENSG00000133985	TTC9	0.250378	0.0114439
ENSG00000168615	ADAM9	0.250201	2.18893e-09
ENSG00000116791	CRYZ	0.250197	0.00114047
ENSG00000180776	ZDHHC20	0.249852	2.22682e-08
ENSG00000115661	STK16	0.249622	0.000210675
ENSG00000175315	CST6	0.249591	2.82142e-05
ENSG00000129315	CCNT1	0.249474	6.24726e-06
ENSG00000145390	USP53	0.249446	6.91248e-06
ENSG00000177426	TGIF1	0.249332	0.000669483
ENSG00000167468	GPX4	0.249249	4.76198e-05
ENSG00000154114	TBCEL	0.249228	3.6362e-06
ENSG00000139370	SLC15A4	0.249152	3.29181e-05
ENSG00000125089	SH3TC1	0.249137	0.00606945
ENSG00000125827	TMX4	0.249103	2.3836e-06
ENSG00000172954	LCLAT1	0.248986	0.0043638
ENSG00000168916	ZNF608	0.248964	0.00107224
ENSG00000114315	HES1	0.248893	2.83499e-05
ENSG00000164258	NDUFS4	0.248613	0.00383886
ENSG00000115414	FN1	0.24845	0.00376082
ENSG00000166920	C15orf48	0.248155	0.0204691
ENSG00000119820	YIPF4	0.248026	5.38568e-05
ENSG00000141582	CBX4	0.247996	0.000461821
ENSG00000187372	PCDHB13	0.247833	0.0110938
ENSG00000170442	KRT86	0.247719	0.0206522
ENSG00000179051	RCC2	0.247343	8.3297e-05
ENSG00000105894	PTN	0.247047	0.0107536
ENSG00000167778	SPRYD3	0.246929	6.7662e-07
ENSG00000104221	BRF2	0.246711	0.00838255
ENSG00000231389	HLA-DPA1	0.246613	0.0379178
ENSG00000004399	PLXND1	0.246566	6.78773e-05
ENSG00000142627	EPHA2	0.24649	1.96532e-07
ENSG00000204308	RNF5	0.246353	0.00355263
ENSG00000133983	COX16	0.246314	0.0368216
ENSG00000228232	GAPDHP1	0.246012	0.00239663
ENSG00000166130	IKBIP	0.245974	5.56477e-07
ENSG00000161671	EMC10	0.245751	8.27396e-07
ENSG00000137221	TJAP1	0.245534	2.67575e-06
ENSG00000231290	APCDD1L-DT	0.245355	0.00248472
ENSG00000140264	SERF2	0.245202	0.000367135
ENSG00000142945	KIF2C	0.245178	3.63863e-06
ENSG00000173218	VANGL1	0.245068	3.55699e-06
ENSG00000204138	PHACTR4	0.244753	0.000766021
ENSG00000245694	CRNDE	0.244683	0.000798625
ENSG00000005059	MCUB	0.244516	2.86706e-06
ENSG00000197696	NMB	0.244406	0.00567131
ENSG00000101190	TCFL5	0.244283	1.70245e-05
ENSG00000233276	GPX1	0.244239	1.16206e-05
ENSG00000162601	MYSM1	0.244073	0.00452888
ENSG00000068697	LAPTM4A	0.243988	3.22227e-05
ENSG00000166147	FBN1	0.243635	0.000288678
ENSG00000134574	DDB2	0.243608	0.000238686
ENSG00000182093	GET1	0.243526	0.00336358
ENSG00000198160	MIER1	0.24351	3.94798e-05
ENSG00000170500	LONRF2	0.243447	0.0245328
ENSG00000159921	GNE	0.243263	3.64977e-07
ENSG00000105329	TGFB1	0.243008	0.000161024
ENSG00000109466	KLHL2	0.242789	9.42459e-06
ENSG00000159399	HK2	0.242765	8.03529e-06
ENSG00000144579	CTDSP1	0.242594	2.31802e-06
ENSG00000178878	APOLD1	0.242547	0.00500629
ENSG00000198951	NAGA	0.242212	3.9143e-05
ENSG00000158195	WASF2	0.242178	1.93324e-07
ENSG00000181588	MEX3D	0.242169	1.34992e-05
ENSG00000075945	KIFAP3	0.242102	6.59984e-05
ENSG00000204611	ZNF616	0.24186	0.0115138
ENSG00000092445	TYRO3	0.241668	0.00117778
ENSG00000105708	ZNF14	0.24166	0.0369719
ENSG00000104946	TBC1D17	0.241606	0.00150381
ENSG00000204524	ZNF805	0.241355	0.031736
ENSG00000116863	ADPRS	0.240543	8.17887e-07
ENSG00000167880	EVPL	0.240532	5.30003e-05
ENSG00000072786	STK10	0.240236	9.786e-06
ENSG00000125734	GPR108	0.240184	1.35497e-05
ENSG00000163170	BOLA3	0.240179	0.00120817
ENSG00000038002	AGA	0.240171	0.000191583
ENSG00000160208	RRP1B	0.239796	0.0028895
ENSG00000118418	HMGN3	0.239522	0.000126701
ENSG00000198911	SREBF2	0.239437	0.00138914
ENSG00000236104	ZBTB22	0.239371	0.00125019
ENSG00000160813	PPP1R35	0.239195	0.00452145
ENSG00000213047	DENND1B	0.239176	0.00146623
ENSG00000135404	CD63	0.238942	2.78726e-06
ENSG00000133703	KRAS	0.238939	0.000134644
ENSG00000142892	PIGK	0.238919	0.000117222
ENSG00000115685	PPP1R7	0.238892	2.5121e-05
ENSG00000058091	CDK14	0.238888	0.00657619
ENSG00000163629	PTPN13	0.238774	0.00117171
ENSG00000164751	PEX2	0.238664	0.000307225
ENSG00000179387	ELMOD2	0.238654	2.75604e-05
ENSG00000102048	ASB9	0.238582	0.0391444
ENSG00000172197	MBOAT1	0.238387	0.0414334
ENSG00000100324	TAB1	0.238271	3.55621e-05
ENSG00000100003	SEC14L2	0.238264	0.00212979
ENSG00000151240	DIP2C	0.238139	5.82763e-06
ENSG00000173120	KDM2A	0.238023	3.50733e-06
ENSG00000160190	SLC37A1	0.237645	0.00172019
ENSG00000198040	ZNF84	0.237612	0.000487871
ENSG00000170949	ZNF160	0.237549	0.000546702
ENSG00000114861	FOXP1	0.237406	0.00606587
ENSG00000105227	PRX	0.237378	0.0332556
ENSG00000213719	CLIC1	0.237154	4.44067e-06
ENSG00000166897	ELFN2	0.237049	0.000264464
ENSG00000196139	AKR1C3	0.236975	0.00193458
ENSG00000139636	LMBR1L	0.236747	0.018426
ENSG00000101782	RIOK3	0.236584	0.00021073
ENSG00000198925	ATG9A	0.236551	5.22018e-05
ENSG00000256771	ZNF253	0.236514	0.0236844
ENSG00000234797	RPS3AP6	0.236352	0.0200079
ENSG00000119714	GPR68	0.23623	0.000138875
ENSG00000107404	DVL1	0.236124	6.18287e-08
ENSG00000104361	NIPAL2	0.235941	0.0167312
ENSG00000116701	NCF2	0.235758	0.0262594
ENSG00000176871	WSB2	0.235754	8.81186e-07
ENSG00000089060	SLC8B1	0.235731	1.95182e-06
ENSG00000168256	NKIRAS2	0.23562	4.35165e-05
ENSG00000148450	MSRB2	0.235516	0.000217833
ENSG00000132849	PATJ	0.235453	0.0017897
ENSG00000081019	RSBN1	0.235264	0.00126464
ENSG00000198718	TOGARAM1	0.23507	0.00097285
ENSG00000054148	PHPT1	0.235018	0.00497866
ENSG00000171150	SOCS5	0.234888	0.000446659
ENSG00000134330	IAH1	0.234841	0.00243121
ENSG00000226976	COX6A1P2	0.234595	0.0361791
ENSG00000104331	BPNT2	0.234491	4.91727e-06
ENSG00000052802	MSMO1	0.2344	0.00535647
ENSG00000065613	SLK	0.234162	2.05719e-07
ENSG00000138646	HERC5	0.234125	0.000337073
ENSG00000138463	SLC49A4	0.233892	0.00259889
ENSG00000171823	FBXL14	0.233653	0.00181131
ENSG00000197933	ZNF823	0.233648	0.00787854
ENSG00000004455	AK2	0.233523	2.97231e-06
ENSG00000244026	FAM86DP	0.233461	0.00107884
ENSG00000188994	ZNF292	0.23327	0.00104383
ENSG00000001461	NIPAL3	0.233115	2.66667e-07
ENSG00000183172	SMDT1	0.233061	0.000507948
ENSG00000142937	RPS8	0.232864	0.000106612
ENSG00000115363	EVA1A	0.232613	0.000183716
ENSG00000142784	WDTC1	0.232452	1.68782e-06
ENSG00000163568	AIM2	0.232441	0.018042
ENSG00000187266	EPOR	0.232423	0.026565
ENSG00000156171	DRAM2	0.232404	0.00369416
ENSG00000169193	CCDC126	0.23238	0.0239804
ENSG00000228474	OST4	0.232318	0.00119804
ENSG00000180098	TRNAU1AP	0.232232	0.000102262
ENSG00000002586	CD99	0.232145	8.48984e-07
ENSG00000015532	XYLT2	0.232098	3.90334e-05
ENSG00000162384	CZIB	0.231739	9.83702e-05
ENSG00000134824	FADS2	0.231625	0.00536678
ENSG00000134531	EMP1	0.231401	2.27037e-08
ENSG00000160691	SHC1	0.231346	1.3172e-05
ENSG00000029639	TFB1M	0.231149	0.0214707
ENSG00000143771	CNIH4	0.230889	0.00103057
ENSG00000242779	ZNF702P	0.230743	0.000153875
ENSG00000159069	FBXW5	0.230742	1.40314e-08
ENSG00000149257	SERPINH1	0.230528	1.32973e-07
ENSG00000027697	IFNGR1	0.23027	0.00298074
ENSG00000145431	PDGFC	0.230219	1.88657e-05
ENSG00000125398	SOX9	0.230204	1.23245e-05
ENSG00000160014	CALM3	0.230174	3.14371e-07
ENSG00000103490	PYCARD	0.229778	0.0203622
ENSG00000125629	INSIG2	0.22964	0.00624869
ENSG00000143322	ABL2	0.229527	5.98413e-05
ENSG00000187815	ZFP69	0.229493	0.0411709
ENSG00000197774	EME2	0.229384	0.038273
ENSG00000142733	MAP3K6	0.229148	9.06716e-05
ENSG00000125753	VASP	0.228915	2.49051e-08
ENSG00000178802	MPI	0.228525	0.000808131
ENSG00000107186	MPDZ	0.228291	0.00141335
ENSG00000120885	CLU	0.228183	0.000131883
ENSG00000167562	ZNF701	0.228084	0.0045305
ENSG00000168159	RNF187	0.228022	0.00377405
ENSG00000113161	HMGCR	0.228	0.00016794
ENSG00000053254	FOXN3	0.227969	3.34311e-06
ENSG00000111885	MAN1A1	0.227875	0.0448542
ENSG00000115310	RTN4	0.227644	6.26933e-08
ENSG00000117411	B4GALT2	0.227615	5.12295e-05
ENSG00000099385	BCL7C	0.22746	8.10929e-05
ENSG00000070831	CDC42	0.227391	2.23143e-05
ENSG00000184922	FMNL1	0.227172	1.49641e-05
ENSG00000148248	SURF4	0.227037	7.43799e-08
ENSG00000132432	SEC61G	0.226739	0.00391587
ENSG00000172037	LAMB2	0.226638	0.000490512
ENSG00000163513	TGFBR2	0.226573	2.56735e-07
ENSG00000166833	NAV2	0.226335	0.00139813
ENSG00000114544	SLC41A3	0.226271	8.17627e-05
ENSG00000134461	ANKRD16	0.226103	0.00373827
ENSG00000078808	SDF4	0.225922	1.46695e-07
ENSG00000104447	TRPS1	0.225649	0.0226841
ENSG00000115594	IL1R1	0.225508	0.0108299
ENSG00000127124	HIVEP3	0.225493	0.0166149
ENSG00000198746	GPATCH3	0.225256	0.00132684
ENSG00000167671	UBXN6	0.22517	2.51864e-05
ENSG00000123094	RASSF8	0.225051	0.000701081
ENSG00000124313	IQSEC2	0.22505	0.00160261
ENSG00000123933	MXD4	0.224683	0.000354834
ENSG00000044090	CUL7	0.224376	0.00574466
ENSG00000185621	LMLN	0.224376	0.000263046
ENSG00000163738	MTHFD2L	0.224375	0.00186391
ENSG00000145365	TIFA	0.224341	0.00165695
ENSG00000128989	ARPP19	0.224331	3.79545e-06
ENSG00000079257	LXN	0.224244	0.0333613
ENSG00000150938	CRIM1	0.224209	2.45084e-06
ENSG00000142669	SH3BGRL3	0.224049	5.47806e-06
ENSG00000177888	ZBTB41	0.224047	0.00263936
ENSG00000172339	ALG14	0.223934	0.018018
ENSG00000159842	ABR	0.223729	2.34282e-05
ENSG00000224411	HSP90AA2P	0.223713	0.00311809
ENSG00000130770	ATP5IF1	0.223701	3.63693e-05
ENSG00000196072	BLOC1S2	0.223676	0.000409587
ENSG00000186814	ZSCAN30	0.22294	0.000484806
ENSG00000111897	SERINC1	0.222818	0.000360395
ENSG00000162104	ADCY9	0.222785	7.72406e-05
ENSG00000026297	RNASET2	0.222783	0.000852326
ENSG00000087903	RFX2	0.222715	0.0103952
ENSG00000103150	MLYCD	0.222518	0.043411
ENSG00000160685	ZBTB7B	0.22249	0.00101017
ENSG00000163644	PPM1K	0.222384	0.0153421
ENSG00000100106	TRIOBP	0.222367	4.42606e-06
ENSG00000177469	CAVIN1	0.222271	1.24235e-06
ENSG00000155858	LSM11	0.222254	0.00528684
ENSG00000162928	PEX13	0.222155	0.000370792
ENSG00000162976	SLC66A3	0.222112	0.00579701
ENSG00000223768	LINC00205	0.221949	0.00017407
ENSG00000152104	PTPN14	0.221885	2.44524e-05
ENSG00000211445	GPX3	0.221867	3.06356e-05
ENSG00000138286	FAM149B1	0.221749	0.0147536
ENSG00000167565	SERTAD3	0.221712	0.00677452
ENSG00000164659	ELAPOR2	0.221602	0.0237118
ENSG00000147394	ZNF185	0.221538	0.000455141
ENSG00000183840	GPR39	0.221353	0.03489
ENSG00000136158	SPRY2	0.221347	0.000582714
ENSG00000171388	APLN	0.221287	0.00659913
ENSG00000164002	EXO5	0.221236	0.0100055
ENSG00000196954	CASP4	0.220979	0.00150624
ENSG00000125457	MIF4GD	0.220797	0.00150166
ENSG00000137992	DBT	0.220751	0.000108935
ENSG00000109762	SNX25	0.22057	0.00012515
ENSG00000111653	ING4	0.220494	0.0265354
ENSG00000103502	CDIPT	0.220394	0.000138361
ENSG00000178385	PLEKHM3	0.220358	0.0186002
ENSG00000187800	PEAR1	0.22014	0.00743175
ENSG00000143183	TMCO1	0.220134	0.00016097
ENSG00000101363	MANBAL	0.220006	0.000338231
ENSG00000162337	LRP5	0.219854	2.15571e-05
ENSG00000121957	GPSM2	0.219558	2.8512e-05
ENSG00000225190	PLEKHM1	0.219428	0.000260688
ENSG00000143816	WNT9A	0.219397	0.000121349
ENSG00000064961	HMG20B	0.219321	0.000199937
ENSG00000102547	CAB39L	0.219145	0.00122123
ENSG00000177683	THAP5	0.218922	0.00126437
ENSG00000165169	DYNLT3	0.218684	0.000167959
ENSG00000132950	ZMYM5	0.218668	0.0027639
ENSG00000147121	KRBOX4	0.218649	0.00403343
ENSG00000087008	ACOX3	0.218587	0.00207003
ENSG00000108854	SMURF2	0.218533	2.11313e-05
ENSG00000151470	C4orf33	0.218325	0.0113444
ENSG00000130640	TUBGCP2	0.218253	8.48473e-07
ENSG00000141699	RETREG3	0.218232	6.99754e-05
ENSG00000104964	TLE5	0.218174	4.47215e-05
ENSG00000124942	AHNAK	0.217839	0.000761532
ENSG00000119711	ALDH6A1	0.21777	0.00243396
ENSG00000181788	SIAH2	0.217692	0.0051668
ENSG00000143774	GUK1	0.217691	5.12841e-05
ENSG00000168781	PPIP5K1	0.217637	0.0445001
ENSG00000151693	ASAP2	0.217496	1.81454e-06
ENSG00000068137	PLEKHH3	0.217473	0.00533378
ENSG00000160352	ZNF714	0.21733	0.00313235
ENSG00000172270	BSG	0.217297	5.0979e-05
ENSG00000126106	TMEM53	0.21717	0.0288802
ENSG00000213654	GPSM3	0.217007	0.000319177
ENSG00000131015	ULBP2	0.216901	0.0045632
ENSG00000079739	PGM1	0.216809	7.31544e-06
ENSG00000167107	ACSF2	0.216747	0.0211636
ENSG00000116478	HDAC1	0.216683	9.41922e-08
ENSG00000100075	SLC25A1	0.216539	6.09113e-06
ENSG00000182957	SPATA13	0.216499	0.0095247
ENSG00000142082	SIRT3	0.216494	0.00400677
ENSG00000005448	WDR54	0.216443	0.000365714
ENSG00000197841	ZNF181	0.216442	0.0291754
ENSG00000114166	KAT2B	0.216319	7.50435e-05
ENSG00000152495	CAMK4	0.216079	0.0263332
ENSG00000133639	BTG1	0.215869	0.000221115
ENSG00000133243	BTBD2	0.215819	3.01113e-05
ENSG00000151458	ANKRD50	0.215699	0.00192027
ENSG00000084234	APLP2	0.215682	9.36151e-08
ENSG00000169926	KLF13	0.215621	0.000489414
ENSG00000163820	FYCO1	0.215523	9.74474e-05
ENSG00000127824	TUBA4A	0.215496	0.000114222
ENSG00000103245	CIAO3	0.215485	0.00172728
ENSG00000143499	SMYD2	0.215426	4.2256e-06
ENSG00000180233	ZNRF2	0.214908	0.00472437
ENSG00000137478	FCHSD2	0.214878	0.00311198
ENSG00000167470	MIDN	0.214814	0.0010569
ENSG00000135924	DNAJB2	0.21468	0.000431319
ENSG00000111846	GCNT2	0.214628	4.85601e-05
ENSG00000183207	RUVBL2	0.21436	2.62688e-06
ENSG00000163364	LINC01116	0.214257	0.000818554
ENSG00000162607	USP1	0.214098	0.000241524
ENSG00000218739	CEBPZOS	0.213906	4.39447e-05
ENSG00000069943	PIGB	0.213773	0.013132
ENSG00000181035	SLC25A42	0.213743	0.0044175
ENSG00000196369	SRGAP2B	0.213662	0.0136189
ENSG00000083857	FAT1	0.213652	0.00221911
ENSG00000175416	CLTB	0.213306	9.98025e-05
ENSG00000198856	OSTC	0.213071	0.00124546
ENSG00000107077	KDM4C	0.212965	0.0121129
ENSG00000141959	PFKL	0.212929	1.61563e-06
ENSG00000173875	ZNF791	0.212918	8.1555e-05
ENSG00000160961	ZNF333	0.212719	0.00870243
ENSG00000164032	H2AZ1	0.212573	0.000103477
ENSG00000244509	APOBEC3C	0.212554	3.02089e-05
ENSG00000198959	TGM2	0.212458	2.27435e-06
ENSG00000249867	LINC02742	0.212417	0.0340484
ENSG00000109670	FBXW7	0.212379	0.00288486
ENSG00000166484	MAPK7	0.212353	0.0012942
ENSG00000100596	SPTLC2	0.212179	3.46856e-05
ENSG00000099250	NRP1	0.212033	1.07971e-06
ENSG00000092929	UNC13D	0.212004	1.18525e-05
ENSG00000095015	MAP3K1	0.211445	0.00126982
ENSG00000197062	ZSCAN26	0.211394	0.00852846
ENSG00000204592	HLA-E	0.211343	0.000627547
ENSG00000008382	MPND	0.211275	0.0287542
ENSG00000160445	ZER1	0.21112	4.50711e-05
ENSG00000162869	PPP1R21	0.211104	0.00640851
ENSG00000068394	GPKOW	0.211083	0.000109123
ENSG00000130508	PXDN	0.211067	3.35208e-05
ENSG00000106609	TMEM248	0.210844	0.000128309
ENSG00000171475	WIPF2	0.210732	3.08882e-05
ENSG00000104154	SLC30A4	0.210725	0.0319958
ENSG00000152558	TMEM123	0.210711	2.12322e-05
ENSG00000155876	RRAGA	0.210695	1.78147e-05
ENSG00000140548	ZNF710	0.210637	0.00248175
ENSG00000163466	ARPC2	0.21058	1.35229e-05
ENSG00000143776	CDC42BPA	0.210461	3.70776e-06
ENSG00000167637	ZNF283	0.210337	0.0387778
ENSG00000167987	VPS37C	0.210302	0.000298678
ENSG00000204634	TBC1D8	0.21003	0.00121841
ENSG00000135477	KRT87P	0.209927	0.0288556
ENSG00000110013	SIAE	0.209748	0.000899714
ENSG00000178082	TWF1P1	0.209656	0.0135885
ENSG00000166037	CEP57	0.209625	5.43192e-05
ENSG00000069399	BCL3	0.20956	0.033452
ENSG00000130164	LDLR	0.209325	0.00332854
ENSG00000173852	DPY19L1	0.209255	1.12319e-06
ENSG00000107960	STN1	0.2092	0.00210111
ENSG00000138796	HADH	0.208939	1.16363e-05
ENSG00000205542	TMSB4X	0.208899	0.00747698
ENSG00000182195	LDOC1	0.208816	0.0255093
ENSG00000109099	PMP22	0.208731	4.82259e-05
ENSG00000136783	NIPSNAP3A	0.208697	0.0309969
ENSG00000078246	TULP3	0.20855	9.28778e-05
ENSG00000163281	GNPDA2	0.208519	0.000499345
ENSG00000119328	ABITRAM	0.208369	0.00266132
ENSG00000113391	FAM172A	0.208357	0.00196406
ENSG00000138778	CENPE	0.20831	0.000499345
ENSG00000171604	CXXC5	0.208242	0.00365397
ENSG00000198205	ZXDA	0.20821	0.0409329
ENSG00000253304	TMEM200B	0.208121	0.000995179
ENSG00000043093	DCUN1D1	0.20787	0.000958371
ENSG00000197016	ZNF470	0.207763	0.0358526
ENSG00000215845	TSTD1	0.207711	0.0394892
ENSG00000123416	TUBA1B	0.207708	7.66854e-06
ENSG00000225269	LINC00705	0.207678	0.0264278
ENSG00000223803	RPS20P14	0.207431	0.0364264
ENSG00000116584	ARHGEF2	0.207396	2.28962e-06
ENSG00000006015	REX1BD	0.20726	0.00106664
ENSG00000081320	STK17B	0.207176	0.000309288
ENSG00000135414	GDF11	0.207091	0.00255943
ENSG00000238227	TMEM250	0.20694	3.53967e-05
ENSG00000084693	AGBL5	0.206822	0.000355578
ENSG00000153048	CARHSP1	0.206708	0.000618782
ENSG00000168246	UBTD2	0.206705	0.000290295
ENSG00000134222	PSRC1	0.2067	6.6629e-06
ENSG00000168894	RNF181	0.206681	0.00324495
ENSG00000171827	ZNF570	0.206518	0.0253264
ENSG00000197712	FAM114A1	0.206459	1.44922e-05
ENSG00000135317	SNX14	0.206422	0.0189718
ENSG00000167543	TP53I13	0.20642	0.000297385
ENSG00000148339	SLC25A25	0.206352	0.000743586
ENSG00000177685	CRACR2B	0.206283	0.0203736
ENSG00000135617	PRADC1	0.206236	0.0111112
ENSG00000185813	PCYT2	0.206218	0.000230957
ENSG00000007384	RHBDF1	0.206201	0.000361107
ENSG00000135441	BLOC1S1	0.206192	0.042614
ENSG00000173334	TRIB1	0.206107	0.0086803
ENSG00000137563	GGH	0.205956	0.000194212
ENSG00000169762	TAPT1	0.205899	0.000656766
ENSG00000163697	APBB2	0.205815	7.11916e-06
ENSG00000134717	BTF3L4	0.205471	0.000555533
ENSG00000160062	ZBTB8A	0.205395	0.0375481
ENSG00000135452	TSPAN31	0.205378	0.00398389
ENSG00000142552	RCN3	0.205087	0.0200369
ENSG00000082458	DLG3	0.205077	0.000197703
ENSG00000184007	PTP4A2	0.205011	0.000113778
ENSG00000145725	PPIP5K2	0.204907	0.000369062
ENSG00000173660	UQCRH	0.204815	0.00296159
ENSG00000175061	SNHG29	0.204808	0.00286283
ENSG00000187605	TET3	0.204698	0.0163826
ENSG00000130303	BST2	0.204524	0.000827568
ENSG00000072163	LIMS2	0.204515	0.00873185
ENSG00000174718	RESF1	0.204439	0.0026891
ENSG00000181007	ZFP82	0.204334	0.00445509
ENSG00000169567	HINT1	0.204304	0.00767848
ENSG00000162409	PRKAA2	0.204294	0.0215581
ENSG00000164414	SLC35A1	0.204232	0.0438297
ENSG00000130150	MOSPD2	0.204008	0.00337772
ENSG00000184887	BTBD6	0.203907	8.56913e-05
ENSG00000166946	CCNDBP1	0.203786	0.00517722
ENSG00000185278	ZBTB37	0.203711	0.0427002
ENSG00000226752	CUTALP	0.203427	0.00577166
ENSG00000104983	CCDC61	0.203282	0.0207462
ENSG00000132589	FLOT2	0.203152	3.20477e-05
ENSG00000171051	FPR1	0.203141	0.0488728
ENSG00000146242	TPBG	0.203095	0.000301151
ENSG00000206503	HLA-A	0.20304	0.0189993
ENSG00000035499	DEPDC1B	0.202877	0.00401812
ENSG00000126698	DNAJC8	0.202839	2.86055e-05
ENSG00000115129	TP53I3	0.202761	0.00782546
ENSG00000176018	LYSMD3	0.20269	0.0003764
ENSG00000187608	ISG15	0.202384	0.00150542
ENSG00000116288	PARK7	0.202371	0.00053504
ENSG00000123095	BHLHE41	0.202343	0.0284841
ENSG00000169016	E2F6	0.202143	0.00113153
ENSG00000055950	MRPL43	0.201973	0.000591479
ENSG00000115234	SNX17	0.201895	1.6435e-06
ENSG00000123427	EEF1AKMT3	0.201792	0.0347769
ENSG00000165175	MID1IP1	0.201534	0.00617181
ENSG00000157613	CREB3L1	0.201515	0.000350037
ENSG00000139433	GLTP	0.201465	0.000305753
ENSG00000227036	LINC00511	0.201396	0.000894635
ENSG00000120860	WASHC3	0.201171	0.00136614
ENSG00000131188	PRR7	0.20101	0.00527978
ENSG00000099860	GADD45B	0.200891	0.0237416
ENSG00000010704	HFE	0.20082	0.000227139
ENSG00000227063	RPL41P1	0.200794	0.0222401
ENSG00000157064	NMNAT2	0.200277	0.0113335
ENSG00000175711	B3GNTL1	0.200128	0.00632433
ENSG00000163069	SGCB	0.200071	4.74617e-06
ENSG00000148341	SH3GLB2	0.200007	1.27132e-05
ENSG00000167105	TMEM92	0.199733	0.00441744
ENSG00000162517	PEF1	0.199636	8.49704e-05
ENSG00000102172	SMS	0.199623	0.000110374
ENSG00000111237	VPS29	0.199574	0.000381963
ENSG00000081026	MAGI3	0.199524	0.00169285
ENSG00000170881	RNF139	0.199497	0.00630765
ENSG00000185869	ZNF829	0.199297	0.00712857
ENSG00000187231	SESTD1	0.199221	0.00667045
ENSG00000164181	ELOVL7	0.199215	0.0180252
ENSG00000244038	DDOST	0.1992	2.57742e-06
ENSG00000117602	RCAN3	0.199036	0.00063649
ENSG00000111790	FGFR1OP2	0.198968	0.000172502
ENSG00000164142	FAM160A1	0.198957	0.0270135
ENSG00000154734	ADAMTS1	0.198923	0.0226308
ENSG00000092847	AGO1	0.198873	0.00379066
ENSG00000186951	PPARA	0.198808	0.000822318
ENSG00000109475	RPL34	0.198679	0.0134366
ENSG00000186318	BACE1	0.198668	0.00187649
ENSG00000079482	OPHN1	0.198299	0.000574018
ENSG00000104812	GYS1	0.198283	0.00140519
ENSG00000126804	ZBTB1	0.197598	0.00369567
ENSG00000130590	SAMD10	0.197564	0.0251571
ENSG00000265972	TXNIP	0.197487	0.0199184
ENSG00000081665	ZNF506	0.197441	0.00329252
ENSG00000135241	PNPLA8	0.197191	0.000791699
ENSG00000105136	ZNF419	0.197015	0.0420109
ENSG00000113369	ARRDC3	0.196956	0.00511628
ENSG00000168101	NUDT16L1	0.196956	0.000452317
ENSG00000072864	NDE1	0.1969	0.00226188
ENSG00000097007	ABL1	0.196031	0.000135245
ENSG00000119318	RAD23B	0.195887	1.78969e-06
ENSG00000166165	CKB	0.19588	0.000814486
ENSG00000143742	SRP9	0.195849	0.000131611
ENSG00000173480	ZNF417	0.195695	0.0268056
ENSG00000079332	SAR1A	0.19557	5.46055e-05
ENSG00000182831	C16orf72	0.195431	6.6582e-05
ENSG00000118640	VAMP8	0.195261	0.0111575
ENSG00000167889	MGAT5B	0.195236	0.00734021
ENSG00000132128	LRRC41	0.195146	2.40769e-05
ENSG00000143156	NME7	0.19513	0.0028975
ENSG00000139624	CERS5	0.194911	0.000398061
ENSG00000078687	TNRC6C	0.194905	0.0340977
ENSG00000084207	GSTP1	0.194559	4.84605e-05
ENSG00000124098	FAM210B	0.194496	0.00139844
ENSG00000113269	RNF130	0.194469	0.000182985
ENSG00000213463	SYNJ2BP	0.194411	0.00279761
ENSG00000134954	ETS1	0.194326	0.00062468
ENSG00000224051	CPTP	0.194233	0.000883593
ENSG00000123268	ATF1	0.193786	0.00121037
ENSG00000101608	MYL12A	0.193753	0.012217
ENSG00000157911	PEX10	0.193657	0.00134558
ENSG00000146678	IGFBP1	0.193589	0.00505185
ENSG00000136826	KLF4	0.193478	0.0017898
ENSG00000231991	ANXA2P2	0.193433	0.00198387
ENSG00000116717	GADD45A	0.193386	0.00406649
ENSG00000170634	ACYP2	0.193377	0.0441534
ENSG00000159592	GPBP1L1	0.193314	1.51243e-05
ENSG00000123815	COQ8B	0.192922	0.0239984
ENSG00000105810	CDK6	0.192771	0.00108029
ENSG00000107338	SHB	0.192709	0.000477382
ENSG00000155545	MIER3	0.192696	0.0011115
ENSG00000213799	ZNF845	0.192676	0.00754693
ENSG00000171953	ATPAF2	0.192461	0.0266585
ENSG00000103855	CD276	0.192447	8.98932e-05
ENSG00000149218	ENDOD1	0.192381	0.000178709
ENSG00000143228	NUF2	0.192218	0.00112563
ENSG00000132749	TESMIN	0.192049	0.0493891
ENSG00000088035	ALG6	0.192026	0.001725
ENSG00000205268	PDE7A	0.191918	0.0118731
ENSG00000142541	RPL13A	0.191601	0.00224058
ENSG00000100526	CDKN3	0.191532	0.00133724
ENSG00000161999	JMJD8	0.191439	0.00832278
ENSG00000197956	S100A6	0.191358	0.0159953
ENSG00000130052	STARD8	0.191327	0.00145792
ENSG00000109381	ELF2	0.191067	0.00263691
ENSG00000151466	SCLT1	0.190942	0.00306757
ENSG00000112294	ALDH5A1	0.190916	0.0355074
ENSG00000089248	ERP29	0.190886	0.000496723
ENSG00000052795	FNIP2	0.19082	0.0130819
ENSG00000163923	RPL39L	0.190814	0.00313478
ENSG00000162585	FAAP20	0.190789	0.00394788
ENSG00000177565	TBL1XR1	0.190668	0.000942824
ENSG00000060138	YBX3	0.190618	0.000577996
ENSG00000123143	PKN1	0.190567	3.89683e-06
ENSG00000102096	PIM2	0.190231	0.00406628
ENSG00000012822	CALCOCO1	0.190224	0.0340565
ENSG00000214063	TSPAN4	0.190218	8.70299e-05
ENSG00000236552	RPL13AP5	0.190199	0.0261447
ENSG00000101224	CDC25B	0.190186	0.000121246
ENSG00000173599	PC	0.190094	0.00274578
ENSG00000091436	MAP3K20	0.19006	4.9459e-05
ENSG00000105281	SLC1A5	0.189936	0.00150986
ENSG00000164176	EDIL3	0.189809	0.0290333
ENSG00000116704	SLC35D1	0.189524	0.041532
ENSG00000111875	ASF1A	0.18945	0.0125251
ENSG00000119878	CRIPT	0.189181	0.0248859
ENSG00000160570	DEDD2	0.189036	0.00852469
ENSG00000115350	POLE4	0.188988	0.00129564
ENSG00000186222	BLOC1S4	0.188777	0.0160214
[truncated: 3,514 more rows]
