# Supplementary material for: Extracellular fluid viscosity enhances cell migration and cancer dissemination
Source: Nature. 2022 Nov 2;611(7935):365–73. doi: 10.1038/s41586-022-05394-6 (PMC9646524; doi:10.1038/s41586-022-05394-6)
Supplement: Supplementary file 5 — Tables listing the exact sample size, number of replicates, P values and statistical tests performed for each figure. [file 41586_2022_5394_MOESM5_ESM.zip]

Archive with 15 entries (15 files):
- Supplementary Information 10_Extended Figure 2 Statistics.xlsx
- Supplementary Information 11_Extended Figure 3 Statistics.xlsx
- Supplementary Information 12_Extended Figure 4 Statistics.xlsx
- Supplementary Information 13_Extended Figure 5 Statistics.xlsx
- Supplementary Information 14_Extended Figure 6 Statistics.xlsx
- Supplementary Information 15_Extended Figure 7 Statistics.xlsx
- Supplementary Information 16_Extended Figure 8 Statistics.xlsx
- Supplementary Information 17_Extended Figure 9 Statistics.xlsx
- Supplementary Information 18_Extended Figure 10 Statistics.xlsx
- Supplementary Information 19_Extended Figure 11 Statistics.xlsx
- Supplementary Information 5_Figure 1 Statistics.xlsx
- Supplementary Information 6_Figure 2 Statistics.xlsx
- Supplementary Information 7_Figure 3 Statistics.xlsx
- Supplementary Information 8_Figure 4 Statistics.xlsx
- Supplementary Information 9_Extended Figure 1 Statistics.xlsx
