# Supplementary material for: Extracellular fluid viscosity enhances cell migration and cancer dissemination
Source: Nature. 2022 Nov 2;611(7935):365–73. doi: 10.1038/s41586-022-05394-6 (PMC9646524; doi:10.1038/s41586-022-05394-6)
Supplement: Supplementary file 5 — Tables listing the exact sample size, number of replicates, P values and statistical tests performed for each figure. [file 41586_2022_5394_MOESM5_ESM.zip › Supplementary Information 10_Extended Figure 2 Statistics.xlsx]

## Sheet: EF 2b
Number of replicates	4			Statistical Test Used	Two-way ANOVA followed by Sidak’s multiple comparison
Groups	Number of samples			Comparisions	p Value
0.77 cP	4			0.77 cP blebbing vs. 8 cP blebbing	0.0009
8 cP	4

## Sheet: EF 2c
Number of replicates	6			Statistical Test Used	Two-way ANOVA followed by Sidak’s multiple comparison
Groups	Number of samples			Comparisions	p Value
0.77 cP	6			0.77 cP blebbing vs. 8 cP blebbing	<0.0001
8 cP	6

## Sheet: EF 2d
Number of replicates	3			Statistical Test Used	Kruskal-Wallis test followed by Dunn’s multiple comparison
Groups	Number of samples			Comparisions	p Value
0.77 cP + V	122			0.77 cP + V vs. 0.77 cP + LatA	<0.0001
0.77 cP + LatA	167			0.77 cP + V vs. 8 cP + V	0.0008
8 cP + V	134			0.77 cP + LatA vs. 8 cP + LatA	<0.0001
8 cP + LatA	57			8 cP + V vs. 8 cP + LatA	<0.0001

## Sheet: EF 2e
Number of replicates	3			Statistical Test Used	Kruskal-Wallis test followed by Dunn’s multiple comparison
Groups	Number of samples			Comparisions	p Value
0.77 cP + V	136			0.77 cP + V vs. 0.77 cP + LatA	<0.0001
0.77 cP + LatA	137			0.77 cP + V vs. 8 cP + V	<0.0001
8 cP + V	156			0.77 cP + LatA vs. 8 cP + LatA	<0.0001
8 cP + LatA	85			8 cP + V vs. 8 cP + LatA	<0.0001

## Sheet: EF 2g
Number of replicates	3
Groups	Number of samples
0.77 cP	552
8 cP	469

## Sheet: EF 2j
Number of replicates	3			Statistical Test Used	two-tailed Mann Whitney test
Groups	Number of samples			Comparisions	p Value
0.77 cP	36			0.77 cP vs. 8 cP	<0.0001
8 cP	42

## Sheet: EF 2k
Number of replicates	3			Statistical Test Used	two-tailed unpaired t test
Groups	Number of samples			Comparisions	p Value
0.77 cP	36			0.77 cP vs. 8 cP	<0.0001
8 cP	42
