# Supplementary material for: Extracellular fluid viscosity enhances cell migration and cancer dissemination
Source: Nature. 2022 Nov 2;611(7935):365–73. doi: 10.1038/s41586-022-05394-6 (PMC9646524; doi:10.1038/s41586-022-05394-6)
Supplement: Supplementary file 5 — Tables listing the exact sample size, number of replicates, P values and statistical tests performed for each figure. [file 41586_2022_5394_MOESM5_ESM.zip › Supplementary Information 11_Extended Figure 3 Statistics.xlsx]

## Sheet: EF 3e
Number of replicates	20 simulation runs			Statistical Test Used	two-tailed unoaired t test
Groups	Number of samples			Comparisions	p Value
0.8 cP	20			0.8 cP vs. 8 cP	<0.0001
8 cP	20
