# Supplementary material for: Extracellular fluid viscosity enhances cell migration and cancer dissemination
Source: Nature. 2022 Nov 2;611(7935):365–73. doi: 10.1038/s41586-022-05394-6 (PMC9646524; doi:10.1038/s41586-022-05394-6)
Supplement: Supplementary file 5 — Tables listing the exact sample size, number of replicates, P values and statistical tests performed for each figure. [file 41586_2022_5394_MOESM5_ESM.zip › Supplementary Information 12_Extended Figure 4 Statistics.xlsx]

## Sheet: EF 4c
Number of replicates	2			Statistical Test Used	One-way ANOVA followed by Tukey’s multiple comparison
Groups	Number of samples			Comparisions	p Value
0.77 cp + Sc	62			0.77 cp + Sc vs. 8 cP + Sc	<0.0001
8 cP + Sc	62			8 cP + Sc vs. 8 cP + ARPC4 KD	<0.0001
8 cP + ARPC4 KD	62			8 cP + Sc vs. 8 cP + ARP3 KD	0.0003
8 cP + ARP3 KD	62

## Sheet: EF 4d
Number of replicates	2			Statistical Test Used	Kruskal-Wallis test followed by Dunn’s multiple comparison
Groups	Number of samples			Comparisions	p Value
0.77 cP +Vehicle	88			0.77 cP +Vehicle vs. 0.77 cP + CK666	0.0954
0.77 cP + CK666	88			0.77 cP +Vehicle vs. 8 cP + Vehicle	<0.0001
8 cP + Vehicle	88			8 cP + Vehicle vs. 8 cP + CK666	<0.0001
8 cP + CK666	88

## Sheet: EF 4e
Number of replicates	3			Statistical Test Used	two-way ANOVA followed by Tukey’s multiple comparison
Groups	Number of samples			Comparisions	p Value
0.77 cP + Sc	3			0.77 cP + Sc vs. 0.77 cP + KD	0.9265
0.77 cP + KD	3			0.77 cP + Sc vs. 8 cP + Sc	<0.0001
8 cP + Sc	3			8 cP + Sc vs. 8 cP + KD	<0.0001
8 cP + KD	3

## Sheet: EF 4f
Number of replicates	3			Statistical Test Used	two-tailed Mann Whitney
Groups	Number of samples			Comparisions	p Value
0.77cP	45			0.77 cP vs. 8 cP	<0.0001
8cP	46

## Sheet: EF 4g
Number of replicates	3			Statistical Test Used	two tailed unpaired t test after log transformation
Groups	Number of samples			Comparisions	p Value
0.77cP	50			0.77 cP vs. 8 cP	0.0167
8cP	44

## Sheet: EF 4h
Number of replicates	3			Statistical Test Used	two tailed unpaired t test after log transformation
Groups	Number of samples			Comparisions	p Value
0.77cP	50			0.77 cP vs. 8 cP	0.0153
8cP	44
