# Supplementary material for: Extracellular fluid viscosity enhances cell migration and cancer dissemination
Source: Nature. 2022 Nov 2;611(7935):365–73. doi: 10.1038/s41586-022-05394-6 (PMC9646524; doi:10.1038/s41586-022-05394-6)
Supplement: Supplementary file 5 — Tables listing the exact sample size, number of replicates, P values and statistical tests performed for each figure. [file 41586_2022_5394_MOESM5_ESM.zip › Supplementary Information 13_Extended Figure 5 Statistics.xlsx]

## Sheet: EF 5b
Number of replicates	3
Groups	Number of samples
SC	4
shNHE1	3

## Sheet: EF 5c
Number of replicates	3			Statistical Test Used	two-tailed unpaired t test
Groups	Number of samples			Comparisions	p Value
SC	7			SC vs. shNHE1	0.0031
shNHE1	5

## Sheet: EF 5d
Number of replicates	5			Statistical Test Used	One-way ANOVA followed by Tukey’s multiple comparison
Groups	Number of samples			Comparisions	p Value
0.77 cP + SC Control	49			0.77 cP + SC Control vs. 0.77 cP + NHE1-KD Control	0.5715
0.77 cP + NHE1-KD Control	48			0.77 cP + SC Control vs. 8 cP + SC HV	<0.0001
8 cP + SC HV	50			8 cP + SC HV vs. 8 cP + NHE1-KD HV	<0.0001
8 cP + NHE1-KD HV	52

## Sheet: EF 5g
Number of replicates	2			Statistical Test Used	Kruskal-Wallis follwed by Dunn's multiple cpomparisons test for each plot
Groups	Number of samples			Comparisions	p Value
SC 0.77 cP	100			SC 0.77 cP vs. sh(1)NHE1 0.77 cP	0.0011
sh(1)NHE1 0.77 cP	97			SC 0.77 cP vs. SC 8 cP	<0.0001
SC 8 cP	88			SC 8 cP vs. sh(1)NHE1 8 cP	<0.0001
sh(1)NHE1 8 cP	85
SC 0.77 cP	103			SC 0.77 cP vs. sh(2)NHE1 0.77 cP	0.0006
sh(2)NHE1 0.77 cP	97			SC 0.77 cP vs. SC 8 cP	<0.0001
SC 8 cP	99			SC 8 cP vs. sh(2)NHE1 8 cP	<0.0001
sh(2)NHE1 8 cP	99

## Sheet: EF 5h
Number of replicates	2			Statistical Test Used	Kruskal-Wallis follwed by Dunn's multiple cpomparisons test for each cell line
Groups	Number of samples	Cell line		Comparisions	p Value	Cell line
0.77 cP + vehicle	100	SUM159		0.77 cP + vehicle vs. 0.77 cP + EIPA	<0.0001	SUM159
0.77 cP + EIPA	101	SUM159		0.77 cP + vehicle vs. 8 cP + vehicle	<0.0001	SUM159
8 cP + vehicle	100	SUM159		8 cP + vehicle vs. 8 cP + EIPA	<0.0001	SUM159
8 cP + EIPA	100	SUM159
0.77 cP + vehicle	103	BrM2		0.77 cP + vehicle vs. 0.77 cP + EIPA	<0.0001	BrM2
0.77 cP + EIPA	100	BrM2		0.77 cP + vehicle vs. 8 cP + vehicle	<0.0001	BrM2
8 cP + vehicle	98	BrM2		8 cP + vehicle vs. 8 cP + EIPA	<0.0001	BrM2
8 cP + EIPA	100	BrM2

## Sheet: EF 5i
Number of replicates	3 for mRNA levels			Statistical Test Used	One-way ANOVA followed by Tukey’s multiple comparison after log transformation for migration with shAQP5
	2 for migration with shAQP5
Groups	Number of samples			Comparisions	p Value
0.77 cP + Sc	90			0.77 cP + Sc vs. 0.77 cP + KD	0.0002
0.77 cP + KD	90			0.77 cP + Sc vs. 8 cP + Sc	<0.0001
8 cP + Sc	89			8 cP + Sc vs. 8 cP + KD	<0.0001
8 cP + KD	90

## Sheet: EF 5j
Number of replicates	2			Statistical Test Used	two-tailed unpaired t test
Groups	Number of samples			Comparisions	p Value
iso	35			iso vs. 2x hypo	<0.0001
2x hypo	36

## Sheet: EF 5k
Number of replicates	2
Groups	Number of samples
0.77 cP	8
8 cP	8

## Sheet: EF 5l
Number of replicates	2			Statistical Test Used	One-way ANOVA followed by Tukey’s multiple comparison after log transformation
Groups	Number of samples			Comparisions	p Value
Vehicle 0.77 cP	70			Vehicle 0.77 cP vs. BAPTA 0.77 cP	0.4729
BAPTA 0.77 cP	70			Vehicle 0.77 cP vs. Vehicle 8 cP	<0.0001
Vehicle 8 cP	68			Vehicle 8 cP vs. BAPTA 8 cP	<0.0001
BAPTA 8 cP	69

## Sheet: EF 5m
Number of replicates	2			Statistical Test Used	One-way ANOVA followed by Tukey’s multiple comparison after log transformation
Groups	Number of samples			Comparisions	p Value
0.77 cP + Vehicle	100			0.77 cP + Vehicle vs. 0.77 cP + BAPTA AM	0.4109
0.77 cP + BAPTA AM	100			0.77 cP + Vehicle vs. 8 cP + Vehicle	<0.0001
8 cP + Vehicle	99			8 cP + Vehicle vs. 8 cP + BAPTA AM	<0.0001
8 cP + BAPTA AM	98

[truncated: 4 more sheets: EF 5n, EF 5o, EF 5p, EF 5q]
