# Supplementary material for: Extracellular fluid viscosity enhances cell migration and cancer dissemination
Source: Nature. 2022 Nov 2;611(7935):365–73. doi: 10.1038/s41586-022-05394-6 (PMC9646524; doi:10.1038/s41586-022-05394-6)
Supplement: Supplementary file 5 — Tables listing the exact sample size, number of replicates, P values and statistical tests performed for each figure. [file 41586_2022_5394_MOESM5_ESM.zip › Supplementary Information 14_Extended Figure 6 Statistics.xlsx]

## Sheet: EF 6a
Number of replicates	2 for western
	2 for RNA quantification
Groups	Number of samples	Experiment
SC	2	RNA quantification
sh(1)TRPV4	2	RNA quantification
sh(2)TRPV4	2	RNA quantification

## Sheet: EF 6c
Number of replicates	3
Groups	Number of samples
SC + 0.77 cP	8
SC + 8 cP	8
shTRPV4 + 8 cP	8
shNHE1 + 8 cP	8

## Sheet: EF 6d
Number of replicates	3			Statistical Test Used	One-way ANOVA followed by Tukey’s multiple comparison after log transformation
Groups	Number of samples			Comparisions	p Value
0.77 cP + SC	159			0.77 cP + SC vs. 0.77 cP + sh(1)TRPV4	0.8805
0.77 cP + sh(1)TRPV4	162			0.77 cP + SC vs. 8 cP + SC	<0.0001
8 cP + SC	149			8 cP + SC vs. 8 cP + sh(1)TRPV4	<0.0001
8 cP + sh(1)TRPV4	155

## Sheet: EF 6e
Number of replicates	3			Statistical Test Used	One-way ANOVA followed by Tukey’s multiple comparison after log transformation
Groups	Number of samples			Comparisions	p Value
0.77 cP + Veh	150			0.77 cP + Veh vs. 0.77 cP + GSK2193874 (15 μM)	0.2572
0.77 cP + GSK2193874 (15 μM)	150			0.77 cP + Veh vs. 8 cP + Veh	<0.0001
8 cP + Veh	148			8 cP + Veh vs. 8 cP + GSK2193874 (15 μM)	<0.0001
8 cP + GSK2193874 (15 μM)	140

## Sheet: EF 6f
SUM159
Number of replicates	2			Statistical Test Used	Kruskal-Wallis test followed by Dunn’s multiple comparison
Groups	Number of samples			Comparisions	p Value
0.77 cP + Veh	98			0.77 cP + Veh vs. 0.77 cP + GSK2193874 (15 μM)	0.008
0.77 cP + GSK2193874 (15 μM)	98			0.77 cP + Veh vs. 8 cP + Veh	<0.0001
8 cP + Veh	98			8 cP + Veh vs. 8 cP + GSK2193874 (15 μM)	<0.0001
8 cP + GSK2193874 (15 μM)	98
HOS
Number of replicates	2			Statistical Test Used	One-way ANOVA followed by Tukey’s multiple comparison
Groups	Number of samples			Comparisions	p Value
0.77 cP + vehicle	100			0.77 cP + vehicle vs. 0.77 cP + GSK2	0.5559
0.77 cP + GSK2	100			0.77 cP + vehicle vs. 8 cP + Vehicle	<0.0001
8 cP + Vehicle	98			8 cP + Vehicle vs. 8 cP + GSK2	<0.0001
8 cP + GSK2	100
U87
Number of replicates	2			Statistical Test Used	Kruskal-Wallis test followed by Dunn’s multiple comparison
Groups	Number of samples			Comparisions	p Value
0.77 cP + vehicle	98			0.77 cP + vehicle vs. 0.77 cP + GSK2	>0.9999
0.77 cP + GSK2	104			0.77 cP + vehicle vs. 8 cP + Vehicle	<0.0001
8 cP + Vehicle	89			8 cP + Vehicle vs. 8 cP + GSK2	<0.0001
8 cP + GSK2	83
0.77 cP + vehicle	0.77 cP + GSK2	8 cP + Vehicle	8 cP + GSK2
BrM2
Number of replicates	3			Statistical Test Used	Kruskal-Wallis test followed by Dunn’s multiple comparison
Groups	Number of samples			Comparisions	p Value
0.77 cp + Sc	140			0.77 cp + Sc vs. 0.77 cP + sh(1)TRPV4	0.2655
0.77 cP + sh(1)TRPV4	139			0.77 cp + Sc vs. 8 cP + Sc	<0.0001
8 cP + Sc	140			8 cP + Sc vs. 8 cP + sh(1)TRPV4	<0.0001
8 cP + sh(1)TRPV4	140

## Sheet: EF 6h
Number of replicates	2			Statistical Test Used	Kruskal-Wallis test followed by Dunn’s multiple comparison
Groups	Number of samples			Comparisions	p Value
SC 0.77 cP	32			SC 0.77 cP vs. SC 8 cP	<0.0001
SC 8 cP	40			SC 8 cP vs. shITGB1 8 cP	>0.9999
shITGB1 0.77 cP	36			shITGB1 0.77 cP vs. shITGB1 8 cP	<0.0001
shITGB1 8 cP	33
