# Supplementary material for: Extracellular fluid viscosity enhances cell migration and cancer dissemination
Source: Nature. 2022 Nov 2;611(7935):365–73. doi: 10.1038/s41586-022-05394-6 (PMC9646524; doi:10.1038/s41586-022-05394-6)
Supplement: Supplementary file 5 — Tables listing the exact sample size, number of replicates, P values and statistical tests performed for each figure. [file 41586_2022_5394_MOESM5_ESM.zip › Supplementary Information 15_Extended Figure 7 Statistics.xlsx]

## Sheet: EF 7a
Number of replicates	3			Statistical Test Used	Kruskal-Wallis test followed by Dunn’s multiple comparison
Groups	Number of samples			Comparisions	p Value
Sc + Veh	164			Sc + Veh vs. Sc+ GSK790A	0.5145
Sc+ GSK790A	161			Sc + Veh vs. shNHE1 + Veh	<0.0001
shNHE1 + Veh	172			Sc + Veh vs. shNHE1 + GSK790A	>0.9999
shNHE1 + GSK790A	168

## Sheet: EF 7b
Number of replicates	3			Statistical Test Used	Kruskal-Wallis test followed by Dunn’s multiple comparison
Groups	Number of samples			Comparisions	p Value
Sc + Veh	166			Sc + Veh vs. shNHE1 + Veh	<0.0001
shNHE1 + Veh	156			Sc + Veh vs. shNHE1 + GSK790A (1 μM)	>0.9999
shNHE1 + GSK790A (1 μM)	159			Sc + Veh vs. shNHE1 + GSK790A (15 μM)	>0.9999
shNHE1 + GSK790A (15 μM)	154

## Sheet: EF 7c
Number of replicates	3			Statistical Test Used	Kruskal-Wallis test followed by Dunn’s multiple comparison for 1 uM dosage and the respective control
					two tailed Mann Whitney test between NHE1 KD vs. SC treated with 15 uM drug
Groups	Number of samples			Comparisions	p Value	Statistical Test Used
SC control	39			SC control vs. SC + 1 uM	0.0272	Kruskal-Wallis test followed by Dunn’s multiple comparison
SC + 1 uM	42			SC control vs. NHE1 KD control	>0.9999	Kruskal-Wallis test followed by Dunn’s multiple comparison
SC + 15 uM	41			SC + 1 uM vs. NHE1 KD + 1 uM	0.9844	Kruskal-Wallis test followed by Dunn’s multiple comparison
NHE1 KD control	32			NHE1 KD control vs. NHE1 KD + 1 uM	0.0133	Kruskal-Wallis test followed by Dunn’s multiple comparison
NHE1 KD + 1 uM	46
NHE1 KD + 15 uM	54
				NHE1 KD + 15 uM vs. SC + 15 uM	0.8608	two tailed Mann Whitney test

## Sheet: EF 7d
Number of replicates	3			Statistical Test Used	Kruskal-Wallis test followed by Dunn’s multiple comparison
Groups	Number of samples			Comparisions	p Value
Sc + Veh	160			Sc + Veh vs. Sc+ GSK2	<0.0001
Sc+ GSK2	150			Sc + Veh vs. shNHE1 + Veh	<0.0001
shNHE1 + Veh	166			Sc + Veh vs. shNHE1 + GSK2	<0.0001
shNHE1 + GSK2	159			Sc+ GSK2 vs. shNHE1 + GSK2	>0.9999

## Sheet: EF 7e
Number of replicates	2			Statistical Test Used	Kruskal-Wallis test followed by Dunn’s multiple comparison
Groups	Number of samples			Comparisions	p Value
0.77 cP + SC	37			0.77 cP + SC vs. 0.77 cP + shTRPV4	0.1707
0.77 cP + shTRPV4	49			0.77 cP + SC vs. 8 cP + Sc	<0.0001
8 cP + Sc	41			0.77 cP + SC vs. 0.77 cP + SC + EIPA	>0.9999
8 cP + shTRPV4	32			8 cP + Sc vs. 8 cP + shTRPV4	>0.9999
8 cP + Sc + EIPA	44			8 cP + Sc vs. 8 cP + Sc + EIPA	0.0001
8 cP + shTRPV4 + EIPA	41			8 cP + Sc vs. 8 cP + shTRPV4 + EIPA	0.0014
0.77 cP + SC + EIPA	44

## Sheet: EF 7g
Number of replicates	3			Statistical Test Used	two-tailed Mann Whitney test
Groups	Number of samples			Comparisions	p Value
undiluted	39			undiluted vs. 2x diluted	<0.0001
2x diluted	46

## Sheet: EF 7h
Number of replicates	3			Statistical Test Used	Kruskal-Wallis test followed by Dunn’s multiple comparison
Groups	Number of samples			Comparisions	p Value
SC Cont	49			SC Cont vs. SC 2X	<0.0001
SC 2X	46			SC Cont vs. shTRPV4 2X	0.355
shTRPV4 2X	41			SC 2X vs. shTRPV4 2X	<0.0001

## Sheet: EF 7i
Number of replicates	2			Statistical Test Used	Kruskal-Wallis test followed by Dunn’s multiple comparison
Groups	Number of samples			Comparisions	p Value
0.77 cP SC	34			0.77 cP SC vs. 0.77 cP shARP3 + shARPC4	0.0525
0.77 cP shARP3 + shARPC4	33			0.77 cP SC vs. 8 cP SC	<0.0001
8 cP SC	32			0.77 cP shARP3 + shARPC4 vs. 8 cP shARP3 + shARPC4	>0.9999
8 cP shARP3 + shARPC4	29			8 cP SC vs. 8 cP shARP3 + shARPC4	<0.0001

## Sheet: EF 7j
Number of replicates	2			Statistical Test Used	two-tailed unpaired t test
Groups	Number of samples			Comparisions	p Value
SC	15			SC vs. shTRPV4	0.4194
shTRPV4	16

## Sheet: EF 7k
Number of replicates	3			Statistical Test Used	two-tailed Mann Whitney test
Groups	Number of samples			Comparisions	p Value
8 cP + vehicle	56			8 cP + vehicle vs. 8 cP + NSC6	<0.0001
8 cP + NSC6	50

[truncated: 2 more sheets: EF 7l, EF 7m]
