# Supplementary material for: Extracellular fluid viscosity enhances cell migration and cancer dissemination
Source: Nature. 2022 Nov 2;611(7935):365–73. doi: 10.1038/s41586-022-05394-6 (PMC9646524; doi:10.1038/s41586-022-05394-6)
Supplement: Supplementary file 5 — Tables listing the exact sample size, number of replicates, P values and statistical tests performed for each figure. [file 41586_2022_5394_MOESM5_ESM.zip › Supplementary Information 16_Extended Figure 8 Statistics.xlsx]

## Sheet: EF 8a
Number of replicates	3			Statistical Test Used	two-tailed Mann Whitney test
Groups	Number of samples			Comparisions	p Value
Control	40			Control vs. Serum Activated	<0.0001
Serum Activated	57

## Sheet: EF 8b
Number of replicates	2			Statistical Test Used	two-tailed Mann Whitney test
Groups	Number of samples			Comparisions	p Value
Control	18			Control vs. Serum Activated	<0.0001
Serum Activated	16

## Sheet: EF 8c
Number of replicates	3			Statistical Test Used	two-tailed unpaired t test
Groups	Number of samples			Comparisions	p Value
0.77 cP	59			0.77 cP vs. 8 cP	<0.0001
8 cP	50

## Sheet: EF 8e
Number of replicates	3			Statistical Test Used	Kruskal-Wallis test followed by Dunn’s multiple comparison
Groups	Number of samples			Comparisions	p Value
0.77 cP + Vehicle	43			0.77 cP + Vehicle vs. 8 cP + Vehicle	<0.0001
0.77 cP + BAPTA	44			8 cP + Vehicle vs. 8 cP + BAPTA	0.0468
8 cP + Vehicle	38
8 cP + BAPTA	45

## Sheet: EF 8f
Number of replicates	3			Statistical Test Used	one-way ANOVA followed by Tukey’s multiple comparison
Groups	Number of samples			Comparisions	p Value
0.77 cP + Sc	32			0.77 cP + Sc vs. 8 cP + Sc	<0.0001
0.77 cP + KD	34			8 cP + Sc vs. 8 cP + KD	0.0011
8 cP + Sc	27
8 cP + KD	29

## Sheet: EF 8h
Number of replicates	5			Statistical Test Used	One-way ANOVA followed by Tukey’s multiple comparison
Groups	Number of samples			Comparisions	p Value
0.77 cP Front	46			0.77 cP Front vs. 0.77 cP Rear	0.9331
0.77 cP middle	46			8 cP Front vs. 8 cP Rear	0.0222
0.77 cP Rear	46
8 cP Front	38
8 cP middle	38
8 cP Rear	38

## Sheet: EF 8j
Number of replicates	2
Groups	Number of samples
0.77 cP	14
8 cP	16

## Sheet: EF 8k
Number of replicates	≥3			Statistical Test Used	Kruskal-Wallis test followed by Dunn’s multiple comparison
Groups	Number of samples			Comparisions	p Value
0.77 cP + Vehicle	355			0.77 cP + Vehicle vs. 0.77 cP + Blebbistatin	0.1656
0.77 cP + Blebbistatin	167			0.77 cP + Vehicle vs. 0.77 cP + Y27632	>0.9999
0.77 cP + Y27632	148			0.77 cP + Vehicle vs. 8 cP + Vehicle	<0.0001
8 cP + Vehicle	356			8 cP + Vehicle vs. 8 cP + Blebbistatin	<0.0001
8 cP + Blebbistatin	167			8 cP + Vehicle vs. 8 cP + Y27632	<0.0001
8 cP + Y27632	139

## Sheet: EF 8l
Number of replicates	3
Groups	Number of samples
MIIA	3
MIIB	3
MIIC	3

## Sheet: EF 8m
Number of replicates	3			Statistical Test Used	two-way ANOVA followed by Tukey’s multiple comparison
Groups	Number of samples			Comparisions	adjusted p Value
0.77 cP + Sc	31
0.77 cP + shMYH9&10	32			Row 1
8 cP + Sc	33			0.77 cP + Sc vs. 0.77 cP + shMYH9&10	>0.9999
8 cP + shMYH9&10	33			0.77 cP + Sc vs. 8 cP + Sc	0.9886
				0.77 cP + Sc vs. 8 cP + shMYH9&10	0.9962
				0.77 cP + shMYH9&10 vs. 8 cP + Sc	0.9861
Row #	Corresponding time points (in s)			0.77 cP + shMYH9&10 vs. 8 cP + shMYH9&10	0.9949
1	5			8 cP + Sc vs. 8 cP + shMYH9&10	0.9996
2	10
3	15			Row 2
4	20			0.77 cP + Sc vs. 0.77 cP + shMYH9&10	0.997
5	25			0.77 cP + Sc vs. 8 cP + Sc	0.8893
6	30			0.77 cP + Sc vs. 8 cP + shMYH9&10	0.8539
7	35			0.77 cP + shMYH9&10 vs. 8 cP + Sc	0.9545
8	40			0.77 cP + shMYH9&10 vs. 8 cP + shMYH9&10	0.9317
9	45			8 cP + Sc vs. 8 cP + shMYH9&10	0.9998
10	50
11	55			Row 3
12	60			0.77 cP + Sc vs. 0.77 cP + shMYH9&10	0.9844
13	65			0.77 cP + Sc vs. 8 cP + Sc	0.5505
14	70			0.77 cP + Sc vs. 8 cP + shMYH9&10	0.4807
15	75			0.77 cP + shMYH9&10 vs. 8 cP + Sc	0.7679
16	80			0.77 cP + shMYH9&10 vs. 8 cP + shMYH9&10	0.7024
17	85			8 cP + Sc vs. 8 cP + shMYH9&10	0.9995
18	90
19	95			Row 4
20	100			0.77 cP + Sc vs. 0.77 cP + shMYH9&10	0.9868
21	105			0.77 cP + Sc vs. 8 cP + Sc	0.3533
22	110			0.77 cP + Sc vs. 8 cP + shMYH9&10	0.2694
				0.77 cP + shMYH9&10 vs. 8 cP + Sc	0.5524
				0.77 cP + shMYH9&10 vs. 8 cP + shMYH9&10	0.4491
				8 cP + Sc vs. 8 cP + shMYH9&10	0.9984
				Row 5
				0.77 cP + Sc vs. 0.77 cP + shMYH9&10	0.9978
				0.77 cP + Sc vs. 8 cP + Sc	0.233
				0.77 cP + Sc vs. 8 cP + shMYH9&10	0.1056
				0.77 cP + shMYH9&10 vs. 8 cP + Sc	0.314
				0.77 cP + shMYH9&10 vs. 8 cP + shMYH9&10	0.1528
				8 cP + Sc vs. 8 cP + shMYH9&10	0.9805
				Row 6
				0.77 cP + Sc vs. 0.77 cP + shMYH9&10	0.9942
				0.77 cP + Sc vs. 8 cP + Sc	0.1813
				0.77 cP + Sc vs. 8 cP + shMYH9&10	0.0599
				0.77 cP + shMYH9&10 vs. 8 cP + Sc	0.0996
				0.77 cP + shMYH9&10 vs. 8 cP + shMYH9&10	0.0279
				8 cP + Sc vs. 8 cP + shMYH9&10	0.9612
				Row 7
				0.77 cP + Sc vs. 0.77 cP + shMYH9&10	0.9712
				0.77 cP + Sc vs. 8 cP + Sc	0.1187
				0.77 cP + Sc vs. 8 cP + shMYH9&10	0.0269
				0.77 cP + shMYH9&10 vs. 8 cP + Sc	0.0367
				0.77 cP + shMYH9&10 vs. 8 cP + shMYH9&10	0.0061
				8 cP + Sc vs. 8 cP + shMYH9&10	0.9363
				Row 8
				0.77 cP + Sc vs. 0.77 cP + shMYH9&10	0.9032
				0.77 cP + Sc vs. 8 cP + Sc	0.1004
				0.77 cP + Sc vs. 8 cP + shMYH9&10	0.0157
				0.77 cP + shMYH9&10 vs. 8 cP + Sc	0.0143
				0.77 cP + shMYH9&10 vs. 8 cP + shMYH9&10	0.0013
				8 cP + Sc vs. 8 cP + shMYH9&10	0.8994
				Row 9
				0.77 cP + Sc vs. 0.77 cP + shMYH9&10	0.7384
				0.77 cP + Sc vs. 8 cP + Sc	0.0481
				0.77 cP + Sc vs. 8 cP + shMYH9&10	0.0127
				0.77 cP + shMYH9&10 vs. 8 cP + Sc	0.0016
				0.77 cP + shMYH9&10 vs. 8 cP + shMYH9&10	0.0002
				8 cP + Sc vs. 8 cP + shMYH9&10	0.9671
				Row 10
				0.77 cP + Sc vs. 0.77 cP + shMYH9&10	0.6662
				0.77 cP + Sc vs. 8 cP + Sc	0.015
				0.77 cP + Sc vs. 8 cP + shMYH9&10	0.0049
				0.77 cP + shMYH9&10 vs. 8 cP + Sc	0.0002
				0.77 cP + shMYH9&10 vs. 8 cP + shMYH9&10	<0.0001
				8 cP + Sc vs. 8 cP + shMYH9&10	0.986
				Row 11
				0.77 cP + Sc vs. 0.77 cP + shMYH9&10	0.9528
				0.77 cP + Sc vs. 8 cP + Sc	0.0007
				0.77 cP + Sc vs. 8 cP + shMYH9&10	0.0004
				0.77 cP + shMYH9&10 vs. 8 cP + Sc	<0.0001
				0.77 cP + shMYH9&10 vs. 8 cP + shMYH9&10	<0.0001
				8 cP + Sc vs. 8 cP + shMYH9&10	0.9986
				Row 12
				0.77 cP + Sc vs. 0.77 cP + shMYH9&10	0.9792
				0.77 cP + Sc vs. 8 cP + Sc	0.0001
				0.77 cP + Sc vs. 8 cP + shMYH9&10	<0.0001
				0.77 cP + shMYH9&10 vs. 8 cP + Sc	<0.0001
				0.77 cP + shMYH9&10 vs. 8 cP + shMYH9&10	<0.0001
				8 cP + Sc vs. 8 cP + shMYH9&10	0.9974
				Row 13
				0.77 cP + Sc vs. 0.77 cP + shMYH9&10	0.9284
				0.77 cP + Sc vs. 8 cP + Sc	<0.0001
				0.77 cP + Sc vs. 8 cP + shMYH9&10	<0.0001
				0.77 cP + shMYH9&10 vs. 8 cP + Sc	<0.0001
				0.77 cP + shMYH9&10 vs. 8 cP + shMYH9&10	<0.0001
				8 cP + Sc vs. 8 cP + shMYH9&10	>0.9999
				Row 14
				0.77 cP + Sc vs. 0.77 cP + shMYH9&10	0.9799
				0.77 cP + Sc vs. 8 cP + Sc	<0.0001
				0.77 cP + Sc vs. 8 cP + shMYH9&10	<0.0001
				0.77 cP + shMYH9&10 vs. 8 cP + Sc	<0.0001
				0.77 cP + shMYH9&10 vs. 8 cP + shMYH9&10	<0.0001
				8 cP + Sc vs. 8 cP + shMYH9&10	0.9996
				Row 15
				0.77 cP + Sc vs. 0.77 cP + shMYH9&10	0.9642
				0.77 cP + Sc vs. 8 cP + Sc	<0.0001
				0.77 cP + Sc vs. 8 cP + shMYH9&10	<0.0001
				0.77 cP + shMYH9&10 vs. 8 cP + Sc	<0.0001
				0.77 cP + shMYH9&10 vs. 8 cP + shMYH9&10	<0.0001
				8 cP + Sc vs. 8 cP + shMYH9&10	>0.9999
				Row 16
				0.77 cP + Sc vs. 0.77 cP + shMYH9&10	0.9276
				0.77 cP + Sc vs. 8 cP + Sc	<0.0001
				0.77 cP + Sc vs. 8 cP + shMYH9&10	<0.0001
				0.77 cP + shMYH9&10 vs. 8 cP + Sc	<0.0001
				0.77 cP + shMYH9&10 vs. 8 cP + shMYH9&10	<0.0001
				8 cP + Sc vs. 8 cP + shMYH9&10	>0.9999
				Row 17
				0.77 cP + Sc vs. 0.77 cP + shMYH9&10	0.9363
				0.77 cP + Sc vs. 8 cP + Sc	<0.0001
				0.77 cP + Sc vs. 8 cP + shMYH9&10	<0.0001
				0.77 cP + shMYH9&10 vs. 8 cP + Sc	<0.0001
				0.77 cP + shMYH9&10 vs. 8 cP + shMYH9&10	<0.0001
				8 cP + Sc vs. 8 cP + shMYH9&10	>0.9999
				Row 18
				0.77 cP + Sc vs. 0.77 cP + shMYH9&10	0.8572
				0.77 cP + Sc vs. 8 cP + Sc	<0.0001
				0.77 cP + Sc vs. 8 cP + shMYH9&10	<0.0001
				0.77 cP + shMYH9&10 vs. 8 cP + Sc	<0.0001
				0.77 cP + shMYH9&10 vs. 8 cP + shMYH9&10	<0.0001
				8 cP + Sc vs. 8 cP + shMYH9&10	0.9999
				Row 19
				0.77 cP + Sc vs. 0.77 cP + shMYH9&10	0.8841
				0.77 cP + Sc vs. 8 cP + Sc	<0.0001
				0.77 cP + Sc vs. 8 cP + shMYH9&10	<0.0001
				0.77 cP + shMYH9&10 vs. 8 cP + Sc	<0.0001
				0.77 cP + shMYH9&10 vs. 8 cP + shMYH9&10	<0.0001
				8 cP + Sc vs. 8 cP + shMYH9&10	0.9972
				Row 20
				0.77 cP + Sc vs. 0.77 cP + shMYH9&10	0.95
				0.77 cP + Sc vs. 8 cP + Sc	<0.0001
				0.77 cP + Sc vs. 8 cP + shMYH9&10	<0.0001
				0.77 cP + shMYH9&10 vs. 8 cP + Sc	<0.0001
				0.77 cP + shMYH9&10 vs. 8 cP + shMYH9&10	<0.0001
				8 cP + Sc vs. 8 cP + shMYH9&10	0.9936
				Row 21
				0.77 cP + Sc vs. 0.77 cP + shMYH9&10	0.9346
				0.77 cP + Sc vs. 8 cP + Sc	<0.0001
				0.77 cP + Sc vs. 8 cP + shMYH9&10	<0.0001
				0.77 cP + shMYH9&10 vs. 8 cP + Sc	<0.0001
				0.77 cP + shMYH9&10 vs. 8 cP + shMYH9&10	<0.0001
				8 cP + Sc vs. 8 cP + shMYH9&10	0.9559
				Row 22
				0.77 cP + Sc vs. 0.77 cP + shMYH9&10	0.8871
				0.77 cP + Sc vs. 8 cP + Sc	<0.0001
				0.77 cP + Sc vs. 8 cP + shMYH9&10	<0.0001
				0.77 cP + shMYH9&10 vs. 8 cP + Sc	<0.0001
				0.77 cP + shMYH9&10 vs. 8 cP + shMYH9&10	<0.0001
				8 cP + Sc vs. 8 cP + shMYH9&10	0.9289

[truncated: 5 more sheets: EF 8n, EF 8q, EF 8r, EF 8s, EF 8t]
