# Supplementary material for: Extracellular fluid viscosity enhances cell migration and cancer dissemination
Source: Nature. 2022 Nov 2;611(7935):365–73. doi: 10.1038/s41586-022-05394-6 (PMC9646524; doi:10.1038/s41586-022-05394-6)
Supplement: Supplementary file 5 — Tables listing the exact sample size, number of replicates, P values and statistical tests performed for each figure. [file 41586_2022_5394_MOESM5_ESM.zip › Supplementary Information 17_Extended Figure 9 Statistics.xlsx]

## Sheet: EF 9b
Number of replicates	3			Statistical Test Used	two-way ANOVA followed by Tukey’s multiple comparison
Groups	Number of samples			Comparisions	p Value
0.77 cP + Sc	3			0.77 cP + Sc vs. 0.77 cP + KD	0.2911
0.77 cP + KD	3			0.77 cP + Sc vs. 8 cP + Sc	<0.0001
8 cP + Sc	3			8 cP + Sc vs. 8 cP + KD	<0.0001
8 cP + KD	3

## Sheet: EF 9c
Number of replicates	3			Statistical Test Used	Kruskal-Wallis test followed by Dunn’s multiple comparison
Groups	Number of samples			Comparisions	p Value
0.77 cP + SC	105			0.77 cP + SC vs. 0.77 cP + KD	0.0625	A-B
0.77 cP + KD	106			0.77 cP + SC vs. 8 cP + SC	<0.0001	A-C
8 cP + SC	106			0.77 cP + KD vs. 8 cP + KD	0.0001	B-D
8 cP + KD	89			8 cP + SC vs. 8 cP + KD	<0.0001	C-D

## Sheet: EF 9d
Number of replicates	2			Statistical Test Used	two-tailed unpaired t test after log transformation
Groups	Number of samples			Comparisions	p Value
Vehicle	25			vehicle vs. LatA	0.6912
LatA	35

## Sheet: EF 9e
Number of replicates	2			Statistical Test Used	two-tailed unpaired t test after log transformation
Groups	Number of samples			Comparisions	p Value
Vehicle	33			vehicle vs. LatA	0.7683
LatA	30

## Sheet: EF 9f
Number of replicates	3			Statistical Test Used	one-way ANOVA followed by Tukey’s multiple comparison
Groups	Number of samples			Comparisions	p Value
0.77 cP + Veh	23			0.77 cP + Veh vs. 0.77 cP + LatA	0.9623
0.77 cP + LatA	27			0.77 cP + Veh vs. 8 cP + Veh	<0.0001
8 cP + Veh	19			8 cP + Veh vs. 8 cP + LatA	0.498
8 cP + LatA	28

## Sheet: EF 9g
Number of replicates	≥ 3			Statistical Test Used	Kruskal Wallis followed by Dunn’s mutiple comparison
Groups	Number of samples			Comparisions	p Value
WT vehicle	47			WT vehicle vs. WT LatA	<0.0001
WT LatA	57			WT vehicle vs. NHE1+ vehicle	>0.9999
NHE1+ vehicle	47			WT LatA vs. NHE1+ LatA	0.0021
NHE1+ LatA	35			NHE1+ vehicle vs. NHE1+ LatA	<0.0001
