# Supplementary material for: Extracellular fluid viscosity enhances cell migration and cancer dissemination
Source: Nature. 2022 Nov 2;611(7935):365–73. doi: 10.1038/s41586-022-05394-6 (PMC9646524; doi:10.1038/s41586-022-05394-6)
Supplement: Supplementary file 5 — Tables listing the exact sample size, number of replicates, P values and statistical tests performed for each figure. [file 41586_2022_5394_MOESM5_ESM.zip › Supplementary Information 18_Extended Figure 10 Statistics.xlsx]

## Sheet: EF 10a
Number of replicates	3			Statistical Test Used	Kruskal-Wallis test followed by Dunn’s multiple comparison
Groups	Number of samples			Comparisions	p Value
0.77 cP to 0.77 cP	131			0.77 cP to 0.77 cP vs. 2 cP to 0.77 cP	<0.0001
2 cP to 0.77 cP	131			0.77 cP to 0.77 cP vs. 0.77 cP to 8 cP	<0.0001
0.77 cP to 8 cP	131			2 cP to 0.77 cP vs. 0.77 cP to 8 cP	0.6305

## Sheet: EF 10b
Number of replicates	3			Statistical Test Used	two-tailed Mann Whitney test
Groups	Number of samples			Comparisions	p Value
0.77 cP	77			0.77 cP vs. 8 cP	0.0289
8 cP	81

## Sheet: EF 10d
Number of replicates	3			Statistical Test Used	two-tailed unpaired t test with Welch's correction
Groups	Number of samples			Comparisions	p Value
0.77 cP	14			0.77 cP vs. 8 cP	0.0104
8 cP	13

## Sheet: EF 10e
Number of replicates	3			Statistical Test Used	two-tailed unpaired t test
Groups	Number of samples	Number of animals		Comparisions	p Value
0.77 cP	36	18		0.77 cP vs. 3 cP	0.0019
3 cP	32	16
