# Supplementary material for: Extracellular fluid viscosity enhances cell migration and cancer dissemination
Source: Nature. 2022 Nov 2;611(7935):365–73. doi: 10.1038/s41586-022-05394-6 (PMC9646524; doi:10.1038/s41586-022-05394-6)
Supplement: Supplementary file 5 — Tables listing the exact sample size, number of replicates, P values and statistical tests performed for each figure. [file 41586_2022_5394_MOESM5_ESM.zip › Supplementary Information 19_Extended Figure 11 Statistics.xlsx]

## Sheet: EF 11e
Number of replicates	2			Statistical Test Used	two-tailed Mann Whitney test
Groups	Number of samples			Comparisions	p Value
0.77 cP	46			0.77 cP vs. 8 cP	<0.0001
8 cP	48

## Sheet: EF 11f
Number of replicates	2			Statistical Test Used	Kruskal-Wallis test followed by Dunn’s multiple comparison
Groups	Number of samples			Comparisions	p Value
0.77 cP Veh	107			0.77 cP Veh vs. 0.77 cP Verti	>0.9999
0.77 cP Verti	116			0.77 cP Veh vs. 8 cP Veh	<0.0001
8 cP Veh	108			8 cP Veh vs. 8 cP Verti	<0.0001
8 cP Verti	113
