# Supplementary material for: Extracellular fluid viscosity enhances cell migration and cancer dissemination
Source: Nature. 2022 Nov 2;611(7935):365–73. doi: 10.1038/s41586-022-05394-6 (PMC9646524; doi:10.1038/s41586-022-05394-6)
Supplement: Supplementary file 5 — Tables listing the exact sample size, number of replicates, P values and statistical tests performed for each figure. [file 41586_2022_5394_MOESM5_ESM.zip › Supplementary Information 5_Figure 1 Statistics.xlsx]

## Sheet: 1a
Number of replicates	≥ 3			Statistical Test Used	Kruskal-Wallis test followed by Dunn’s multiple comparison
Groups	Number of samples			Comparisions	p Value
0.77	448			0.77 vs. 2	>0.9999
2	204			0.77 vs. 3	0.034
3	119			0.77 vs. 4	0.0241
4	120			0.77 vs. 5	<0.0001
5	240			0.77 vs. 8	<0.0001
8	264			3 vs. 5	0.0009
				5 vs. 8	>0.9999

## Sheet: 1b
Number of replicates	≥ 3
Groups	Number of samples			Comparisions	p Value	Statistical Test Used
MDA BRM2 0.77 cP	157			MDA BRM2 0.77 cP vs. MDA BRM2 8 cP	<0.0001	Two Tailed Mann Whitney test
MDA BRM2 8 cP	166			SUM 159 0.77 cP vs. SUM 159 8 cP	<0.0001	Two Tailed Unpaired t test after log transformation
SUM 159 0.77 cP	132			HOS 0.77 cP vs. HOS 8 cP	<0.0001	Two Tailed Unpaired t test after log transformation
SUM 159 8 cP	130			Fibroblast 0.77 cP vs. Fibroblast 8 cP	0.0071	Two Tailed Unpaired t test after log transformation
HOS 0.77 cP	150			hAOSMC 0.77 cP vs. hAOSMC 8 cP	0.0194	Two Tailed Unpaired t test after log transformation
HOS 8 cP	150
Fibroblast 0.77 cP	75
Fibroblast 8 cP	75
hAOSMC 0.77 cP	69
hAOSMC 9.5 cP	69

## Sheet: 1e
Number of replicates	3			Statistical Test Used	Two Tailed Unpaired t test
Groups	Number of samples			Comparisions	p Value
0.77 cP	53			0.77 cP vs. 8 cP	<0.0001
8 cP	64

## Sheet: 1g
Number of replicates	3			Statistical Test Used	Two Tailed Unpaired t test
Groups	Number of samples			Comparisions	p Value
0.77 cP	28			0.77 cP vs. 8 cP	<0.0001
8 cP	31

## Sheet: 1h
Number of replicates	3			Statistical Test Used	two-way ANOVA followed by Sidak’s multiple comparison test
Groups	Number of samples			Comparision between 0.77 cP and 8 cP at indicated time points (s)	p Value
0.77 cP	23			5	>0.9999
8 cP	19			10	>0.9999
				15	>0.9999
				20	>0.9999
				25	>0.9999
				30	>0.9999
				35	0.8779
				40	0.4981
				45	0.1638
				50	0.0346
				55	0.0051
				60	0.0057
				65	0.0027
				70	0.0003
				75	0.0002
				80	<0.0001
				85	<0.0001
				90	<0.0001
				95	<0.0001
				100	<0.0001
				105	<0.0001
				110	<0.0001
				115	<0.0001
				120	<0.0001

## Sheet: 1j
Number of replicates	2			Statistical Test Used	Two Tailed Unpaired t test
Groups	Number of samples			Comparisions	p Value
0.77 cP	15			0.77 cP vs. 8 cP	<0.0001
8 cP	13

## Sheet: 1m
Number of replicates	4			Statistical Test Used	two-way ANOVA followed by Sidak’s multiple comparison test
Groups	Number of samples			Comparision between 0.77 cP and 8 cP at indicated normalized cell length	p Value
0.77 cP	21			0	>0.9999
8 cP	21			0.0107536	>0.9999
				0.0149894	>0.9999
				0.0194546	>0.9999
				0.024228	>0.9999
				0.0290905	>0.9999
				0.0335188	>0.9999
				0.0379746	>0.9999
				0.0428272	>0.9999
				0.0471093	>0.9999
				0.0521213	>0.9999
				0.0568191	>0.9999
				0.0611289	>0.9999
				0.0660916	>0.9999
				0.0704839	>0.9999
				0.0751521	>0.9999
				0.0798487	>0.9999
				0.0841579	>0.9999
				0.0891088	>0.9999
				0.0934579	>0.9999
				0.0985006	>0.9999
				0.10294	>0.9999
				0.107527	0.9999
				0.112272	>0.9999
				0.11674	0.9996
				0.121213	0.998
				0.126061	0.9312
				0.130547	>0.9999
				0.135135	>0.9999
				0.139786	>0.9999
				0.1442	>0.9999
				0.148976	>0.9999
				0.153697	>0.9999
				0.158307	>0.9999
				0.162996	>0.9999
				0.167315	>0.9999
				0.172121	>0.9999
				0.17697	>0.9999
				0.181482	>0.9999
				0.186312	>0.9999
				0.190578	>0.9999
				0.195403	>0.9999
				0.2	>0.9999
				0.204545	>0.9999
				0.209125	>0.9999
				0.214008	>0.9999
				0.218182	0.9998
				0.222892	>0.9999
				0.227626	0.999
				0.232672	>0.9999
				0.236759	0.999
				0.241379	>0.9999
				0.246252	>0.9999
				0.250895	>0.9999
				0.255486	>0.9999
				0.26	>0.9999
				0.264706	>0.9999
				0.269142	>0.9999
				0.273939	>0.9999
				0.278482	>0.9999
				0.283154	>0.9999
				0.287878	>0.9999
				0.292428	>0.9999
				0.297029	>0.9999
				0.301724	>0.9999
				0.306307	>0.9999
				0.310905	>0.9999
				0.315411	>0.9999
				0.32	>0.9999
				0.324826	>0.9999
				0.329609	>0.9999
				0.334047	>0.9999
				0.338522	>0.9999
				0.34326	>0.9999
				0.348017	>0.9999
				0.352479	>0.9999
				0.357309	>0.9999
				0.361867	>0.9999
				0.366589	>0.9999
				0.371213	>0.9999
				0.375978	>0.9999
				0.380229	>0.9999
				0.385214	>0.9999
				0.38972	>0.9999
				0.394256	>0.9999
				0.398788	>0.9999
				0.403636	>0.9999
				0.408099	>0.9999
				0.412532	>0.9999
				0.417446	>0.9999
				0.422178	>0.9999
				0.426523	>0.9999
				0.431034	>0.9999
				0.436031	>0.9999
				0.440593	>0.9999
				0.445141	>0.9999
				0.449697	>0.9999
				0.454545	>0.9999
				0.459247	>0.9999
				0.463686	>0.9999
				0.46839	>0.9999
				0.473118	>0.9999
				0.477516	>0.9999
				0.48231	>0.9999
				0.486667	0.963
				0.49119	0.7727
				0.496084	>0.9999
				0.500001	0.328
				0.505377	0.7502
				0.509727	0.1481
				0.51436	0.3376
				0.518986	0.3126
				0.523511	0.5005
				0.528634	0.8264
				0.533073	>0.9999
				0.537474	>0.9999
				0.542056	>0.9999
				0.546693	>0.9999
				0.55147	>0.9999
				0.556364	>0.9999
				0.560521	>0.9999
				0.565831	>0.9999
				0.569893	>0.9999
				0.574413	>0.9999
				0.579394	>0.9999
				0.583699	>0.9999
				0.588609	>0.9999
				0.593147	>0.9999
				0.597701	>0.9999
				0.60241	>0.9999
				0.607004	>0.9999
				0.611285	>0.9999
				0.616387	>0.9999
				0.620689	>0.9999
				0.62555	>0.9999
				0.630001	>0.9999
				0.634464	>0.9999
				0.639239	>0.9999
				0.643968	>0.9999
				0.648513	>0.9999
				0.653333	>0.9999
				0.657793	>0.9999
				0.662879	>0.9999
				0.666667	>0.9999
				0.671516	0.9986
				0.676364	0.6861
				0.680933	0.0305
				0.685224	0.0002
				0.689697	0.0013
				0.6946	0.4899
				0.699394	>0.9999
				0.704023	>0.9999
				0.708463	>0.9999
				0.713221	>0.9999
				0.717868	>0.9999
				0.722533	>0.9999
				0.727273	>0.9999
				0.731618	>0.9999
				0.736291	>0.9999
				0.741154	>0.9999
				0.74552	>0.9999
				0.750001	>0.9999
				0.754863	>0.9999
				0.759777	>0.9999
				0.764316	0.5517
				0.768723	0.7042
				0.773018	0.9661
				0.778066	0.9984
				0.782178	0.9482
				0.787129	>0.9999
				0.791668	>0.9999
				0.796364	>0.9999
				0.801213	>0.9999
				0.806061	>0.9999
				0.810127	>0.9999
				0.814979	>0.9999
				0.819394	>0.9999
				0.824373	>0.9999
				0.828794	>0.9999
				0.833333	>0.9999
				0.837988	>0.9999
				0.842412	>0.9999
				0.847352	>0.9999
				0.852122	>0.9999
				0.856434	>0.9999
				0.860813	>0.9999
				0.865921	>0.9999
				0.870371	>0.9999
				0.875001	>0.9999
				0.879377	>0.9999
				0.884544	>0.9999
				0.888889	>0.9999
				0.893383	>0.9999
				0.898118	>0.9999
				0.903031	>0.9999
				0.907409	>0.9999
				0.911893	>0.9999
				0.916473	>0.9999
				0.921213	>0.9999
				0.925927	>0.9999
				0.930395	>0.9999
				0.93536	0.9996
				0.939757	0.984
				0.944324	0.275
				0.949339	0.5523
				0.953446	0.0734
				0.958223	0.1955
				0.962877	<0.0001
				0.967517	0.0004
				0.972122	<0.0001
				0.976668	<0.0001
				0.981379	<0.0001
				0.985892	<0.0001
				0.990655	<0.0001
				0.995358	<0.0001
				1	<0.0001

## Sheet: 1n
Number of replicates	3			Statistical Test Used	Kruskal-Wallis test followed by Dunn’s multiple comparison
Groups	Number of samples			Comparisions	p Value
0.77 cp + Sc	90			0.77 cp + Sc vs. 0.77 cP + KD	>0.9999
0.77 cP + KD	90			0.77 cp + Sc vs. 8 cP + Sc	<0.0001
8 cP + Sc	90			8 cP + Sc vs. 8 cP + KD	<0.0001
8 cP + KD	90
