# Supplementary material for: Extracellular fluid viscosity enhances cell migration and cancer dissemination
Source: Nature. 2022 Nov 2;611(7935):365–73. doi: 10.1038/s41586-022-05394-6 (PMC9646524; doi:10.1038/s41586-022-05394-6)
Supplement: Supplementary file 5 — Tables listing the exact sample size, number of replicates, P values and statistical tests performed for each figure. [file 41586_2022_5394_MOESM5_ESM.zip › Supplementary Information 6_Figure 2 Statistics.xlsx]

## Sheet: 2a
Number of replicates	3			Statistical Test Used	Two Tailed Unpaired t test after log transformation
Groups	Number of samples			Comparisions	p Value
0.77 cP 2D	28			0.77 cP 2D vs. 8 cP 2D	<0.0001
8 cP 2D	30			0.77 cP channel vs. 8 cP channel	<0.0001
0.77 cP channel	28
8 cP channel	35

## Sheet: 2c
Number of replicates	3			Statistical Test Used	Two Tailed Unpaired t test after log transformation
Groups	Number of samples			Comparisions	p Value
0.77 cP	16			0.77 cP vs. 8 cP	0.0003
8 cP	22

## Sheet: 2d
Number of replicates	5			Statistical Test Used	Two Tailed Unpaired t test after log transformation
Groups	Number of samples			Comparisions	p Value
0.77 cP	29			0.77 cP vs. 8 cP	<0.0001
8 cP	30

## Sheet: 2e
Number of replicates	3			Statistical Test Used	one-way ANOVA followed by Tukey’s multiple comparison test after log transformation
Groups	Number of samples			Comparisions	p Value
SC Control	72			SC Control vs. NHE1-KD Control	0.0035
NHE1-KD Control	59			SC Control vs. SC HV	0.0003
SC HV	36			SC HV vs. NHE1-KD HV	<0.0001
NHE1-KD HV	50
control stands for 0.77 cP and HV stands for 8 cP

## Sheet: 2f
Number of replicates	3			Statistical Test Used	Kruskal Wallis with Dunn's multiple comparision
Experimental Groups	Number of samples			Comparisions	p Value
0.77 cP + Sc	114			0.77 cP + Sc vs. 0.77 cP + KD	0.0036
0.77 cP + KD	113			0.77 cP + Sc vs. 8 cP + Sc	<0.0001
8 cP + Sc	114			8 cP + Sc vs. 8 cP + KD	<0.0001
8 cP + KD	114

## Sheet: 2h
Number of replicates	3			Statistical Test Used	Kruskal Wallis with Dunn's multiple comparision
Groups	Number of samples			Comparisions	p Value
0.77 cP	68			0.77 cP vs. 8 cP	<0.0001
8 cP	66			8 cP vs. 8 cP + EIPA	<0.0001
8 cP+ CK	63			8 cP vs. 8 cP+ CK	<0.0001
8 cP + EIPA	60			8 cP + shTRPV4 vs. SC + 0.77 cP	0.0032
SC + 0.77 cP	60			8 cP + shTRPV4 vs. SC + 8 cP	>0.9999
SC + 8 cP	58			SC + 0.77 cP vs. SC + 8 cP	0.0003
8 cP + shTRPV4	65

## Sheet: 2i
Number of replicates	3			Statistical Test Used	Kruskal Wallis with Dunn's multiple comparision
Groups	Number of samples			Comparisions	p Value
SC control	55			SC control vs. SC HV	<0.0001
SC HV	69			SC HV vs. V4 KD HV	0.0005
V4 KD HV	61			SC HV vs. NHE1 KD HV	<0.0001
NHE1 KD HV	52			V4 KD HV vs. NHE1 KD HV	>0.9999
control stands for 0.77 cP and HV stands for 8 cP

## Sheet: 2j
Number of replicates	4			Statistical Test Used	one-way ANOVA followed by Holm-Sidak multiple comparison
Groups	Number of samples			Comparisions	p Value
SC + 0.77 cP	4			SC + 8 cP vs. shTRPV4 + 8 cP	p=0.033	all pairwise
shTRPV4 + 0.77 cP	4			SC + 0.7 cP vs. SC + 8 cP	p<0.001	all vs control (SC 0.7cP)
SC + 8 cP	4
shTRPV4 + 8 cP	4
SC + 8 cP + HC	4
shTRPV4 + 8 cP + HC	4

## Sheet: 2k
Number of replicates	3			Statistical Test Used	Kruskal Wallis with Dunn's multiple comparision
Groups	Number of samples			Comparisions	p Value
0.77 cP + Sc	132			0.77 cP + Sc vs. 0.77 cP + KD	0.2749
0.77 cP + KD	129			0.77 cP + Sc vs. 8 cP + Sc	<0.0001
8 cP + Sc	141			8 cP + Sc vs. 8 cP + KD	<0.0001
8 cP + KD	157

## Sheet: 2l
Number of replicates	3			Statistical Test Used	one-way ANOVA followed by Holm-Sidak multiple comparison
Groups	Number of samples			Comparisions	p Value
SC + 0.77 cP	3			SC + 8 cP vs. shNHE1 + 8 cP	P=0.005	all pairwise
shNHE1 + 0.77 cP	3			SC + 0.7 cP vs. SC + 8 cP	p=0.001	all vs control (SC 0.7cP)
SC + 8 cP	3
shNHE1 + 8 cP	3
SC + 8 cP + HC	3
shNHE1 + 8 cP + HC	3

[truncated: 3 more sheets: 2m, 2n, 2p]
