# Supplementary material for: Extracellular fluid viscosity enhances cell migration and cancer dissemination
Source: Nature. 2022 Nov 2;611(7935):365–73. doi: 10.1038/s41586-022-05394-6 (PMC9646524; doi:10.1038/s41586-022-05394-6)
Supplement: Supplementary file 5 — Tables listing the exact sample size, number of replicates, P values and statistical tests performed for each figure. [file 41586_2022_5394_MOESM5_ESM.zip › Supplementary Information 7_Figure 3 Statistics.xlsx]

## Sheet: 3b
Number of replicates	4			Statistical Test Used	two-tailed unpaired t test
Groups	Number of samples			Comparisions	p Value
8 cP whole	36			8 cP whole vs. 0.77 cP whole	0.0033
8 cP body	36			8 cP body vs. 0.77 cP body	0.3397
8 cP lamella	36			8 cP lamella vs. 0.77 cP lamella	<0.0001
0.77 cP whole	30
0.77 cP body	30
0.77 cP lamella	30

## Sheet: 3c
Number of replicates	3			Statistical Test Used	Kruskal Wallis followed by Dunn’s mutiple comparison
Groups	Number of samples			Comparisions	p Value
0.77 cP + Sc	31			0.77 cP + Sc vs. 8 cP + Sc	0.037
0.77 cP + KD	21			8 cP + Sc vs. 8 cP + KD	0.0038
8 cP + Sc	28
8 cP + KD	27

## Sheet: 3e
Number of replicates	4			Statistical Test Used	two-way ANOVA followed by Tukey’s multiple comparison
Groups	Number of samples			Comparisions	p Value
8 cP + vehicle	41			Rear:8 cP + Vehicle vs. Front:8 cP + Vehicle	<0.0001
8 cP + EIPA	55			Rear:8 cP + EIPA vs. Front:8 cP + EIPA	0.2099

## Sheet: 3f
Number of replicates	3			Statistical Test Used	two-way ANOVA followed by Tukey’s multiple comparison
Groups	Number of samples			Comparisions	p Value
0.77 cP	52			Rear:0.77 cP vs. Front:0.77 cP	0.9766
8 cP	33			Rear:8 cP vs. Front:8 cP	<0.0001
8 cP + GSK2	53			Rear:8 cP + GK2 vs. Front:8 cP + GK2	0.8722

## Sheet: 3h
Number of replicates	2			Statistical Test Used	Kruskal Wallis followed by Dunn’s mutiple comparison
Groups	Number of samples			Comparisions	p Value
0.77 cP + Sc	115			0.77 cP + Sc vs. 0.77 cP + MYH9 KD	>0.9999
0.77 cP + MYH9 KD	79			0.77 cP + Sc vs. 0.77 cP + MYH10 KD	>0.9999
0.77 cP + MYH10 KD	40			0.77 cP + Sc vs. 0.77 cP + MYH9 & MYH10 KD	>0.9999
0.77 cP + MYH9 & MYH10 KD	39			0.77 cP + Sc vs. 8 cP + Sc	<0.0001
8 cP + Sc	117			8 cP + Sc vs. 8 cP + MYH9 KD	0.0002
8 cP + MYH9 KD	80			8 cP + Sc vs. 8 cP + MYH10 KD	>0.9999
8 cP + MYH10 KD	38			8 cP + Sc vs. 8 cP + MYH9 & MYH10 KD	0.0009
8 cP + MYH9 & MYH10 KD	40
