# Supplementary material for: Extracellular fluid viscosity enhances cell migration and cancer dissemination
Source: Nature. 2022 Nov 2;611(7935):365–73. doi: 10.1038/s41586-022-05394-6 (PMC9646524; doi:10.1038/s41586-022-05394-6)
Supplement: Supplementary file 5 — Tables listing the exact sample size, number of replicates, P values and statistical tests performed for each figure. [file 41586_2022_5394_MOESM5_ESM.zip › Supplementary Information 8_Figure 4 Statistics.xlsx]

## Sheet: 4b
Number of replicates	3			Statistical Test Used	Kruskal-Wallis test followed by Dunn’s multiple comparison
Groups	Number of samples			Comparisions	p Value
0.77 cP => 0.77 cP	140			0.77 cP => 0.77 cP vs. 0.77 cP => 8 cP	<0.0001
0.77 cP => 8 cP	148			0.77 cP => 0.77 cP vs. 8 cP => 0.77 cP	<0.0001
8 cP => 0.77 cP	142			0.77 cP => 0.77 cP vs. 8 cP => 8 cp	<0.0001
8 cP => 8 cp	150			0.77 cP => 8 cP vs. 8 cP => 0.77 cP	0.0799
				0.77 cP => 8 cP vs. 8 cP => 8 cp	>0.9999
				8 cP => 0.77 cP vs. 8 cP => 8 cp	0.1453

## Sheet: 4c
Number of replicates	3			Statistical Test Used	Kruskal-Wallis test followed by Dunn’s multiple comparison
Groups	Number of samples			Comparisions	p Value
SC, 0.77 cP => 0.77 cP	146			SC, 0.77 cP => 0.77 cP vs. shTRPV4, 0.77 cP => 0.77 cP	>0.9999
shTRPV4, 0.77 cP => 0.77 cP	152			SC, 0.77 cP => 0.77 cP vs. SC, 8 cP => 0.77 cP	<0.0001
SC, 8 cP => 0.77 cP	150			SC, 8 cP => 0.77 cP vs. shTRPV4, 8 cP => 0.77 cP	<0.0001
shTRPV4, 8 cP => 0.77 cP	160

## Sheet: 4f
Number of replicates	3			Statistical Test Used	two-tailed Mann Whitney test
Groups	Number of samples			Comparisions	p Value
0.77 cP	77			0.77 cP vs. 8 cP	0.0363
8 cP	81

## Sheet: 4h
Number of replicates	2			Statistical Test Used	two-tailed unpaired t test
Groups	Number of samples			Comparisions	p Value
0.77 cP	8			0.77 cP vs. 8 cP	<0.0001
8 cP	8

## Sheet: 4j
Number of replicates	2			Statistical Test Used	two-tailed unpaired t test
Groups	Number of samples			Comparisions	p Value
0.77 cP	7			0.77 cP vs. 8 cP	<0.0001
8 cP	8

## Sheet: 4k
Number of replicates	2			Statistical Test Used	one-way ANOVA followed by Tukey’s multiple comparison after log transformation
Groups	Number of samples			Comparisions	p Value
0.77 cP + Sc	9			0.77 cP + Sc vs. 0.77 cP + KD	0.9882
0.77 cP + KD	10			0.77 cP + Sc vs. 8 cP + SC	0.0381
8 cP + SC	10			8 cP + SC vs. 8 cP + KD	0.0023
8 cP + KD	9

## Sheet: 4l
Number of replicates	2			Statistical Test Used	one-way ANOVA followed by Tukey’s multiple comparison
Groups	Number of samples			Comparisions	p Value
0.77 cP + Sc	10			0.77 cP + Sc vs. 0.77 cP + KD	0.1557
0.77 cP + KD	10			0.77 cP + Sc vs. 8 cP + SC	<0.0001
8 cP + SC	9			8 cP + SC vs. 8 cP + KD	<0.0001
8 cP + KD	9

## Sheet: 4m
Number of replicates	2			Statistical Test Used	one-way ANOVA followed by Tukey’s multiple comparison
Groups	Number of samples			Comparisions	p Value
Sc 0.77 cP	10			Sc 0.77 cP vs. V4 KD 0.77 cP	0.9848
V4 KD 0.77 cP	10			Sc 0.77 cP vs. Sc 8 cP	0.0321
Sc 8 cP	10			Sc 0.77 cP vs. V4 KD 8 cP	0.9883
V4 KD 8 cP	10			Sc 8 cP vs. V4 KD 8 cP	0.0674

## Sheet: 4n
Number of replicates	2			Statistical Test Used	one-way ANOVA followed by Tukey’s multiple comparison
Groups	Number of samples			Comparisions	p Value
Sc 0.77 cP	10			Sc 0.77 cP vs. V4 KD 0.77 cP	0.0201
V4 KD 0.77 cP	10			Sc 0.77 cP vs. Sc 8 cP	0.0343
Sc 8 cP	9			Sc 0.77 cP vs. V4 KD 8 cP	<0.0001
V4 KD 8 cP	9			Sc 8 cP vs. V4 KD 8 cP	<0.0001
