# Supplementary material for: Extracellular fluid viscosity enhances cell migration and cancer dissemination
Source: Nature. 2022 Nov 2;611(7935):365–73. doi: 10.1038/s41586-022-05394-6 (PMC9646524; doi:10.1038/s41586-022-05394-6)
Supplement: Supplementary file 5 — Tables listing the exact sample size, number of replicates, P values and statistical tests performed for each figure. [file 41586_2022_5394_MOESM5_ESM.zip › Supplementary Information 9_Extended Figure 1 Statistics.xlsx]

## Sheet: EF 1e
Number of replicates	2			Statistical Test Used	Kruskal-Wallis test followed by Dunn’s multiple comparison
Groups	Number of samples			Comparisions	p Value
0.77 cP	101			0.77 cP vs. 8 cP ( MC)	<0.0001
8 cP ( MC)	105			0.77 cP vs. 8 cP ( Dextran )	<0.0001
8 cP ( Dextran )	118			8 cP ( MC) vs. 8 cP ( Dextran )	0.6421

## Sheet: EF 1f
Number of replicates	3			Statistical Test Used	Kruskal-Wallis test followed by Dunn’s multiple comparison
Groups	Number of samples			Comparisions	p Value
0.77 cP	147			0.77 cP vs. 8 cP ( MC )	<0.0001
8 cP ( MC )	122			0.77 cP vs. 8 cP ( PVP )	<0.0001
8 cP ( PVP )	112			8 cP ( MC ) vs. 8 cP ( PVP )	>0.9999

## Sheet: EF 1g
Number of replicates	3			Statistical Test Used	Kruskal-Wallis test followed by Dunn’s multiple comparison
Groups	Number of samples			Comparisions	p Value
0.77 cP	143			0.77 cP vs. 0.77 cP ( 6 kDa Dex )	>0.9999
0.77 cP ( 6 kDa Dex )	143			0.77 cP vs. 8 cP ( MC )	<0.0001
8 cP ( MC )	134			0.77 cP ( 6 kDa Dex ) vs. 8 cP ( MC )	<0.0001

## Sheet: EF 1h
Number of replicates	5			Statistical Test Used	two-tailed unpaired t test after log transformation
Groups	Number of samples			Comparisions	p Value
0.77 cP	112			0.77 cP vs. 8 cP	<0.0001
8 cP	123

## Sheet: EF 1i
Number of replicates	2			Statistical Test Used	two-tailed unpaired t test
Groups	Number of samples			Comparisions	p Value
MDA 0.77 cP	4			MDA 8 cP vs. MDA 0.77 cP	0.0006
MDA 8 cP	4			Fibroblast 8 cP vs. Fibroblast 0.77 cP	0.0005
Fibroblast 0.77 cP	4			hAOSMC 8 cP vs. hAOSMC 0.77 cP	0.0002
Fibroblast 8 cP	4
hAOSMC 0.77 cP	4
hAOSMC 9.5 cP	4

## Sheet: EF 1j
Number of replicates	2			Statistical Test Used	two-way ANOVA followed by Sidak’s multiple comparison
Groups	Number of samples			Comparision between 0.77 cP and 8 cP at indicated time points (h)	p Value
0.77 cP 0h	9			0	0.9965
0.77 cP 10h	9			10	>0.9999
0.77 cP 24h	9			24	>0.9999
0.77 cP 48h	9			48	0.7931
0.77 cP 72h	8			72	0.2014
0.77 cP 96h	9			96	0.7325
8 cP 0h	9
8 cP 10h	9
8 cP 24h	9
8 cP 48h	9
8 cP 72h	9
8 cP 96h	9

## Sheet: EF 1k
Number of replicates	2			Statistical Test Used	two-way ANOVA followed by Sidak’s multiple comparison
Groups	Number of samples			Comparision between 0.77 cP and 8 cP at indicated time points (h)	p Value
0.77 cP 0h	8			0	0.9648
0.77 cP 10h	8			10	0.9998
0.77 cP 24h	8			24	>0.9999
0.77 cP 48h	6			48	0.8518
0.77 cP 72h	6			72	0.994
0.77 cP 96h	6			96	0.9527
8 cP 0h	8
8 cP 10h	8
8 cP 24h	8
8 cP 48h	6
8 cP 72h	6
8 cP 96h	6

## Sheet: EF 1l
Number of replicates	3			Statistical Test Used	two-tailed unpaired t test after log transformation
Groups	Number of samples			Comparisions	p Value
0.77 cP	52			0.77 cP vs. 8 cP	<0.0001
8 cP	52
