# Supplementary material for: Extracellular fluid viscosity enhances cell migration and cancer dissemination
Source: Nature. 2022 Nov 2;611(7935):365–73. doi: 10.1038/s41586-022-05394-6 (PMC9646524; doi:10.1038/s41586-022-05394-6)
Supplement: Supplementary file 12 — Source Data Fig. 1 [file 41586_2022_5394_MOESM12_ESM.xlsx]

## Sheet: Fig. 1a
Viscosity (cP)
0.77	2	3	4	5	8
31.8762	86.2087	72.3812	60.141	72.4073	92.3953
33.7693	24.2972	56.6801	44.8633	85.2638	161.589
100.972	47.4644	18.8142	80.6214	59.347	65.9022
55.9278	49.9228	65.4371	94.338	129.484	53.4054
34.9892	69.895	31.8835	80.1895	97.828	67.8077
43.9881	35.6475	29.7737	105.585	98.5886	77.7315
91.0282	34.9333	30.5715	70.6638	96.744	140.126
68.9258	81.9004	51.2064	95.9813	78.4988	67.0997
26.6436	23.1969	54.5396	40.7457	111.203	63.864
44.7509	59.2348	66.6951	28.5337	91.7895	42.3905
58.5613	31.1848	51.1825	55.3153	84.0012	65.335
72.5802	34.9423	16.2538	50.2544	43.284	109.335
92.253	43.3977	40.7264	54.6914	114.735	45.379
55.2524	55.8536	92.9366	21.6971	87.8798	49.8973
49.5623	70.605	52.0163	60.83	88.6294	160.387
49.3086	45.8847	71.0286	52.6907	89.337	44.904
126.456	64.6485	70.2949	59.3275	59.4647	98.4486
45.7602	77.5458	61.0753	59.953	83.6976	62.3898
64.517	35.8494	69.7014	95.547	165.024	71.5513
36.8603	41.7189	101.986	53.7165	97.752	40.5415
30.6998	60.1786	54.4785	66.756	85.8507	30.2861
68.4365	67.9736	39.5157	81.3105	59.922	44.0194
71.2347	46.2524	23.9795	76.6854	68.5953	74.9534
38.3987	32.1987	94.9005	48.7685	156.468	55.4273
46.1606	40.1026	67.4513	54.959	115.237	60.8816
42.3183	58.3174	27.0771	99.5355	14.4135	67.9089
77.7251	38.3335	98.934	53.397	73.7225	142.268
17.1673	32.664	26.2748	92.105	32.5622	42.5241
43.0086	86.6454	40.7078	47.0171	90.7755	81.3828
46.7106	50.2983	76.9227	42.37	90.2914	46.2973
78.343	34.0895	81.0077	19.5827	31.315	94.1783
21.3444	38.0632	36.0266	26.4888	123.828	101.111
58.7558	65.3382	52.5226	75.7033	116.487	128.68
37.5195	23.5034	34.3627	95.2251	91.5737	91.3476
92.7188	24.9164	34.3252	56.5468	156.764	83.9318
64.4418	43.891	53.7584	86.9265	72.0373	82.6402
63.9395	58.728	80.3657	55.7355	109.431	74.25
81.9667	67.7486	59.528	42.468	63.1475	98.1345
48.394	30.4328	57.9973	26.4535	21.7556	79.5747
84.196	59.1335	55.3644	78.633	108.34	70.0245
30.5325	35.5889	85.6116	48.0213	121.968	82.4754
33.0371	103.411	83.5913	64.824	68.8869	88.3762
73.7193	73.842	106.014	51.4494	44.3438	133.848
41.7575	40.2794	133.67	33.2257	89.3814	109.666
17.9417	54.5985	116.185	52.2072	47.5587	105.067
63.3006	77.69	101.43	57.2123	147.012	77.6382
40.2204	64.02	119.602	62.309	72.7485	116.357
73.9669	68.0645	143.998	91.8204	91.804	56.3062
69.0794	45.5364	70.3227	122.807	73.4793	105.701
37.1754	35.0703	60.2712	99.326	95.778	60.6316
56.1037	138.239	74.2647	73.5495	70.3228	62.1276
35.0714	59.3256	112.941	127.932	89.3198	53.1356
37.6102	28.4952	66.48	38.6037	46.2041	95.505
47.6583	144.912	46.8171	41.8047	41.2093	86.9345
45.0755	64.242	240.354	35.929	178.363	122.02
27.6709	51.768	101.991	72.2453	92.4273	91.0816
30.0783	41.441	121.4	148.167	111.753	80.102
48.1131	34.1963	131.102	176.191	123.149	94.2858
82.797	78.054	50.3322	58.681	105.704	67.5257
74.2095	28.5372	66.774	170.468	126.045	72.05
47.7951	42.4649	54.8919	98.533	46.2034	89.8848
72.1702	52.1979	81.633	76.1712	114.389	106.025
32.4352	78.8382	46.7704	69.6214	133.377	111.679
48.6484	48.3646	74.8093	54.48	64.473	96.498
55.7165	93.8928	53.841	64.947	76.3236	50.8606
53.1844	32.6308	82.4426	39.555	111.753	128.909
65.022	66.3468	44.943	26.3438	60.5844	63.8486
67.306	41.9024	49.3228	53.0802	148.497	99.9938
87.5847	31.09	65.909	81.5554	93.348	119.232
104.022	80.3645	67.563	83.176	78.4371	74.0815
86.988	37.2311	65.4944	109.802	73.2584	55.8437
29.587	64.0154	27.0998	123.502	72.132	67.3149
58.0336	95.61	38.6315	154.558	50.626	47.9937
53.234	47.3839	47.2234	61.891	134.763	51.8733
73.9209	27.5768	57.4216	105.874	191.923	70.3295
52.7252	57.3986	40.5189	49.84	47.279	56.5184
74.8134	50.9168	89.4375	63.1763	47.3175	81.357
41.954	60.8653	52.371	134.044	88.882	62.692
74.7856	38.592	100.652	55.0282	69.1058	35.8386
43.9839	28.7114	76.1413	114.35	145.569	74.769
27.864	48.7963	81.0487	56.1343	75.7066	32.9827
50.7576	88.5729	128.276	51.272	37.6005	32.802
72.2367	47.3742	30.5258	35.7069	15.5033	32.0197
42.491	55.1734	34.5777	42.8866	151.499	33.1819
60.3198	46.882	93.05	25.6837	40.0388	71.8242
49.8911	32.909	43.5114	63.1822	76.695	59.9258
69.1238	30.37	40.4862	31.314	142.663	51.1613
73.5382	34.9154	45.6968	77.4125	57.4934	42.53
42.7706	91.3453	35.9009	125.77	35.8997	48.7384
32.3525	63.555	56.4388	38.4062	40.6554	119.823
53.09	56.811	26.5492	88.869	60.0977	78.4885
25.4987	26.5716	43.8342	237.176	79.6387	86.4535
39.9934	23.7308	65.1075	38.8368	36.724	46.0434
65.0078	52.9728	54.6965	31.3428	145.715	39.8047
56.6084	60.3819	48.2737	36.0758	71.3645	60.0507
57.684	42.0715	47.6561	41.5343	62.7174	29.4337
27.3571	29.4379	46.1391	39.9274	68.8875	64.5655
56.9536	22.237	27.6115	32.5727	49.6327	65.9975
86.5593	73.7891	23.9464	42.7952	28.6193	111.528
27.752	44.8535	54.5674	40.566	83.457	55.7155
76.5564	61.647	35.184	34.8625	95.4256	66.2705
93.8077	88.764	69.2231	22.8285	33.3648	41.8554
76.3255	32.0234	88.4052	38.5692	52.0445	40.9855
41.5975	36.1673	81.8275	48.306	9.45761	31.9607
73.0707	56.9284	92.4465	47.4686	107.22	83.4246
61.4085	26.1638	84.9026	90.5807	49.6929	63.7964
41.9123	52.8859	70.6145	82.6773	32.171	32.3288
30.8947	58.2766	58.2415	28.1153	46.212	76.416
41.6726	37.0343	60.2502	28.6237	55.9962	88.0278
30.085	62.439	44.9991	72.39	104.719	24.6217
72.53	32.0608	55.6309	54.5567	42.3374	70.8442
58.6325	38.1712	30.6151	69.417	44.802	61.2591
38.7073	54.8312	85.3706	34.9469	65.1369	44.3058
57.9051	26.0434	189.486	103.933	84.3672	58.6367
28.686	42.1653	62.6784	72.6638	70.3191	39.531
70.4446	49.4142	131.518	93.6052	27.9945	63.8808
15.6348	77.3597	100.289	46.2194	17.3145	46.7343
12.5873	54.6111	49.6812	56.6767	19.2645	84.024
27.5642	128.625	30.8759	67.9705	79.4367	48.6473
32.5701	69.7789		71.7071	58.8111	79.5092
60.1344	49.6987			53.3675	70.3694
44.004	33.9369			27.321	64.6211
97.3573	62.9319			143.047	58.7088
115.746	56.6343			70.4253	80.3196
46.1975	52.9345			68.1522	132.025
52.0614	98.3243			61.98	63.0889
31.9758	73.5693			71.6483	143.524
95.456	50.072			45.6948	67.5763
38.6131	49.7951			101.322	65.8397
32.7521	70.9096			51.1804	44.6298
50.5864	62.5752			47.0554	42.8109
92.001	39.9337			65.611	86.8228
96.8113	121.711			12.3176	136.22
87.1476	61.5305			110.26	51.6184
27.2222	49.266			64.745	66.846
45.2059	87.969			53.2984	128.782
36.8642	120.979			87.664	60.2046
64.5488	37.9606			67.014	106.805
48.7544	73.7984			70.9354	78.4187
35.1586	73.3465			72.8949	134.139
60.1505	59.989			57.0264	73.575
49.4505	75.5485			53.1493	126.58
100.779	114.622			40.8583	52.2352
111.334	81.0611			29.2987	230.262
43.2593	51.4579			49.3754	61.5993
82.9875	69.3009			75.174	68.7365
38.5868	58.9904			38.283	90.537
58.3311	102.81			56.0806	165.852
52.9733	82.3789			42.9453	250.539
38.368	127.198			47.9059	97.7966
48.9008	67.1751			80.2389	67.2076
73.8125	64.5408			137.61	132.552
150.305	74.0595			66.995	99.48
49.211	50.3148			36.7116	122.884
34.758	99.3767			64.0596	126.117
49.4483	51.4207			66.147	79.9278
25.7836	24.159			48.3984	69.8654
58.4957	98.8462			135.09	111.272
28.9359	83.9478			79.524	254.436
42.5603	45.955			76.034	68.5827
32.5369	111.014			71.2288	58.558
74.5987	68.6606			79.1424	88.605
32.0554	56.8753			87.4046	109.522
26.9352	51.2381			41.7377	151.682
76.959	58.0008			70.872	138.345
41.3575	39.9033			47.5915	109.817
39.7365	54.6379			152.04	86.4468
69.797	41.9283			95.0413	85.8591
25.2944	70.9548			67.6655	88.6302
67.0006	49.2705			89.4564	121.222
65.4665	38.8191			72.5713	71.658
91.3607	67.827			110.02	121.226
24.2976	61.0406			81.9045	110.719
26.6027	84.072			94.7647	108.587
56.6565	67.7985			68.6455	174.095
19.0756	143.994			61.893	191.72
101.73	102.7			102.825	95.368
71.2331	46.4622			53.5653	86.3147
43.227	23.2515			85.9566	88.9716
57.6955	35.223			97.86	131.061
97.4262	104.724			88.7031	121.433
98.3775	63.357			68.5635	103.508
74.3226	81.8958			83.5793	138.532
40.0422	106.058			114.816	94.758
21.7792	31.1895			73.3587	76.479
57.3628	28.3885			123.643	94.2369
68.5691	89.448			107.169	111.016
97.4307	33.2398			139.183	83.348
38.202	22.5095			114.065	149.864
60.462	51.7552			128.084	92.2627
35.8828	109.89			145.278	55.171
57.4483	131.277			67.8372	88.9793
121.335	77.013			107.091	80.2451
76.1927	90.6368			129.929	56.1277
77.334	123.933			90.3986	125.03
56.046	95.2095			100.573	47.6432
86.1576	29.7365			117.719	70.2525
42.4727	35.3967			78.9763	36.6507
107.805	28.6212			125.828	182.985
63.1857	57.6476			124.639	43.2748
26.717	60.7007			45.2057	62.8902
32.0432	38.1743			86.19	51.381
33.2305	38.5756			79.9416	46.8039
47.7948	48.7295			80.8026	64.7657
56.7113				43.7197	88.7074
40.983				102.233	36.069
30.3887				76.4531	40.2597
69.1565				51.2817	63.5229
42.91				58.2798	74.4344
116.46				79.3227	94.764
24.7454				60.9319	72.6013
36.1211				75.047	65.9112
136.993				76.5229	122.789
79.4862				63.9699	177.169
43.481				58.8767	80.976
55.6985				80.9853	33.8523
89.9712				62.082	36.1725
21.3826				83.2953	66.906
20.6576				89.2567	27.0254
41.4383				92.709	131.861
40.1155				50.1519	62.5239
54.4817				125.788	67.6057
73.9407				58.0754	42.489
38.9414				110.023	63.42
43.6145				95.6803	80.1633
38.6773				66.924	82.6098
25.9052				50.0086	35.7248
77.1207				45.9558	41.0903
52.9839				69.6193	46.7428
74.539				64.6527	82.8144
52.5868				65.994	76.7258
76.4864				39.7455	54.852
34.8603				54.611	66.236
48.5104				132.478	55.9428
95.388				84.252	60.582
30.9588				125.772	79.1253
84.558				86.8087	32.3107
81.732				56.676	31.5457
34.6228				63.582	61.4705
41.1255				51.3731	45.2648
12.0879					60.775
39.0335					44.7112
35.6166					44.1625
34.2878					25.0513
22.9206					25.2805
32.2134					43.6785
50.0868					55.9415
68.7183					31.1325
50.3127					63.411
10.2342					48.8802
45.5319					43.9352
20.0728					49.8822
48.7881					74.1084
22.8611					102.52
62.7588					44.3587
34.2592					39.2174
41.9291					61.3046
36.8275					34.1833
47.3913					43.0352
60.9163					50.9778
69.5285					81.9613
35.2473					45.8407
73.916					43.8557
77.9202					68.256
57.6642
35.8667
52.4227
28.0589
74.7162
101.873
54.39
76.4667
31.6923
28.5365
25.7024
24.8863
58.3736
71.484
20.6428
57.2912
50.1765
29.5538
100.464
43.3074
22.6914
78.6453
95.7309
57.6575
20.6517
87.5589
48.3972
52.7676
48.0291
38.3987
18.5577
57.1614
46.227
50.244
34.266
65.8971
35.24
45.9192
96.051
43.6948
47.702
43.746
33.1673
25.803
10.8231
68.8613
30.8988
29.223
91.374
55.06
47.5714
121.62
65.8478
44.2924
36.89
58.504
105.388
88.8768
98.1292
93.5914
59.8068
106.135
53.2633
38.892
35.8956
78.1872
16.107
51.2082
61.5522
88.2248
36.8195
70.3708
32.9498
47.0846
68.841
115.325
117.582
71.6887
40.7427
86.3983
98.6726
60.5683
40.2954
54.0354
81.1671
87.558
59.2435
64.2475
24.2748
32.3903
53.3984
90.0231
23.834
42.3078
106.798
67.6067
43.1252
55.3422
69.306
36.7117
42.2934
55.76
23.6739
55.4974
29.6494
55.4096
65.8302
57.9765
49.1196
36.5389
59.3931
74.0356
69.7455
11.3463
47.2185
75.4207
43.9943
61.155
84.729
64.7935
39.4091
39.0944
38.7476
35.7194
66.834
39.3749
67.8932
47.5984
43.9547
59.6231
68.9313
82.971
66.9218
73.4136
60.6
73.7505
80.7531
78.5538
27.9457
46.5817
39.9843
49.485
44.342
46.1889
53.8753
23.1132
67.719
37.2501
42.8573
105.412
79.3192
49.2169
52.0875
52.164
64.2879
57.411
40.9516
54.7766
61.687
69.8745
57.953
60.3306
31.4515
28.983
45.998
51.8794
34.869
101.584
89.9904
55.4691
18.1454
53.789
88.4085
65.072
63.5464
29.5648
18.5063
34.009
72.5
58.2323
62.3466
67.99
62.02
34.6601

## Sheet: Fig. 1b
MDA BRM2 0.77 cP	MDA BRM2 8 cP	SUM 159 0.77 cP	SUM 159 8 cP	HOS 0.77 cP	HOS 8 cP	Fibroblast 0.77 cP	Fibroblast 8 cP	hAOSMC 0.77 cP	hAOSMC 9.5 cP
89.2327	145.052	39.0615	31.5736	111.634	86.4622	67.2264	83.6889	57.9367	96.654
115.397	46.56	35.3674	93.424	142.141	66.6326	62.3935	56.55	89.0745	113.525
73.4709	93.9852	32.4903	75.876	67.4355	195.829	74.9264	54.7214	81.1312	96.7534
79.9962	116.359	40.5385	74.8689	72.972	81.6045	45.4656	130.191	51.1315	113.323
58.692	81.6833	59.3167	60.4495	69.385	113.184	83.277	35.4547	104.362	119.256
39.5277	102.632	45.9795	74.7984	81.924	168.793	41.3744	136.57	78.3432	82.2206
76.7175	98.42	35.466	61.6042	84.821	95.252	41.7777	49.8708	89.787	53.064
39.2912	80.6424	57.8727	77.952	125.949	54.538	53.0239	110.552	97.3894	185.442
76.906	118.319	64.8473	59.5687	66.145	114.737	47.7201	61.0314	115.858	75.6113
42.7627	140.348	27.2966	69.4773	95.6352	215.062	48.9317	75.7826	71.412	56.6451
32.2452	108.415	43.4695	87.2678	115.279	78.8505	102.713	65.136	148.031	47.9173
50.7574	117.826	48.876	58.552	111.273	140.844	29.7349	58.1068	41.4916	41.5775
50.6335	146.382	36.1327	42.4043	15.5911	81.937	49.6778	50.8687	29.2093	93.937
60.1576	122.213	50.1408	32.5155	50.5551	200.762	65.038	65.6335	81.747	60.8602
44.9552	111.618	29.4069	87.66	58.6125	57.3486	63.1191	40.7051	108.097	212.169
70.7492	77.781	79.7593	68.2363	64.6	33.7008	45.1793	91.5228	75.7014	61.8969
79.966	86.8056	30.8441	44.6865	42.7493	114.949	33.8826	148.022	82.13	92.1487
50.2707	153.891	40.8545	48.924	83.095	74.1442	45.59	65.6393	108.763	170.213
56.194	166.132	88.4143	54.1842	60.1733	62.6451	50.4512	75.6606	98.232	91.9989
71.6174	103.573	49.74	76.59	58.443	76.7355	21.2353	92.8727	81.723	110.808
39.8238	124.186	44.115	35.851	67.758	105.166	34.7814	38.3204	73.7913	42.5811
23.1256	122.239	24.5991	52.9304	36.0993	36.0246	24.2264	31.6227	70.6598	59.9936
29.9512	97.5135	26.3263	43.83	69.1236	55.1415	35.8768	31.022	83.9057	164.275
51.348	126.35	54.04	87.385	42.3145	74.632	76.3062	72.5062	71.4671	62.56
88.7364	136.745	25.591	45.3392	180.446	72.1162	83.1444	49.0548	45.9249	88.2288
42.5275	159.845	64.97	83.6325	60.1362	63.0192	58.8489	95.8226	36.2867	120.934
58.7303	126.895	25.1369	35.7908	48.1067	56.0472	48.7124	115.536	58.0697	83.4462
46.2833	298.726	40.3095	35.81	86.9723	157.758	74.9538	95.6925	79.4448	62.6945
122.661	98.5371	46.2591	59.5724	110.806	110.489	76.7934	77.5173	35.2393	178.464
84.0276	208.524	36.6392	72.9073	41.5305	79.632	53.4205	70.5033	54.9567	147.823
110.528	99.384	56.7476	60.0948	29.111	156.452	98.6835	91.7331	67.3095	69.5815
87.1	84.7206	41.727	54.6017	90.293	103.072	44.7587	75.099	46.8639	63.269
60.732	71.2767	26.647	70.06	86.964	72.6402	55.4377	49.4585	68.7442	81.5802
58.8831	113.301	16.6744	64.842	73.3822	149.06	66.0486	78.9437	99.5786	97.847
71.509	157.234	40.4374	71.0978	50.5511	168.049	47.4128	87.1005	87.2682	196.034
52.8128	132.195	23.0378	56.4147	83.6563	87.6969	42.2516	61.4925	156.118	107.002
56.3228	162.185	84.7125	50.9713	67.0656	99.5091	72.9547	61.741	100.076	133.695
40.8597	137.624	61.5475	44.4853	46.92	49.8134	51.3905	67.128	87.4785	113.983
31.8996	110.973	30.1668	51.3115	121.02	61.441	77.4126	38.3979	60.0323	115.407
85.3626	127.254	38.2129	57.494	78.2328	80.9683	53.1729	84.5722	94.929	53.1827
55.3479	115.582	37.3945	84.379	84.9017	84.205	42.0078	44.574	87.0918	58.4706
78.1091	202.778	39.9429	51.5713	101.715	128.46	48.0607	54.3214	112.983	89.4562
71.749	121.05	40.869	54.1794	46.424	128.395	79.3672	41.5645	128.047	99.7757
64.254	84.566	78.7954	85.6766	180.15	115.87	79.4307	63.3792	138.903	101.414
49.6297	115.884	48.4507	45.789	45.4316	202.112	50.7853	85.7964	107.845	68.9433
67.0664	96.6885	59.902	53.4577	52.328	76.54	81.6831	136.297	46.732	73.6005
69.9472	104.891	52.79	49.1597	103.11	101.419	72.6803	135.556	100.792	69.0967
38.0151	88.2107	29.883	93.0773	62.4252	61.5171	57.2325	110.719	182.296	91.6114
50.2333	142.302	32.2923	90.8475	35.6224	77.041	76.822	66.0864	68.85	78.76
97.4874	113.177	24.0248	42.9351	60.675	239.344	73.26	71.514	91.8793	79.0673
85.1184	131.157	41.0472	43.2171	98.8596	93.5508	147.805	82.6586	125.075	79.8307
61.563	149.504	30.4196	55.243	116.211	147.757	54.7175	58.4513	98.1825	114.527
83.481	148.667	38.1364	158.542	62.6078	109.158	110.188	52.9749	111.617	72.5513
54.6018	127.23	45.7449	176.466	71.61	42.4016	69.558	38.6697	81.6187	80.4192
56.9168	70.6104	105.598	33.2308	69.4483	209.164	60.818	61.1747	80.2813	159.509
49.48	96.9172	46.2064	59.092	77.774	103.82	40.6114	23.5359	47.5401	58.9713
112.105	53.1248	34.2197	36.75	136.05	154.089	97.5795	74.394	79.962	54.8672
52.3237	51.7048	43.3226	37.3135	78.3234	115.326	63.128	36.2264	69.42	79.9512
72.0771	96.993	70.5306	58.9612	32.4847	133.541	100.691	77.3487	74.0182	107.309
90.988	156.679	55.6476	31.7283	176.522	122.119	66.352	68.61	67.2162	105.727
76.3996	138.479	40.6971	51.0567	96.775	105.382	105.78	55.6652	116.98	118.553
48.7004	83.5869	24.6654	102.119	123.635	90.051	89.5209	85.134	59.8385	120.527
38.3957	61.1929	42.4374	66.6804	62.3897	73.1424	53.769	66.108	98.53	108.47
73.823	69.2793	40.5795	89.3143	134.494	207.57	65.6467	49.857	91.5163	126.361
123.826	116.339	61.6991	65.7186	66.51	34.8213	45.2068	76.0063	85.1913	91.596
37.6445	78.6336	26.7624	88.38	74.3385	73.0957	49.3303	76.0013	69.5987	99.8317
67.1387	32.9131	38.7715	35.2129	66.6313	57.1506	55.9849	60.9145	73.0986	100.497
46.6287	56.9515	30.7469	46.0336	80.814	91.716	59.5282	111.082	87.0641	105.528
49.2381	39.7422	95.7351	44.2305	40.4845	161.469	40.5401	84.7611	68.6115	260.52
123.761	76.4182	72.3093	179.881	40.7032	72.4946	53.9892	68.0862
62.3529	49.2152	75.3496	152.199	67.742	110.754	39.5651	56.871
79.8432	34.9934	69.0707	42.6044	48.9921	215.138	89.0767	61.8468
66.7952	17.8564	63.9665	64.0087	69.9735	103.662	25.9143	75.2977
77.2549	116.695	41.4347	108.398	98.3748	88.9128	51.9932	79.4235
57.0367	70.5293	42.344	41.7032	59.1945	57.1869	36.0744	104.19
67.086	110.697	46.1183	45.25	146.576	67.2048
57.2693	75.438	59.5505	56.0591	80.4386	76.732
86.7682	59.8707	26.5194	42.6999	71.846	74.563
63.2885	85.44	46.0178	67.408	138.282	105.876
121.845	124.809	88.5807	44.7477	41.1547	70.4844
89.9954	93.621	48.0876	39.6046	66.33	71.6256
46.4511	74.4933	65.1697	124.205	72.003	123.397
73.1984	89.616	53.7757	72.3327	49.0144	143.928
45.8933	76.1898	43.7094	123.971	79.1325	113.684
139.828	112.001	50.4944	79.7034	45.6249	112.592
115.327	63.817	35.0298	132.885	97.518	99.129
49.9363	115.839	108.594	114.904	55.806	30.612
72.4938	160.937	31.8165	71.3045	55.0118	117.642
45.3464	70.395	61.473	71.4645	121.733	61.0845
71.4733	70.347	139.162	73.8933	180.482	191.756
66.3904	73.946	58.9316	46.0155	79.89	114.606
49.1947	177.041	54.7985	91.0733	107.964	100.596
58.5857	130.503	71.454	76.8774	63.9894	120.367
74.559	107.948	26.8698	118.125	93.638	69.9934
61.8988	70.6971	26.0732	45.5794	60.0888	46.737
70.9376	47.2855	37.2057	78.6078	34.553	72.2235
44.8753	58.1505	40.008	128.933	205.952	214.173
86.217	60.5423	58.428	117.242	132.702	99.8016
78.199	35.5486	29.5643	106.641	68.4393	189.254
72.155	93.9204	47.43	47.8697	65.9257	81.817
84.7087	147.608	91.92	92.1756	47.206	69.2212
68.8031	73.5487	103.035	87.2868	57.5062	42.6942
97.2465	61.4105	53.8267	54.0849	70.979	94.567
91.7933	92.6186	43.6366	63.006	54.2017	49.8938
68.9465	57.3356	24.186	54.2613	60.802	126.338
64.6952	58.8251	42.0682	77.7487	63.66	80.8056
74.0015	68.76	46.6996	139.675	68.7506	57.806
78.8165	107.212	48.2113	96.828	120.659	102.198
193.495	85.959	58.6516	68.9236	53.5495	57.6978
83.1318	84.4813	23.2046	89.223	53.905	41.5984
110.362	50.0672	48.8167	82.146	131.348	50.976
76.365	94.4563	60.3906	80.0268	65.6598	70.7904
84.074	93.0307	75.2243	83.0745	48.1343	62.7806
72.6671	165.462	55.5434	111.594	40.8764	109.052
70.195	150.028	24.8131	113.807	65.9329	55.0817
34.7358	125.11	30.4128	78.0906	62.8122	75.0667
75.6698	82.3209	62.5749	82.6902	41.3685	93.5678
71.248	76.8336	57.3948	128.18	39.2753	64.528
104.364	71.938	29.199	85.4353	58.4571	121.081
78.9905	70.5945	36.6717	110.863	60.8015	66.0971
36.2091	70.2144	58.8046	64.7649	65.1693	147.478
79.7056	46.9693	30.1135	119.349	102.165	84.8257
85.9133	56.3876	69.6546	126.332	99.6874	71.5107
102.332	57.108	35.9704	75.5749	46.1317	72.3626
101.703	99.7483	34.334	48.3328	101.35	100.53
88.6434	117.112	28.8694	65.8038	61.08	94.83
45.8293	91.8967	83.8849	71.288	66.3432	38.6874
46.3472	139.43	37.7497	47.391	35.1635	30.7123
185.407	105.866	45.265	59.9695	165.231	50.8625
72.1947	75.1784	71.4164	129.663	120.442	41.2624
130.112	131.394	80.588		77.4814	56.2
73.5829	76.038	81.7035		58.9347	68.2491
101.629	64.9293			93.408	74.4711
128.538	103.228			48.4723	63.8182
70.2624	72.0287			51.535	70.3015
73.6056	102.729			37.5836	83.1007
95.5747	72.1935			29.4383	93.342
113.704	66.8847			65.112	101.22
51.0521	74.394			71.8397	89.1951
78.1838	113.251			76.476	79.639
110.548	77.268			83.7756	74.3502
52.0108	140.396			57.5106	57.0967
49.1672	102.781			103.368	68.4013
65.93	146.758			64.809	50.5332
33.4868	117.241			45.4376	81.0703
157.439	84.7613			41.6117	111.469
93.2073	57.0347			56.2427	115.924
66.852	39.194			83.1009	62.4492
57.2337	155.039			58.65	72.237
90.099	193.182			123.671	65.2007
131.505	72.5023
83.5036	89.1891
86.5818	85.8266
54.5128	117.019
67.2909	80.9667
105.294	62.2733
64.4806	89.646
	75.0675
	80.356
	109.343
	100.94
	136.262
	145.368
	114.9
	81.1328
	126.05

## Sheet: Fig. 1e
0.77 cP	8 cP
4.33333	9
3	1.66667
1.33333	0.666667
7.33333	6.66667
4.33333	6
8	4.66667
6	0.666667
11	1
12.6667	3.66667
18.3333	9.33333
13.6667	6
17	16
16.3333	4.66667
10.3333	2
8	1.33333
7.66667	4
3	1.66667
7.66667	2.66667
16.3333	11.3333
13.3333	1.33333
10.6667	15.3333
17.3333	2.66667
10	4
5.66667	2
12	11.6667
16.6667	11.6667
21	5.66667
14.6667	2.33333
7.66667	8
7	4.33333
15.3333	3.33333
3.33333	11.6667
19.6667	8.33333
5.66667	4
11	7
5	1.66667
14.6667	15.3333
6.33333	3.66667
8.66667	11
4.33333	7.33333
8.66667	5
15.3333	9.66667
14.3333	5
11	3
4.33333	10
11	3
9.66667	9
6.66667	7
11.3333	6
4.33333	10.6667
3	11.6667
7	9.66667
12.3333	2.33333
	6.66667
	3
	4.66667
	9.33333
	5
	3
	4.33333
	9.33333
	6.66667
	2.33333
	4.33333

## Sheet: Fig. 1g
0.77 cP	8 cP
0.338	0.515
0.333	0.51
0.324	0.496
0.422	0.576
0.421	0.3
0.291	0.61
0.101	0.594
0.342	0.557
0.41	0.599
0.298	0.54
0.429	0.415
0.493	0.362
0.0847	0.478
0.304	0.648
0.588	0.559
0.297	0.427
0.213	0.28
0.0914	0.517
0.485	0.578
0.222	0.483
0.162	0.354
0.0947	0.613
0.12	0.647
0.388	0.63
0.365	0.364
0.335	0.559
0.289	0.717
0.0364	0.572
	0.609
	0.506
	0.382

## Sheet: Fig. 1h
time (s)	0.77 cP																							8 cP
5	0.0594065	0.118518	-0.0244188	-0.0234148	-0.0220708	-0.0903756	0.133371	-0.01327	0.047218	-0.01051	0.022977	-0.09958	0.02707	0.001049	0.006587	0.010377	0.012276	-0.0225	0.007884	0.003458	-0.01062	0.011723	0.003696	-0.00775311	-0.0153179	-0.00204227	-0.0506264	0.061516	0.040641	0.030165	0.040641	0.137148	-0.01459	0.039479	-0.00748	0.006981	-0.0011	0.017392	0.041502	-0.01346	-0.00612	0.035574
10	-0.031812	0.0489975	-0.0144531	-0.081363	-0.0088615	-0.0151935	0.090302	-0.03501	0.097851	0.063753	0.093952	0.016446	0.039394	-0.00274	0.023913	0.066151	0.03334	-0.03223	0.007415	-0.00225	0.014707	0.035391	-0.01214	-0.00330284	-0.020521	0.00596255	-0.0264971	0.107872	0.092921	0.106188	0.092921	0.231994	-0.0162	0.07114	-0.01983	0.00753	-0.0097	0.029092	0.035365	-0.0276	-0.00356	0.059791
15	-0.0560655	0.0918719	-0.0024107	-0.114797	-0.000563037	0.00718093	0.010233	-0.06721	0.179234	0.090423	0.113078	0.130726	0.022338	0.000297	0.036715	0.090987	0.073051	-0.03562	-0.01876	-0.03899	-0.01271	0.017515	-0.05796	-0.00402903	-0.0349019	0.0194007	-0.0249363	0.164089	0.148875	0.193711	0.148875	0.288564	-0.01976	0.09181	-0.02117	-0.01031	0.067424	0.027898	0.054706	-0.08885	0.001303	0.064623
20	-0.0572621	0.145193	0.0154117	-0.0595496	-0.0134898	0.0515903	0.151639	-0.09708	0.111713	0.052533	0.115009	0.218511	0.039464	-0.01645	0.089301	0.083378	0.067877	-0.03316	0.021234	-0.03632	-0.03656	0.002882	-0.06361	-0.000463139	-0.0392099	0.0890273	-0.0219677	0.213459	0.21799	0.268453	0.21799	0.25644	-0.02714	0.104365	-0.01499	-0.00649	0.058549	0.032271	0.086365	-0.13741	0.017334	0.054395
25	-0.106319	0.113645	0.00670718	-0.0464158	-0.0174564	0.0172236	0.48036	-0.05381	0.134889	0.036476	0.15542	0.047671	0.060792	-0.02263	0.124179	0.062588	0.052745	-0.03603	0.011599	-0.02224	-0.03447	0.015061	-0.06608	0.00252526	-0.0349331	0.162856	0.00149066	0.280976	0.268469	0.343725	0.268469	0.245522	-0.01337	0.144577	-0.01539	0.01188	0.022824	0.040052	0.107787	-0.18164	0.057682	0.041342
30	-0.0533526	0.0764385	0.013931	-0.0540915	-0.041147	-0.0562001	0.713591	-0.03724	0.213613	0.013003	0.110651	-0.08759	0.092782	-0.04607	0.166981	0.040629	0.032594	-0.05464	0.067242	-0.02248	-0.00809	0.045802	-0.06247	0.0118844	-0.0523341	0.172968	0.0147381	0.342105	0.321142	0.410984	0.321142	0.234123	0.001948	0.167334	-0.00262	0.039597	-0.04693	0.048842	0.140405	-0.19021	0.084903	0.042106
35	0.0278234	0.00573458	-0.0348983	0.00521871	-0.0186592	-0.0443607	0.04445	0.056138	0.157407	-0.00161	0.058624	-0.00228	0.116026	-0.06748	0.185885	0.049335	0.039844	-0.05121	0.137582	-0.04995	-0.01003	0.054256	-0.06695	0.0207554	-0.0874465	0.211165	0.036368	0.390495	0.412626	0.473485	0.412626	0.223774	0.016091	0.212149	0.000286	0.05046	-0.03061	0.067663	0.165992	-0.15321	0.102748	0.039814
40	0.0662015	-0.0145764	-0.102879	0.102032	-0.0332183	-0.054238	0.076896	0.096613	0.166411	0.059797	0.081139	-0.0483	0.141887	-0.08733	0.193021	0.075279	0.042738	-0.05496	0.128104	-0.06498	-0.03414	0.081067	-0.07859	0.030022	-0.0866636	0.205557	0.039064	0.462875	0.507474	0.585222	0.507474	0.241252	0.032675	0.244042	0.014851	0.069227	0.105128	0.071566	0.21009	-0.15686	0.11069	0.052257
45	0.104031	-0.0194631	-0.0699802	0.0912688	-0.00911304	-0.108064	0.156401	0.065947	0.078374	0.110069	0.112522	-0.15562	0.198876	-0.07776	0.210072	0.11312	0.025099	-0.04398	0.161548	-0.05433	-0.06954	0.060097	-0.06749	0.0409171	-0.0939193	0.229302	0.0694527	0.527362	0.559158	0.662572	0.559158	0.223713	0.047799	0.298745	0.044366	0.087832	0.262334	0.081949	0.27432	-0.17047	0.128403	0.058313
50	0.0484187	0.0348955	-0.106523	0.0937225	-0.0223827	-0.121317	0.198992	0.053622	0.09794	0.068683	0.150337	-0.21337	0.24735	-0.07674	0.191034	0.162238	0.009397	-0.03534	0.171937	-0.0454	-0.053	0.063225	-0.03961	0.0502878	-0.0513082	0.219462	0.0917014	0.586235	0.575185	0.730154	0.575185	0.225783	0.090933	0.317076	0.080439	0.122059	0.408779	0.103599	0.364771	-0.17302	0.137703	0.100268
55	-0.0539428	0.0350051	-0.0594266	0.072726	-0.00233478	-0.0677769	0.233286	0.103255	0.103708	-0.06172	0.137226	-0.17641	0.272241	-0.03541	0.187201	0.21605	0.012997	-0.02236	0.191117	-0.06087	-0.01269	0.056361	-0.00789	0.0613492	0.0425152	0.208276	0.114381	0.63112	0.601976	0.782927	0.601976	0.262863	0.136479	0.351772	0.125977	0.180272	0.539409	0.116239	0.438026	-0.1412	0.168604	0.117964
60	-0.0759688	0.00168778	-0.13451	0.054378	0.0237183	-0.0266303	0.47096	0.114653	0.256931	-0.01711	0.104856	-0.13481	0.302257	0.026017	0.166428	0.264396	0.039435	-0.01741	0.239832	-0.05307	0.062525	0.109985	0.024562	0.0683049	0.0362361	0.215175	0.167468	0.67217	0.618667	0.831126	0.618667	0.29039	0.16989	0.373892	0.13921	0.256067	0.592166	0.128424	0.494907	-0.11246	0.208177	0.14768
65	-0.0555477	-0.0471742	-0.0728708	0.0582649	0.0132197	0.0178961	0.322388	0.034347	0.340483	0.107572	0.141166	-0.18692	0.293271	0.050299	0.213422	0.286136	0.08334	0.008313	0.314506	-0.02399	0.151287	0.112591	0.011038	0.0691014	0.0686282	0.210811	0.194441	0.752434	0.599528	0.846263	0.599528	0.347506	0.219859	0.384805	0.146263	0.322902	0.615073	0.159684	0.533239	-0.08216	0.264751	0.199629
70	-0.0876261	0.0155727	-0.0442275	0.000283738	0.0051766	0.0479837	0.273149	0.045665	0.252431	0.113471	0.117533	-0.26403	0.313099	0.047414	0.226412	0.333512	0.086108	-0.00577	0.21463	-0.00856	0.177291	0.128587	-0.02087	0.0647647	0.0621145	0.213006	0.2254	0.76588	0.582008	0.853327	0.582008	0.3877	0.272314	0.415614	0.147649	0.370389	0.627124	0.172399	0.593734	-0.03258	0.335372	0.266269
75	-0.146108	0.142349	-0.109598	-0.0155682	-0.0105474	0.0983286	0.42933	0.137878	0.31472	0.137372	0.104162	-0.2699	0.357518	0.070855	0.261712	0.34039	0.113705	0.004776	0.239857	0.010159	0.216158	0.165354	-0.05594	0.0662652	0.0552058	0.220263	0.250015	0.793282	0.62203	0.870177	0.62203	0.428445	0.307993	0.44252	0.150473	0.438823	0.650693	0.195873	0.648139	0.048873	0.396861	0.324319
80	-0.161496	0.309724	-0.200242	0.0287734	-0.0333094	0.10577	0.422307	0.227289	0.25588	0.107079	0.10755	-0.2884	0.368185	0.10608	0.345958	0.338726	0.132152	0.019473	0.262394	0.041638	0.148908	0.192565	-0.0743	0.0672231	0.0255676	0.266667	0.320273	0.81347	0.696697	0.917262	0.696697	0.472713	0.372003	0.477397	0.155392	0.503248	0.646359	0.214875	0.695864	0.121406	0.44548	0.377661
85	-0.14669	0.32873	-0.174388	0.124122	-0.0184034	0.0744297	0.639495	0.304785	0.22234	0.135604	0.178677	-0.35871	0.37855	0.160791	0.384212	0.39244	0.140953	0.020702	0.228203	0.07514	0.064082	0.216423	-0.09096	0.0697869	0.0181384	0.294648	0.304026	0.831581	0.759619	0.978951	0.759619	0.581986	0.438241	0.516824	0.150425	0.533648	0.606457	0.230395	0.724646	0.185196	0.475999	0.432602
90	-0.107547	0.218786	-0.16101	0.186081	-0.0305058	0.0972326	0.863321	0.340779	0.315694	0.091537	0.25829	-0.35232	0.379891	0.157529	0.409338	0.292279	0.134473	0.029161	0.214985	0.111445	0.020052	0.245232	-0.08087	0.0747533	0.0731713	0.315037	0.344486	0.849815	0.790783	1.03254	0.790783	0.64986	0.483269	0.55007	0.154204	0.548716	0.622052	0.254666	0.742314	0.249192	0.495239	0.489655
95	-0.0441345	0.138638	-0.174194	0.15968	-0.0435607	0.151253	0.580462	0.277065	0.330412	0.120491	0.257618	-0.39786	0.407545	0.137663	0.403758	0.239686	0.121905	0.047342	0.195248	0.151829	0.042524	0.275826	-0.05295	0.0681227	0.0589488	0.374743	0.403878	0.879308	0.800758	1.10106	0.800758	0.716109	0.523099	0.59786	0.159236	0.570646	0.690964	0.260226	0.767199	0.30575	0.518736	0.529831
100	0.0270563	0.193495	-0.135055	0.125985	-0.028586	0.134785	0.768566	0.20401	0.244899	0.207813	0.267695	-0.46825	0.432612	0.114016	0.385392	0.208238	0.120535	0.109525	0.210973	0.193323	0.090859	0.288612	-0.06665	0.0555687	0.089016	0.417941	0.438506	0.926526	0.815108	1.16704	0.815108	0.753767	0.561996	0.643599	0.171404	0.600434	0.769774	0.273462	0.821337	0.340662	0.525271	0.567002
105	0.0527078	0.272479	-0.160908	0.110993	-0.0150801	0.0753516	0.759164	0.160288	0.236499	0.162564	0.231292	-0.51251	0.477945	0.106303	0.376066	0.238942	0.119914	0.171927	0.2811	0.247875	0.143896	0.248993	-0.03279	0.0637981	0.0365492	0.460644	0.494229	0.95859	0.868958	1.20524	0.868958	0.800399	0.60262	0.677624	0.197686	0.630647	0.756431	0.291621	0.937637	0.392347	0.515973	0.60252
110	-0.00857037	0.309321	-0.137301	0.118117	-0.0212721	0.0479867	0.464161	0.141484	0.21881	0.116176	0.213163	-0.5209	0.470129	0.093976	0.399709	0.27829	0.11191	0.19522	0.352481	0.27966	0.215251	0.235873	-0.0136	0.0593493	0.0852891	0.483521	0.517668	0.9745	0.897613	1.23176	0.897613	0.849936	0.647493	0.6924	0.2176	0.666949	0.848609	0.312124	1.06914	0.422043	0.509457	0.634757
115	-0.0128957	0.359937	-0.169826	0.0879121	-0.0271881	0.0609226	0.489541	0.199404	0.248018	0.241649	0.215364	-0.53869	0.520491	0.095483	0.406636	0.336483	0.095671	0.247866	0.355251	0.341373	0.212525	0.272027	-0.0278	0.0649176	0.121034	0.494052	0.519087	1.02028	0.93574	1.28294	0.93574	0.803326	0.688229	0.714721	0.229242	0.725028	0.943177	0.348559	1.19201	0.420368	0.510205	0.661692
120	-0.0400101	0.250175	-0.186471	0.0839444	-0.0536037	0.0241929	0.45724	0.377117	0.24877	0.20696	0.165519	-0.55747	0.522006	0.108422	0.46266	0.445868	0.079687	0.293163	0.326498	0.397689	0.149978	0.267491	-0.02281	0.0785448	0.121902	0.490549	0.50621	1.06752	0.983926	1.32105	0.983926	0.775141	0.696874	0.734262	0.242999	0.783509	1.03345	0.393739	1.27276	0.4077	0.490198	0.710844

## Sheet: Fig. 1j
0.77 cP	8 cP
30.6328	57.1944
42.4014	62.4761
46.4256	62.3839
50.7568	56.6427
34.1734	69.0463
43.5995	61.4446
61.3447	65.1348
53.9889	55.3304
42.5243	67.7916
45.8977	69.199
53.0628	67.0391
46.3387	64.2935
56.8922	64.2236
60.3745
43.3852

## Sheet: Fig. 1m
Normalized Cell Length	0.77 cP																					8 cP
0	0.824969	0.670559	1.21689	0.500061	0.605565	0.889744	1.25197	1.32157	1.42926	0.827393	1.09071	1.26785	1.45591	1.24342	1.54077	0.555316	0.649961	0.811966	1.00976	1.18305	0.507136	1.15638	0.167352	0.71349	0.93094	1.56518	0.981409	0.997021	0.972923	1.05054	0.916539	1.07649	0.714604	0.973981	0.587753	1.04849	0.833444	1.58688	0.515319	2.31125	0.696054	0.991074
0.0107536	0.894001	0.765763	1.08842	0.767853	0.711288	0.85514	1.24263	1.34246	1.52875	0.860883	1.09803	1.07468	1.50102	1.41325	1.08115	0.458749	0.69219	0.895839	1.00976	1.17866	0.598354	1.01792	0.188072	1.05287	0.996787	1.02004	0.981148	1.04486	1.07098	1.12627	1.00336	1.04044	0.775678	1.02867	0.807964	1.11812	0.894229	1.47852	0.511748	2.49052	0.841568	1.04375
0.0149894	1.01156	0.999739	1.34911	0.737311	0.770172	0.681653	1.24212	1.43475	1.45876	0.884522	1.14235		1.31264	1.40688	0.998225	0.402035	0.825969	1.21319	1.1381	1.29997	1.07118	1.16348	0.23323	1.21857	0.750674	1.08659	0.860034	0.944431	1.13002		1.35631	1.40346	0.810783	1.1019	1.07964	1.34475	1.35636	1.08283	0.621239	2.43531	0.857438	0.972706
0.0194546	1.18072	1.03594	1.24029	0.674089	0.889946	1.11992	1.37026	1.47914	1.31604	1.00239	1.3372	1.16259	1.23601	1.33286	1.18786	0.62967	1.02357	1.04485	1.24177	1.24711	0.840206	0.956042	0.174259	0.940681	0.988967	0.674392	0.89155	1.10147	0.912253	1.12753	1.13493	1.30705	0.774235	1.16098	0.963654	1.50994	1.41495	0.644626	0.538526	1.84478	1.00005	1.37105
0.024228	1.61235	0.86111	1.45676	0.622592	0.873887	0.913426	1.59801	1.36969	0.730064	1.03194	1.02954	1.27203	1.39244	1.54386	1.101	0.859397	0.649107	1.3039	1.24131	1.26605		0.895691	0.236949	0.99607	1.27047	1.33464	0.775646	1.16356	0.980509	1.05851	1.37033	0.784313	0.618426	1.05444	1.08878	1.03302	0.744825	1.14661	0.0226121	2.50231	1.00094	1.10549
0.0290905	1.41003	0.846867	1.37322	0.631472	0.84478	0.835331	1.53743	1.5877	1.10745	0.963321	1.46173	1.15601	1.23558	1.35427	0.954567	0.721638	0.685859	1.04931		1.4534	1.20089	1.13711	0.184884	1.14659	0.993908	1.12624	0.91369	0.902432	0.799575	0.895376	1.43597	0.976304	0.703063	1.33981	0.966528	1.13632	1.18205	0.592506	0.0809276	2.2058	1.07962	1.23808
0.0335188	0.933644	0.921714	1.17173	0.563283	0.608911	0.910463	1.34972	1.45748	1.01619	1.16968	1.16396		1.49111	1.10412	1.06735	0.985672	0.570853	1.14032	1.14951	1.14261	1.20549	1.24058	0.0929734	0.607406	0.649437	0.823778	0.885299	0.962691	0.897625		1.19669	1.1532	0.800203	1.38287	1.14808	1.34611	1.05023	0.994367	0.2166	2.50975	1.0452	1.05919
0.0379746	0.951414	0.823771	1.59413	0.868006	0.518578	0.828276	1.53895	1.45132	0.894739	1.11665	0.942925	1.26306	1.05558	1.40893	0.91955	0.768646	0.751197	0.777762	1.24862	1.16699	0.984982	1.47287	0.172665	0.927538	0.434601	1.29776	1.00954	1.394	1.33262	1.08184	1.2677	0.803596	0.919464	1.25998	0.942494	0.869193	1.2465	1.38114	0.505798	3.1437	0.937683	1.27366
0.0428272	0.911772	0.774403	1.46495	0.690072	0.508541	0.930043	1.393	1.42232	1.01825	1.44629	1.35002	1.12731	1.30051	1.61313	1.08168	0.920126	0.761834	0.883942	1.02209	1.45446	0.984145	0.798311	0.138663	0.974478	0.87661	1.11149	1.02048	1.12704	1.52006	0.832379	1.5028	0.788924	0.948318	1.3065	1.09035	0.633464	1.46328	0.933333	0.246353	2.74919	0.76177	1.42845
0.0471093	1.30068	0.931645	1.34841	0.5093	1.09738	0.943935	1.80829	1.66779	1.23095	1.23321	1.75436	0.950885	1.11256	1.51495	1.19423	0.83604	0.651164	0.778655		1.47567	1.19713	0.841925	0.279451	0.712552	0.525968	1.24796	0.773302	1.40386	1.06827	0.800103	1.52935	0.836293	0.428955	1.24741	0.868829	0.755425	0.930117	0.965567	0.264205	2.5389	0.981271	0.973089
0.0521213	1.22378	0.999852	1.35496	0.762883	0.768164	0.889063	1.59021	1.63589	1.23576	1.22664	1.49762		1.16023	1.44269	1.22038	0.677066	0.578925	1.11742	1.02757	1.31724	0.53266	0.742519	0.338954	0.826147	0.832162	1.38444	0.935046	1.27714	1.00651	0.824018	1.36586	0.773414	0.699697	1.33321	1.29541	1.02437	0.660601	1.31531	0.351083	1.98373	0.845815	0.950512
0.0568191	0.605228	0.933801	1.64608	0.742283	0.484452	0.669359	1.5163	1.51205	1.29409	1.26473	1.21981	1.04956	1.249	1.33039	1.43071	0.801443	0.634196	0.802448	1.01981	1.29982	0.820958	1.07828	0.151945	0.86276	0.44448	0.765991	0.841803	1.09271	1.12786		1.2137	0.805692	0.817515	1.14275	0.931001	0.719929	0.931581	1.436	0.270155	2.62389	1.0329	0.721303
0.0611289	1.00131	0.83949	1.48789	0.885055	0.9679	0.776821	1.58036	1.65945	1.45259	0.850048	1.62544	0.943709	1.01483	1.31401	1.64105	0.865286	0.661167	0.683182		1.2662	0.856106	0.928149	0.463804	0.649652	0.295086	1.31897	1.02256	0.968535	1.17065	0.769382	1.49027	0.739878	0.603038	0.847952	0.898348	0.957478	1.41202	0.947049	0.571254	2.36088	0.950871	0.409822
0.0660916	1.14826	1.19801	1.25948	0.486567	0.641698	1.03432	1.57951	1.71302	1.27624	1.24437	1.20315	1.39224	1.04747	1.66106	1.66742	0.717794	0.880639	0.579678	1.06685	1.25393	1.20591	1.09197	0.490368	1.09371	0.476578	1.14038	0.936089	1.30014	1.25353	0.800491	1.4852	1.61222	0.673248	1.28073	1.35314	0.906965	0.952089	0.947734	0.6379	1.74119	1.25129	0.403126
0.0704839	0.923733	1.1214	1.68587	1.2807	0.802959	0.564628	1.81813	1.6308	1.42445	1.68959	1.29508		1.11948	1.18084	1.43329	0.729619	0.771615	0.591575	0.899243	1.36692	1.07913	1.30245	0.668346	1.20167	0.886492	1.13792	0.930358	1.22126	1.26924	0.657776	1.29366	1.08404	0.908884	1.1371	1.32806	0.953837	0.725051	0.617879	0.651586	2.72065	1.11717	0.194388
0.0751521	0.82383	1.17318	1.79632	0.652072	0.914035	0.850586	1.588	1.80649	1.13078	1.43776	1.19784	1.0388	1.01458	1.07559	1.29997	0.732538	0.502666	0.599903	0.665411	1.2506	1.21386	1.04581	0.428209	0.796731	1.04329	1.11825	0.648542	1.23915	1.16578		1.34438	1.24375	1.2508	1.12547	1.64205	1.05759	1.19524	1.33039	0.73906	1.8882	1.16568	0.265753
0.0798487	1.3557	1.17122	1.38351	0.946855	1.34228	0.839203	1.68168	1.30878	1.0505	1.00141	1.17641	0.919187	0.972714	1.26745	0.836554	0.739254	0.732267	0.581463		1.12822	1.23395	1.44548		1.64478	0.664249	0.809946	0.768093	1.27969	1.6089	0.781242	1.72478	1.14817	0.854063	1.33353	1.70919	1.16226	0.683306	1.09723	0.599817	0.937899	1.05056	0.325639
0.0841579	1.11317	1.30009	1.12703	0.74228	0.877233	0.935279	1.67676	1.49495	1.35103	1.57221	1.64668	0.917393	1.14332	1.39471	1.03415	0.787138	0.788709	0.623994	0.814751	1.19077	0.975777	1.35469	0.406692	0.926599	0.829695	1.25022	0.802734	1.21578	1.24974	0.804769	1.04513	1.32968	1.33111	1.62267	1.20372	1.01937	0.544887	0.831154	0.709307	1.61279	1.07873	0.197641
0.0891088	0.851283	0.940099	1.32829	0.944722	0.622962	1.02749	1.46343	1.56663	1.04158	1.23222	1.3676		1.13409	1.44941	1.38501	0.803779	0.72679	0.404793	0.845351	1.13822	1.56074	1.23753		1.43449	1.07786	1.00944	0.819403	1.01674	1.25679	0.817018	1.37779	1.04966	1.73506	1.34516	1.35679	0.982962	0.782176	0.814696	0.828318	1.04645	1.17887	0.169898
0.0934579	0.986272	1.07413	1.55014	0.703922	0.88727	0.763387	1.53632	1.53254	1.16097	1.29067	1.24838	1.29655	1.34622	1.3547	1.2031	2.21265	0.647302	0.362559	1.01707	1.04946	1.4712	1.07929	0.320625	1.34186	1.01736	1.2538	0.731368	1.40167	1.61973	0.835684	1.30186	0.975465	1.88413	1.35396	1.62951	1.13587	0.704543	0.687142	0.675984	0.795231	1.26358	0.0849492
0.0985006	1.07672	0.983056	1.55364	0.628633	0.704931	1.10695	1.70884	1.71651	1.14725	1.20727	1.10573	1.4652	1.68828	1.2235	1.71085	3.34815	0.690418	0.512461		1.12337		1.33795		1.47674	0.549425	1.04847	0.813152	1.31731	1.22861		1.10599	1.27184	2.567	1.17513	1.24473	0.864643	0.76753	0.71663	1.02112	0.71149	1.21686	0.157653
0.10294	0.750127	0.907925	1.30722	0.800883	1.01641	0.929362	1.49771	1.62997	1.4169	1.22205	1.22842	1.30433	1.40645	1.28698	1.43958	4.75114	0.369679	0.634404	1.25866	1.27059	1.54568	1.49518	0.243325	1.37722	0.528434	0.953288	0.559465	1.05618	1.97618	0.870099	1.51056	1.07901	2.27462	1.56484	1.33381	1.01163	0.801216	0.680283	0.899725	0.713351	1.19943	0.156123
0.107527	0.78396	1.02119	1.57564	0.826811	0.862512	1.10467	1.58308	1.56391	1.13421	1.58879	1.39031	1.03939	1.585	1.27323	1.277	6.30692	0.550244	0.344119	1.30707	1.17593	1.29546	1.64937	0.518526	1.21794	1.07416	1.07091	0.550609	1.02806	1.43447	0.715523	1.63437	0.773833	1.9428	1.40141	1.17733	1.03575	0.503875	0.624051	1.17464	0.82004	1.2115	0.184439
0.112272	0.716523	1.03662	1.29552	0.884344	0.759465	1.00563	1.52368	1.45393	1.23027	1.36241	1.54981		1.2824	1.36203	1.2363	6.95051	0.43125	0.695673		1.22788	1.38626	1.5246	0.589717	0.963212	1.04329	1.60206	0.574832	1.14822	1.64086	0.722912	0.991425	0.707181	2.62951	1.26407	1.4336	0.977501	0.776319	0.481411	1.11633	1.14136	0.965177	0.139669
0.11674	0.802414	0.962344	1.20496	0.701794	1.15894	1.21691	1.77163	1.31352	0.890625	1.20661	1.43646	1.45803	1.4167	1.3682	1.20719	7.24705	0.446445	0.677531	0.901068	1.28407	1.29462	1.2568	0.448929	0.787656	0.885255	1.41702	0.935568	1.21249	1.57965		1.18058	1.25591	2.0409	1.4033	1.22775	0.918341	0.565395	0.79138	0.855691	0.842371	0.974565	0.20912
0.121213	1.0528	1.0066	1.22766	0.521372	0.93712	0.985823	1.40539	1.352	1.01585	1.13011	1.19033	1.4341	1.40944	1.24252	1.42283	7.65297	0.383481	0.300398	0.764515	1.09005	1.37789	0.983941	0.250762	0.605841	1.81496	1.13977	0.662087	1.05326	1.36838	0.745661	0.957413	1.04463	2.38234	1.35961	1.52764	1.11584	0.480436	0.449864	0.695621	0.733199	1.00899	0.152296
0.126061	1.37518	1.10937	1.17992	0.782769	1.20377	1.137	1.42643	1.63021	1.46836	1.18921	1.51666	1.42872	1.25455	1.25254	0.910227	6.71898	0.398201	0.262625	0.815667	1.06749	1.34023	1.29535	0.271482	0.197149	0.797593	1.12716	0.474035	1.56383	1.29308	0.514282	1.31797	1.10416	2.64009	1.34956	1.28548	1.38616	0.634235	0.47044	0.749771	0.454062	0.819439	0.160332
0.130547	1.17936	0.762713	1.37696	0.674089	0.618948	0.971253	1.61049	1.67147	0.911895	1.39902	1.31522		1.39397	0.954152	1.07508	3.75729	0.40086	0.332519		1.0696	1.17244	1.6027	0.358612	0.170862	0.427193	1.05001	1.04652	0.948813	1.59807	0.600028	1.01947	1.41772	2.12073	1.20058	1.01302	0.897863	0.537562	0.903847	0.508178	0.983803	1.05436	0.154592
0.135135	1.32437	0.962968	1.59366	0.806211	1.02645	0.906594	1.60293	1.43108	1.45807	1.58058	0.939446	1.24632	1.53323	0.523274	1.18923	1.98731	0.407413	0.432751	1.11115	1.10807	1.26617	1.01488	0.545621	0.340786	0.501277	1.16712	0.831905	0.881615	1.6479	0.68908	1.15671	1.00816	1.4244	1.32944	1.38318	1.55363	0.51193	0.937448	0.611718	0.906885	0.891861	0.119962
0.139786	1.13903	1.04111	1.2637	0.684033	0.806974	0.915475	1.51502	1.41888	0.974337	1.41674	1.36943	1.06391	1.61003	0.553987	1.13125	1.21778	0.392851	0.220986	1.0737	1.09369	0.964061	1.62604	0.329923	0.145827	0.207424	1.17727	0.57301	1.52511	1.23837		1.2486	1.13434	0.907923	1.17858	1.39493	1.13723	0.467254	1.0314	0.79678	1.26914	1.09124	0.298661
0.1442	1.27402	1.15777	1.58196	1.14219	0.649728	0.866524	1.57519	1.61209	1.45327	1.30429	1.36101	1.63744	1.35373	0.460306	1.02438	1.17428	0.446255	0.178157	1.03397	1.09384	1.00381	1.19188	0.334704	0.465646	0.371633	0.947038	0.486536	0.980586	1.00109	0.595945	1.38674	1.30998	1.0695	1.14778	1.68306	1.1122	0.459933	1.31531	0.445102	1.44655	1.06129	0.182143
0.148976	1.01019	1.07896	1.38211	0.712805	1.10842	1.10604	1.58376	1.513	1.25977	1.28804	1.4229		1.4167	0.368382	0.766973	1.49106	0.333813	0.485395		1.11095	1.36241	1.72392	0.709254	0.540751	0.0642051	1.39489	0.483411	1.38926	1.16578	0.627833	1.23667	1.09577	1.18492	1.19021	1.63709	0.960208	0.700149	1.15827	0.642661	1.26294	1.0034	0.119197
0.153697	0.525944	1.13167	1.49163	0.511428	1.27871	1.2818	1.50942	1.56314	1.5061	1.37603	1.2742	1.05375	1.28206	0.47033	0.602118	1.29613	0.408172	0.687048	1.09562	1.10459	1.00967	1.33491	0.488243	0.134562		1.43628	0.612338	1.03573	1.20315	0.614028	1.2504	1.11254	1.20704	1.51204	2.53753	0.905144	0.436494	1.0026	0.659322	1.12461	1.03	0.189031
0.158307	0.79444	1.05529	1.30957	0.502194	1.03314	1.05686	1.49517	1.46352	0.95512	1.06051	1.37163	1.30133	1.2425	0.458764	0.446359	1.37471	0.412921	0.319135	0.904723	1.00554	0.883722	1.23652	0.354361	0.384909	0.496336	0.848369	0.44903	0.953926	1.14736	0.645137	1.47237	0.964566	0.517439	1.4935	3.22089	1.28058	0.426974	1.12055	0.501037	1.07685	1.08722	0.141199
0.162996	0.959958	0.994178	1.6077	0.612294	1.09872	1.05231	1.53751	1.34809	1.08686	1.40394	1.32182	1.39224	0.971177	0.351719	0.442266	1.81339	0.302283	0.099339	0.851289	1.16669		1.91361	0.533933	0.31356	0.0975373	1.16743	0.632915	0.676367	0.684732		1.56754	1.12176	0.803088	1.3395	3.04743	1.01482	0.694291	1.99834	0.53436	1.28713	1.31432	0.0661991
0.167315	0.871105	1.03052	1.22157	0.659528	1.00571	0.905227	1.54014	1.57433	1.2241	1.38523	1.24564	1.28698	0.930512	0.273973	0.453408	1.35267	0.2378	0.141574		1.11489	0.971174	1.98512	0.559965	0.628059	0.00246686	1.14622	0.470909	0.587256	0.885708	0.651748	1.23816	0.912167	0.642471	1.13521	3.01661	1.04121	0.550744	2.79314	0.709307	0.73816	1.16188	0.172194
0.172121	1.18858	1.0297	1.2885	0.71955	0.828386	1.09898	1.66691	1.60037	1.3205	1.43447	1.28849		0.848754	0.300831	0.671699	1.06114	0.23875	0.20314	0.849919	0.946014	1.05528	1.92325	0.588654	0.330459	0.266688	1.03485	0.654532	0.62889	0.915503	0.659331	1.29157	1.21692	0.424146	1.36244	2.57357	1.07125	0.69136	3.17649	0.95447	0.881451	0.952659	0.172577
0.17697	0.772341	0.990149	1.09029	0.731627	1.13418	0.902041	1.69339	1.54153	1.07108	1.29231	1.37639	0.680568	0.776565	0.276158	0.526172	1.36708	0.324695	0.236749	0.806988	1.12595	1.05235	1.79848	0.999862	0.163978		1.10565	0.626664	0.738818	0.542801	0.433008	1.43716	0.974208	0.837232	1.35301	1.73113	1.26283	0.430636	3.10311	0.819987	1.32869	0.920472	0.227296
0.181482	0.802414	1.03475	1.38773	0.822549	0.830728	1.24173	1.5712	1.39023	1.15823	1.269	1.52619	0.910216	0.720523	0.204195	0.428168	1.20027	0.28196	0.478257		1.02886	0.9377	1.58597	1.0498	0.138004	0.658074	1.68352	1.09132	1.04961	0.531425	0.638332	1.8104	1.29028	0.565528	1.3175	1.49315	0.829147	0.45627	2.23973	0.612908	1.11344	0.763558	0.166646
0.186312	1.20909	0.998717	1.20145	0.870139	1.18369	1.06073	1.43628	1.38147	1.19597	1.28935	1.3035	1.54892	0.659269	0.255983	0.534357	1.59748	0.280915	0.145143	0.71976	1.11504	0.876191	1.27709	0.574841	0.168985	0.255576	1.20985	0.6811	0.669793	0.430122		1.26695	0.871086	0.50205	1.54096	1.30142	0.941095	0.470185	2.01822	0.988983	1.07437	1.05414	0.109822
0.190578	0.743976	0.991852	1.59413	0.733403	0.951506	0.98127	1.60565	1.5149	1.54796	1.18166	1.20242		0.508398	0.249429	0.615762	1.31481	0.29668	0.343821	0.991952	0.976003	1.36533	1.05089	0.489837	0.0938803	0.153097	1.2827	0.394334	0.640577	0.143013	0.71844	1.37272	0.874859	0.652089	1.35961	0.884502	1.07443	0.421848	2.27539	0.968156	1.07437	1.26425	0.143304
0.195403	0.711852	1.29345	1.29412	0.590272	1.04318	0.937331	1.78639	1.32429	1.11706	1.34418	1.20352	0.71526	0.697627	0.226298	0.5098	1.09166	0.248056	0.234965	1.00976	0.921932	1.44944	1.06205	0.535527	0.215299	0.740799	1.52583	0.536545	0.544162	0.423623	0.803602	1.69136	0.792697	0.538598	1.23138	0.777924	1.2378	0.650349	2.76777	0.764052	1.29271	1.14713	0.263649
0.2	0.822235	1.06976	1.20098	0.6471	1.08132	1.18891	1.4888	1.22023	1.36064	1.53823	0.902454	1.15841	0.67439	0.199183	0.390877	1.30275	0.404469	0.186187		0.980849	1.09252	0.419949	0.516932	0.0948191	0.171617	1.63926	0.640207	0.90864	0.167933	0.855711	1.54532	0.91049	0.410681	1.2559	0.32235	0.713103	0.439425	2.00519	0.697406	1.27038	1.1022	0.245281
0.204545	1.07239	0.905711	0.911266	0.850961	0.558057	1.0564	1.51502	1.51087	0.817209	1.44038	0.941826	0.910819	0.518992	0.356088	0.355405	1.8893	0.428496	0.168937	0.775018	1.19925	1.09587	0.356044	0.484524	0.0675938	0.538313	1.11128	0.504249	0.69901	0.543883		1.26293	1.38334	0.590054	1.31058	0.311639	0.826416	0.486298	1.23782	0.702166	1.60783	0.988423	0.148087
0.209125	0.750469	0.966089	0.965558	0.368655	0.660768	1.08737	1.37637	1.4441	1.01414	1.2181	1.18154		0.523434	0.286139	0.486379	2.67104	0.442836	0.311997	0.721585	1.10171	2.34404	0.670501	0.521713	0.193393	0.290149	1.16251	0.505289	1.12704	0.308238	0.742938	1.21549	0.99391	0.561681	1.45924	0.157256	0.449614	0.727982	1.22479	0.861641	2.30629	0.998258	0.164541
0.214008	0.990031	0.946284	0.979365	0.588855	0.720656	1.16933	1.39164	1.35288	0.862495	1.31234	0.970577	0.861179	0.751961	0.335014	0.383146	2.25328	0.363823	0.155255	0.543929	1.02099	3.56	0.487911	0.461679	0.738838	0.795122	1.04755	0.394334	0.654089	0.138681	0.803797	0.846277	0.818268	0.977171	1.09215	0.288391	0.752694	0.597618	1.88999	1.04373	1.56689	0.889626	0.314159
0.218182	0.97021	1.17253	1.06806	0.682616	0.962882	1.46212	1.49313	1.3681	1.27281	0.956755	1.03101	1.12611	0.688059	0.456066	0.49176	1.22114	0.315389	0.49402		0.97979	3.45497	0.471682	0.504181	0.298539	0.269158	1.16272	0.446947	0.887458	0.067174	0.788242	1.07049	0.700055	0.648241	1.05287	0.217339	0.499672	0.640097	1.47029	0.784284	1.62768	0.928742	0.231506
0.222892	1.13505	1.02295	0.881078	0.85025	0.740061	1.16113	1.47904	1.3102	1.53698	1.13307	1.17202	0.599833	0.590839	0.305971	0.487288	0.710447	0.402189	0.374159	0.617915	0.996298	4.20312	0.659339	0.618406	0.299478	0.575353	1.35678	0.315676	0.589813	0.260565	0.623944	0.786457	0.451892	0.437611	1.13207	0.317648	0.864643	0.664995	1.57522	0.931858	1.36591	0.967859	0.22921
0.227626	1.16569	1.04235	0.913138	0.868717	0.788907	1.21646	1.50009	1.4048	1.33525	1.01191	1.131	1.24751	0.633725	0.3898	0.415434	0.499405	0.478955	0.556777	0.759947	1.12004	5.02073	0.472187	0.790008	0.22719	0.423489	1.38413	0.346411	0.482806	0.352115		1.1415	0.652686	0.553025	1.2251	0.0480657	0.900138	1.10881	0.820181	0.545666	1.53835	1.18691	0.267666
0.232672	0.793073	1.1992	0.763835	0.823258	0.658426	1.02726	1.48159	1.62121	1.21724	0.956427	1.03211		0.636374	0.226298	0.255127	0.680861	0.522799	0.710247		1.05794		0.348941	0.691722	0.237517	0.229648	1.10104	0.3063	0.624508	0.0910085	0.931347	0.642651	0.402427	0.580917	1.20624	0.134269	0.903779	1.28458	1.38114	0.5296	1.20153	1.07292	0.172194
0.236759	0.968843	1.46074	0.711883	0.762883	0.788238	1.03546	1.59648	1.43854	1.02992	1.05985	1.14491	0.929356	0.443727	0.363927	0.612806	0.764947	0.599248	0.549044	0.876406	1.08657	4.17927	0.440235	0.734224	0.0929415	0.527205	1.10063	0.331824	0.620855	0.171184	0.858628	0.44365	0.498422	0.533789	0.972096	0.336978	0.532438	1.226	1.76929	1.00326	1.04335	0.732712	0.208546
0.241379	1.02591	1.42459	0.67327	0.496511	0.681846	0.964651	1.52826	1.51857	1.61795	1.20793	0.615309	0.828289	0.567944	0.238506	0.318795	0.849033	0.651006	1.03265	0.905636	1.12368		0.539647	0.80754	0.537934	0.207424	1.12194	0.524564	0.842903	0.292527	0.713773	0.401433	0.612862	0.946394	0.796723	0.112849	0.995704	1.77674	2.33162	0.732514	0.874628	1.0937	0.240307
0.246252	0.878737	1.26153	0.59347	0.888605	0.48579	0.939835	1.20903	1.70763	1.46837	1.10713	0.760347	1.05614	0.546928	0.246345	0.339715	0.63911	0.804664	1.81428	0.604214	1.13912	3.29304	0.322062	0.667814	0.264117	0.439538	1.18618	0.403972	0.449938	0.139763	0.65622	0.519133	0.303497	0.861757	0.977439	0.134791	0.887396	1.05755	2.94333	0.855691	1.14198	1.34338	0.150957
0.250895	0.7409	1.19893	0.446038	0.827875	0.49382	1.20484	1.27641	1.72728	1.8183	0.990572	0.604322		0.572215	0.23298	0.613943	0.859252	0.712957	1.38867		1.1364	1.82728	0.389518	0.323547	0.201843	0.496336	1.46774	0.425069	0.578491	0.199894		0.624153	0.4892	0.338547	0.534606	0.224391	0.834153	1.1967	4.25315	0.373695	1.5855	1.18155	0.235141
0.255486	0.542689	1.03163	0.648698	0.452472	0.460029	1.40133	1.39334	1.62831	2.13256	0.924413	0.54682	1.04836	0.623474	0.30927	0.283096	1.0064	1.03059	0.649275	0.427471	1.2094	1.56785	0.340828	0.508431	0.127677	0.154331	1.03403	0.418297	0.668333	0.0639237	0.748966	0.629822	0.554175	0.572741	0.616635	0.227264	0.881025	1.00335	4.2751	0.629569	1.4633	0.805581	0.179082
0.26	0.882154	1.12674	0.340028	0.720972	0.579469	1.02271	1.41218	1.72433	2.97104	0.639917	0.754487	0.790613	0.626891	0.264978	0.417254	0.719789	1.23886	0.326571	0.51744	1.1314	1.2352	0.310397	0.518526	0.321071	0.340768	1.1164	0.679277	0.591274	0.125679	0.737494	0.685614	0.430932	0.65305		0.191999	0.978411	0.972592	4.5206	0.721803	1.98994	0.570657	0.220217
0.264706	0.808566	1.02797	0.150708	0.791294	0.464378	0.882915	1.4412	1.48814	3.60435	0.789962	0.401966	1.05554	0.586738	0.503613	0.284536	0.591228	0.92138	0.638866	0.637096	1.08748	1.30466	0.375824	0.427677	0.0647774	0.229648	0.948575	0.343545	0.824642	0.386786	0.627444	0.312673	0.364699	0.638624	0.838837	0.179722	1.00754	0.768993	3.49332	0.630759	1.8882	0.338415	0.192858
0.269142	1.09882	1.0566	0.229338	0.597377	0.457687	1.05413	1.30424	1.71403	2.51681	0.585085	0.302161		0.505067	0.383589	0.299013	0.616046	0.968199	0.312295		1.12595	1.02432	0.421976	0.40802	0.150209	0.280267	1.11056	0.446947	0.60296	0.375953		0.473187	0.466983	0.3347	0.733236	0.282383	0.987513	1.23918	3.3397	0.478425	1.33179	0.460907	0.182526
0.273939	1.16466	0.876317	0.225359	0.644611	0.202078	0.857873	1.28014	1.27244	2.16275	0.635647	0.301062	0.760113	0.540606	0.475598	0.282186	0.750788	1.04151	0.386056	0.472227	1.26953	1.25278	0.60152	0.355955	0.540125	0.262984	0.849803	0.28963	0.455051	0.40412	0.615972	0.803463	0.638852	0.39914	0.632978	0.227786	0.4842	0.799753	3.50978	0.534955	1.00985	0.846709	0.325256
0.278482	0.767556	1.05785	0.31452	0.693978	0.212115	1.02339	1.39385	1.5085	2.3336	0.425844	0.343914	0.828885	0.529671	0.357116	0.450452	1.43433	1.02784	0.257569	0.624765	1.14942	1.31847	0.457988	0.360205	0.347357	0.646962	0.974395	0.383135	0.605517	0.219938	0.568724	0.30969	0.522316	0.905037		0.317125	0.76043	0.735303	2.67382	0.282057	1.58674	0.871297	0.185587
0.283154	0.756393	1.29175	0.201958	0.661305	0.244233	1.03728	1.41523	1.48554	1.62755	0.295169	0.373764	1.04657	0.658158	0.246902	0.332666	0.807137	1.24446	0.298911	0.650797	1.11731	0.936863	0.321553	0.367112	0.430911	0.271629	0.643961	0.471951	0.567535	0.315279	0.769771	0.645336	0.51016	0.813668	0.638949	0.258089	0.744503	1.3007	1.91056	0.592676	1.41181	0.709912	0.212564
0.287878	0.708435	1.31053	0.113733	0.453183	0.177989	0.883826	1.26028	1.46884	1.4766	0.28138	0.351239	0.507141	0.630906	0.294406	0.187139	0.718914	1.29954	0.34174		0.893155	1.08959	0.353001	0.505244	0.455007	0.0765468	0.734024	0.29536	0.723114	0.251356	0.66672	0.614606	0.494649	0.360668	0.871523	0.234057	1.06032	1.22014	0.733776	0.735489	1.32993	0.574457	0.142347
0.292428	0.708435	1.24448	0.247357	0.267791	0.15457	0.98514	1.09804	1.51632	1.19322	0.321108	0.191918		0.688743	0.503099	0.291282	0.524807	1.12613	0.45714	1.09106	0.801674	1.06281	0.406255	0.387832	0.45532	0.154331	0.752056	0.473254	0.612821	0.148432		0.625645	0.438477	0.703063		0.0851583	0.90742	0.582238	0.619938	0.895559	1.41305	0.797981	0.215243
0.297029	0.803781	1.16436	0.075822	0.500772	0.184011	1.08418	1.28914	1.45535	0.770893	0.423545	0.241729	0.662031	0.718643	0.43332	0.331756	0.459552	0.979595	0.527332	1.75829	0.806218	0.990003	0.662382	0.522245	0.695653	0.467937	0.634432	0.586032	0.718001	0.23619	0.795436	0.519133	0.439316	1.03199	0.473005	0.24111	0.833697	1.0224	0.847613	0.74739	1.12151	1.2866	0.166454
0.301724	0.895027	0.902534	0.235422	0.196756	0.156242	1.09648	1.18714	1.54793	0.52765	0.306989	0.319009	0.568737	0.61681	0.672597	0.253308	0.638381	0.98121	0.383974		0.745785	1.21345	0.392561	0.43724	0.59395	0.116061	0.884332	0.781897	0.738088	0.271943	0.835684	0.419484	0.366376	1.10797	0.291032	0.405941	0.856906	0.931581	0.940879	0.659322	1.03715	0.513211	0.218495
0.306307	0.663211	1.08293	0.34307	0.232272	0.40081	0.895211	1.09125	1.48187	0.431591	0.255769	0.267	0.80676	0.459703	0.856531	0.326981	0.643586	1.39688	0.726011	1.47514	0.628707		0.223163	0.387832	0.741655	0.271629	0.888328	0.639166	0.906449	0.16414	0.729717	0.426047	0.711373	0.9387	0.30046	0.26462	0.396825	0.684039	1.13084	0.809276	1.06878	0.754617	0.203955
0.310905	0.426154	0.946739	0.208744	0.061089	0.045501	1.32232	1.11484	1.32796	0.640865	0.240009	0.439873		0.636972	1.8037	0.392772	0.596192	1.00008	0.273035	1.23903	0.595992	1.31345	0.625867	0.350111	1.21387	0.204957	0.765991	0.892332	0.749409	0.148432	0.671581	0.478856	0.763772	0.981499		0.255477	0.492391	0.720657	0.853098	1.26033	0.694742	1.26582	0.234758
0.315411	0.575838	0.876601	0.183938	0.091631	0.194718	1.03819	1.1257	1.38112	0.456295	0.27153	0.364791	0.517303	0.614674	6.00043	0.335622	0.605535	1.12651	0.16507	1.04539	0.549191	1.38835	0.539647	0.402176	1.81752	0.00246686	0.576952	0.922544	0.583239	0.0877582		0.497652	0.59819	0.695369	0.583477	0.274807	0.36224	0.929383	0.79138	0.822368	0.910607	1.60848	0.339031
0.32	0.808793	0.844994	0.21319	0.117911	0.090333	1.2431	1.30017	1.57847	0.468295	0.282693	0.286412	0.354038	0.530183	8.16408	0.455227	0.351915	1.19878	0.21236		0.536923	1.13938	0.431105	0.479211	1.32809	0.684002	0.47316	0.78919	0.972917	0.287111	0.810797	0.577909	0.575135	0.756923	0.390661	0.129044	0.30126	1.31242	1.00671	1.0235	1.17982	1.4091	0.333674
0.324826	0.373184	0.751138	0.260228	0.230855	0.035464	1.06528	1.5129	1.22786	0.260055	0.414024	0.243194	0.336097	0.433134	8.36596	0.367001	0.415904	0.886431	0.558561	0.68916	0.581906	1.01887	0.630937	0.680034	0.880597	0.128406	0.827774	0.745953	0.537588	0.3467	0.75791	0.591633	0.424644	0.648241	0.234774	0.312685	0.140618	1.36515	0.718687	1.09133	0.79647	0.86325	0.319899
0.329609	0.770974	0.760104	0.099224	0.165505	0.097024	1.23672	1.53064	0.971968	0.37807	0.358536	0.359297		0.388624	5.87681	0.350402	0.822951	1.43278	0.796698	0.358053	0.507388	1.37914	0.558916	0.861199	1.32997	0.0839548	0.433406	0.82305	0.505084	0.358616	0.748966	0.455286	0.252774	0.655936	0.434033	0.160391	0.384083	1.01653	1.29062	1.01398	0.827486	0.849838	0.37347
0.334047	0.472973	0.849875	0.12871	0.174383	0.160592	1.35329	1.76026	0.744308	0.505007	0.35788	0.394091	0.168052	0.511388	3.93368	0.535494	0.596484	1.08577	0.447325	0.615174	0.497089	1.226	0.554863	0.733161	1.09652	0.133344	0.3707	0.972552	0.753061	0.23023		0.699935	0.777606	0.823767	0.329061	0.0919512	0.402286	0.543423	0.514328	1.38767	0.622784	0.955789	0.488075
0.338522	0.631201	0.764019	0.15258	0.103706	0.111076	1.1543	1.53386	0.551334	0.332784	0.220311	0.293005	0.232038	0.506604	3.49445	0.505934	0.597213	1.09821	0.48599		0.534348	0.877028	0.783096	0.67844	1.02893	0.128403	0.602465	1.45675	0.750139	0.124594	0.708135	0.818082	0.469917	0.915617	0.315232	0.317648	0.33084	1.24797	0.894244	1.35911	0.606657	0.777417	0.541073
0.34326	0.883977	0.745548	0.124966	0.18255	0.109069	1.01132	1.314	0.49439	0.370862	0.322092	0.24356	0.244596	0.743504	3.29372	0.281959	0.772976	0.858416	0.588601	0.555803	0.426509	1.23688	0.607101	0.546683	0.844923	0.0777839	0.535149	1.13195	0.660298	0.136513	0.807686	0.606849	0.617054	0.869451	0.418319	0.128783	0.356779	1.15422	0.666569	1.15976	0.532221	0.81318	0.988969
0.348017	0.959958	0.797257	0.102968	0.149167	0.050854	1.05663	1.17169	0.698491	0.391105	0.364774	0.194848		0.859348	3.67757	0.322206	0.920078	0.925749	0.65909	0.583662	0.560854	1.0967	0.355028	0.638063	1.48393	0.135811	0.695601	1.12883	0.687324	0.545508	0.794269	0.512569	0.499261	1.11855		0.163003	0.212065	1.44571	0.54176	1.50073	0.412501	0.533552	1.04311
0.352479	1.23164	0.955251	0.019189	0.126439	0.085649	0.86584	1.20343	0.505755	0.265542	0.282692	0.276523	0.194964	0.692074	2.65415	0.234359	1.04465	1.021	0.558264		0.5657	1.38165	0.488924	0.680565	1.28804	0.308669	1.07214	0.927494	0.52371	0.312029	0.770159	0.624302	0.57765	1.11471	0.418476	0.171363	0.359964	1.59072	0.545188	1.42218	0.762974	0.434978	1.26257
0.357309	0.57299	1.20697	0.185576	0.163728	0.113753	1.06278	1.12384	0.552045	0.350627	0.231472	0.431266	0.305597	0.703864	1.65635	0.188048	1.20912	0.919005	0.395276	0.326084	0.624315	0.997117	0.488927	0.67419	1.06554	0.137048	0.582383	1.19811	0.457242	0.262192		0.552847	0.469917	0.748267	0.442833	0.194872	0.453255	1.83826	0.692627	1.53405	0.635192	0.481918	1.38597
0.361867	0.167113	0.912237	0.143687	0.141355	0.075947	1.03045	1.92564	0.402402	0.194866	0.178282	0.51642	0.465274	0.764263	1.12134	0.399972	1.55865	0.955948	0.474291	0.41925	0.590691	1.18332	0.491968	0.645501	1.01766	0.16915	0.886791	1.0809	0.804921	0.310945	0.600806	0.535841	0.487104	0.831942		0.157518	0.218891	1.2758	0.331227	1.43766	0.874628	0.462248	1.49273
0.366589	0.536538	1.07305	0.216701	0.078133	0.039479	1.12789	1.67252	0.508596	0.271716	0.24789	0.513124	0.538833	0.499855	1.04899	0.284233	1.07745	0.756895	0.302777	0.442084	0.720795	0.790831	0.678614	0.675784	0.88936	0.523501	0.859127	0.951977	0.546353	0.218853	0.702301	0.454987	0.372245	0.852139	0.390818	0.141061	0.285787	1.83533	0.534901	1.51858	1.50486	0.494882	1.95919
0.371213	0.457937	0.809075	0.301415	0.139222	0.095017	1.28316	1.8721	0.409742	0.234665	0.434053	0.465511		0.640047	1.02702	0.473873	0.731663	1.00723	0.548251		0.639612	0.456506	0.316484	0.72838	0.710674	0.576586	0.46691	1.40752	0.604786	0.332613	0.655054	0.393378	0.683287	0.332777	0.472691	0.175281	0.131062	1.45596	0.279107	1.73994	1.37025	0.526176	1.77188
0.375978	0.363274	0.857365	0.122391	0.167991	0.022081	1.34668	1.37196	0.437682	0.268282	0.462947	0.494079	0.471259	0.524118	1.07225	0.350629	0.589671	0.965635	0.375943	0.445282	0.758508		0.686221	0.561028	1.18227	0.254339	0.447545	1.19811	0.922518	0.228064	0.765493	0.361603	0.746166	0.536675		0.429452	0.20979	1.42667	0.237278	1.63164	1.54952	0.513211	1.3634
0.380229	0.839322	0.857421	0.141347	0.073161	0.101039	1.19847	1.35201	0.411163	0.362975	0.459992	0.342083	0.418626	0.452356	1.32964	0.272863	0.539843	1.1041	0.540121	0.414682	0.624012	0.576595	1.12392	0.846855	0.884353	0.229648	0.762302	1.20254	0.743566	0.40412		0.469607	0.854737	0.741534	0.365204	0.347166	0.24392	1.38858	0.517071	1.07348	1.01047	0.558363	1.1007
0.385214	0.855384	0.935389	0.312648	0.124306	0.079292	0.901129	1.20445	0.443009	0.400027	0.421084	0.532536	0.257155	0.453125	1.11337	0.497748	0.515025	1.08434	0.362262	0.455331	0.60826	0.350225	0.795268	0.833573	1.3209	1.25689	0.520394	0.739702	0.623777	0.360784	0.607222	0.651154	0.821202	0.639585	0.601078	0.140539	0.167013	1.6039	0.388145	1.08419	1.5123	0.352274	1.02857
0.38972	0.5436	0.826438	0.167089	0.156272	0.103716	0.805962	1.30136	0.403823	0.391452	0.508911	0.566597		0.716251	1.16387	0.661239	1.121	1.04389	0.542699		0.603111	0.346041	0.560441	0.519588	1.20229	0.975388	0.283712	1.02933	0.810034	0.366202	0.71319	0.386068	1.04044	0.671324		0.22204	0.520606	1.56875	0.573303	0.723588	1.69901	0.317404	0.899428
0.394256	0.790795	0.793356	0.079332	0.259266	0.182673	0.798679	1.34658	0.489535	0.158501	0.333912	0.733976	0.407266	0.598699	1.03434	0.465687	0.780616	1.11265	1.01838	0.499174	0.551463	0.229299	0.696872	0.763444	1.34624	0.854386	0.692015	1.08768	0.687324	0.791992	0.663025	0.699935	0.710954	0.434726	0.448176	0.131657	0.345857	1.51455	0.866816	1.15679	1.99862	0.304887	0.829594
0.398788	0.979096	0.846697	0.138071	0.073164	0.152897	0.850358	1.30848	0.59206	0.29916	0.526641	0.680137	0.442553	0.723171	1.06248	0.346309	0.813413	1.26611	1.31431	0.512417	0.522382	0.315914	0.394588	0.831448	1.16505	0.795122	0.877263	0.995734	0.934935	0.653311		0.720074	1.73463	0.887725	0.454305	0.201926	0.281236	1.25969	1.20079	1.11037	2.19464	0.264652	0.995474
0.403636	0.583356	1.11141	0.290416	0.252872	0.058884	1.08054	1.23771	0.39743	0.382184	0.602157	0.493713	0.382148	0.853111	0.929865	0.313035	0.623733	1.03249	1.45321	0.453045	0.409092	0.328467	0.330683	0.746443	1.13877	0.892663	0.954415	0.804818	0.57557	0.462084	0.569502	0.711571	2.82872	1.16087	0.699921	0.0747105	0.285787	1.53066	0.587021	1.32698	3.62568	0.430731	1.21627
0.408099	0.660249	0.988787	0.168493	0.270633	0.029776	1.00814	1.35176	0.516647	0.236725	0.661586	0.332926	0.25656	0.854393	0.863685	0.323343	0.909908	1.15177	2.10873		0.57085	0.387884	0.581234	0.710317	1.19791	0.491394	0.742323	1.48461	0.797251	0.317447	0.512727	1.43269	1.865	0.789623		0.159346	0.256662	1.29484	0.777664	1.15084	2.56682	0.203854	1.62245
0.412532	0.47434	0.970969	0.158664	0.404883	0.018736	0.983091	1.63026	0.50019	0.488538	0.743997	0.295019		0.760248	0.938603	0.485469	1.09973	1.48084	2.36779	0.384085	0.640521	0.552327	1.02857	0.896795	1.33216	1.21861	0.781155	1.29057	0.731149	0.74432	0.521476	1.21907	0.489619	0.891572	0.465462	0.377729	0.339486	0.930117	0.699486	1.21748	2.35281	0.300863	1.92571
0.417446	0.50692	0.95003	0.296735	0.110811	0.104385	1.11332	2.30164	0.505518	0.2031	0.534029	0.49591	0.184795	0.769389	0.894269	0.472281	0.832975	1.85055	2.41805	0.422903	0.600535	0.507973	0.661371	0.616812	0.704102	1.39024	0.579719	1.42575	0.624508	0.271943	0.656998	1.19759	0.35883	0.891572	0.530205	0.227264	0.293978	1.08977	0.91139	0.95209	2.43407	0.2499	2.13865
0.422178	0.409067	0.867409	0.368578	0.166925	0.155573	1.4455	2.50207	0.500546	0.310828	0.377581	0.536198	0.196155	0.850207	0.557842	0.401564	1.04173	1.11796	2.47427		0.634614	0.325119	0.634997	0.641782	1.20542	1.18034	0.763225	1.04079	0.573378	0.228604		1.17133	0.402846	0.331815	0.455719	0.239803	0.157456	1.10808	0.597991	0.979462	1.89255	0.435201	1.48718
0.426523	0.490744	0.847377	0.163813	0.120044	0.133827	1.1584	2.52396	0.505873	0.334158	0.371671	0.397021	0.151302	0.708819	0.51672	0.34017	0.776917	0.900297	2.9903	0.746704	0.544344	0.365707	0.770923	0.793196	1.00827	0.80253	0.754311	0.98193	0.708506	0.411706	0.497561	1.01589	0.687898	0.4857	0.264631	0.240064	0.24028	1.23185	0.514328	1.0949	1.52223	0.489965	1.26812
0.431034	0.401549	0.927389	0.154452	0.327456	0.066913	1.25334	2.10087	0.365583	0.342393	0.489704	0.297216		0.53061	0.929865	0.331984	1.02236	0.94854	2.83028	1.02118	0.618408	0.381607	0.670501	1.08008	1.7227	1.3927	0.465373	1.13404	0.702297	0.32503	0.59789	1.01201	0.793535	0.438573	0.483376	0.356832	0.253022	1.20256	0.581532	1.05563	0.462745	0.26197	1.19005
0.436031	0.323631	0.885511	0.308436	0.052561	0.089664	1.38107	1.15014	0.50244	0.455608	0.415339	0.379441	0.357031	0.622705	0.802516	0.376551	0.813996	0.999824	1.97549	1.50254	0.556006	0.207122	0.871346	0.729442	0.975417	1.12478	0.684843	0.810548	0.867737	0.338032	0.643193	1.18774	0.717661	0.285649	0.692693	0.289697	0.374982	1.25236	0.464268	0.489136	0.238197	0.303099	1.16021
0.440593	0.670273	0.938227	0.487693	0.113295	0.072935	1.66611	1.04899	0.422409	0.466586	0.370028	0.23477	0.217685	0.556496	0.628777	0.397698	0.705873	0.933631	1.3045		0.62174	0.452322	0.505665	1.11674	1.55904	0.670423	0.575415	0.595409	0.479154	0.748652	0.833545	1.03737	0.481654	0.226981	0.52172	0.37146	0.310361	0.934512	0.43615	0.690265	0.321316	0.42939	1.29069
0.445141	0.380702	0.9502	0.368578	0.087367	0.102043	1.15294	1.16932	0.436735	0.393166	0.333584	0.3864	0.363611	0.763238	0.667714	0.475843	0.769763	1.10115	1.69621	1.23126	0.59887	0.62346	0.981908	1.05246	1.28428	1.69643	0.50687	0.944423	0.852763	0.408997		0.937125	0.734848	0.284688	0.54372	0.568683	0.271225	0.990169	0.281852	1.1068	0.182989	0.413519	1.44337
0.449697	0.600785	0.831262	0.678652	0.117911	0.10773	1.31504	1.07114	0.499243	0.382184	0.313063	0.28513		0.669777	0.774502	0.375187	0.629865	0.983204	0.854795	1.18696	0.675659		0.309381	0.968517	1.61474	0.935878	0.902878	1.21999	0.567535	0.383536	0.660498	1.00366	0.809884	0.273146	0.495005	0.510953	0.443698	0.804881	0.82567	1.15798	0.218348	0.457777	1.64637
0.454545	0.395284	0.876374	0.794725	0.122883	0.088325	1.25084	1.17645	0.406308	0.382871	0.46623	0.205103	0.138743	0.66542	0.46339	0.461139	0.54393	0.770507	0.867882	1.78433	0.63628	0.492491	0.793239		2.08101	0.795122	0.728183	1.4096	0.778991	0.525467	0.56503	0.891477	0.814914	0.354898	0.752408	0.715491	0.374072	0.790965	0.369631	1.64593	0.0688537	0.436766	1.9986
0.459247	0.509198	0.847817	0.722648	0.414827	0.074608	1.15521	1.14352	0.486339	0.544119	0.293526	0.600293	0.264332	0.563245	0.405306	0.404747	0.618478	0.634861	0.62221		0.786073	0.326793	0.496027	1.19404	1.10122	0.955631	1.05462	1.6125	0.883806	0.235647	0.532754	0.910721	0.837551	0.579955	0.699921	1.06004	0.30308	1.02386	0.507469	1.95535	0.0570667	0.428272	1.82966
0.463686	0.427407	0.843916	0.475291	0.147392	0.101708	1.22944	1.06155	0.409861	0.392136	0.269724	0.660725	0.315766	0.697798	0.355018	0.376551	0.884215	0.92328	0.772111	2.09945	0.795009	0.321354	0.739476		1.21106	1.13096	0.609227	0.873579	0.954657	0.653311		0.922506	0.867313	0.360188	0.431833	1.20398	0.232088	1.26261	0.768748	1.41266	0.224551	0.545846	1.68406
0.46839	0.484251	0.874076	0.349623	0.107256	0.164941	1.19187	0.886324	0.396009	0.582544	0.641229	0.642962		0.948281	0.395026	0.362908	0.862268	0.804949	0.741774	1.95604	0.606746	0.313403	0.887572	1.73674	0.769193	0.602518	0.720499	0.786585	0.967804	0.731318	0.634249	1.08988	1.09536	0.533789	0.64555	1.13841	0.0928353	1.01214	0.655596	0.977082	0.0893237	0.550763	1.80498
0.473118	0.468872	0.913032	0.362728	0.131411	0.165945	1.17047	1.02116	0.351021	0.413061	0.630393	0.363692	0.262538	1.12675	0.493461	0.50889	0.798815	0.83116	0.83695	1.22578	0.609775	0.272816	0.555368	1.55451	1.2073	0.928466	0.821934	0.81211	0.724575	0.657645	0.892848	1.3314	0.806111	0.332777	0.624178	0.677613	0.154726	1.26261	0.257849	0.815227	0.0992499	0.392061	1.53865
0.477516	0.516944	0.871892	0.358984	0.238667	0.105723	0.995385	0.928667	0.196406	0.582544	0.66651	0.41863	0.194361	1.15468	0.431393	0.477738	1.04961	0.822043	1.39997		0.62954	0.287461	1.0519	1.20334	0.782962	1.38035	0.653183	1.03715	1.45865	0.521131	0.682469	1.16089	0.833359	0.245255	0.572006	0.794642	0.125601	1.25969	0.322311	0.6379	0.083741	0.609774	1.74108
0.48231	0.782593	0.831829	0.219041	0.057892	0.199067	1.15089	0.522714	0.202799	0.184578	0.400233	0.376145	0.309185	0.822015	0.379177	0.53413	0.720422	0.938664	1.01719	1.11252	0.608412	0.354828	1.36534	0.741131	0.847739	1.95818	0.572547	0.909002	1.1694	0.443124	0.68208	1.09107	0.876116	0.662668	0.809294	0.605516	0.139253	0.880313	0.397749	0.762862	0.0942849	0.561939	1.46097
0.486667	0.697841	0.929658	0.311712	0.229433	0.157915	1.2645	0.554874	0.308283	0.482364	0.444889	0.506898	0.458097	0.768535	0.390142	0.533675	0.741201	0.860695	0.826837	1.93367	0.511477	0.265703	1.12697	1.03971	1.13595	4.3238	0.885255	0.926972	1.83189	0.460461	0.825185	0.700233	1.12218	0.862719	0.775979	1.21965	0.281236	1.44717	0.504042	0.961611	0.166243	0.531987	1.32838
0.49119	0.366805	0.819629	0.150006	0.102995	0.576792	1.06688	0.412401	0.202917	0.540342	0.42486	0.494811		0.68131	0.385516	0.432716	0.76232	0.908844	1.05704		0.594932	0.414245	1.10465	0.620531	0.598956	4.22503	1.14099	0.894937	1.7362	0.351033	0.707551	1.04692	1.12763	0.763655	0.835066	1.91425	0.197503	0.823188	0.72143	1.30198	0.02047	0.384238	1.57539
0.496084	0.461012	0.764529	0.440422	0.093761	0.643036	1.07872	0.404086	0.199958	0.462469	0.472138	0.435112	0.313972	0.577939	0.181578	0.231479	0.655752	0.993936	1.17631	2.32506	0.482246	0.472825	1.21522	0.785226	0.744471	2.71133	1.17624	0.794399	2.01449	0.492962	0.745661	1.07228	1.23998	0.817515	0.628264	1.60757	0.203874	0.9433	0.434093	0.608147	0.0310139	0.56641	1.44165
0.500001	0.610354	0.788987	0.341198	0.118622	0.554711	0.764982	0.327544	0.177465	0.590779	0.495779	0.731046	0.236824	0.653887	0.283868	0.668743	0.767088	1.08406	1.11623	2.83108	0.474522	0.431819	0.847001	0.809665	1.44951	6.60793	0.903083	0.803775	2.41878	0.573136	0.623361	1.11554	1.44119	0.548216	0.864609	2.25932	0.169288	1.87781	0.196817	0.340372	0.109172	0.612456	1.38081
0.505377	0.805148	0.76975	0.182534	0.167989	0.653742	0.841933	0.294621	0.13958	0.430904	0.420918	0.826456	0.655451	0.748886	0.265235	0.383146	0.793414	1.29232	1.34822	2.08072		0.439769	0.762804	0.983393	0.943497	6.74868	0.681154	0.758455	2.154	0.587762	0.663025	0.989038	1.10793	0.801646	1.06795	2.19846	0.307176	0.931581	0.267451	0.845575	0.0347358	0.439448	1.48986
0.509727	0.890584	0.905825	0.342602	0.224461	0.34728	1.19346	0.227923	0.163613	0.4014	0.690314	0.937248		0.730091	0.263051	0.313338	0.503931	1.13962	0.978821		0.520641	0.304616	0.995097	1.15287	1.17663	5.97331	0.672343	0.980888	2.55427	0.912253	0.683052	1.2495	1.0329	1.34265	0.940667	2.3646	0.337666	0.408665	0.379916	0.645041	0.136466	0.451966	1.07947
0.51436	0.847069	1.03872	0.410468	0.144194	0.503857	1.0111	0.244047	0.22328	0.652187	0.871717	0.741668	0.405472	0.890103	0.187361	0.304243	0.483056	1.15263	1.12485	1.6158	0.461041		1.01589	1.33244	1.39694	5.30783	1.00144	1.05095	1.84978	0.660894	0.713773	0.960993	1.16285	0.972362	1.07141	3.24962	0.204784	1.16154	0.0932662	0.830698	0.117859	0.551657	1.28093
0.518986	0.373184	0.910819	0.51601	0.074583	0.357317	0.950762	0.398315	0.264361	0.580484	0.94953	0.800635	0.391715	0.648248	0.289651	0.336077	0.661981	1.20277	1.42763	1.20751	0.500118	0.302106	0.667458	1.29738	1.48237	5.46216	1.24704	1.20644	1.33228	0.803366		1.24592	1.0329	1.10124	0.849837	2.15666	0.359964	0.854681	0.129611	0.868782	0.0124067	0.414414	1.53291
0.523511	0.675969	0.854982	0.574748	0.215936	0.404825	0.955998	0.238785	0.239973	0.573623	0.721341	0.696069	0.561561	0.950502	0.388472	0.245804	0.613563	1.14351	1.16887	1.23263	0.647185	0.441024	0.888588	1.67936	1.5096	4.51271	1.17645	1.21686	1.45134	0.529799	0.843851	1.11524	1.13518	1.14067	1.34013	2.11539	0.519696	0.626914	0.192017	0.856286	0.0297746	0.569539	1.35555
0.528634	0.646351	0.863437	0.516244	0.0895	0.338247	0.829641	0.271201	0.212744	0.635378	0.667824	1.00024		0.860458	0.278086	0.283551	0.616824	1.31151	1.39135		0.569638	0.304616	1.25579	1.77234	1.46453	4.22749	1.06323	1.08976	1.12923	0.582887	0.680719	1.22354	1.10751	1.37727	1.20373	1.56682	0.378622	0.402808	0.114524	0.793805	0.00123937	0.355403	1.5088
0.533073	0.870421	0.755848	0.451655	0.129989	0.242895	1.10512	0.288342	0.188948	0.675856	0.80802	0.907948	0.386935	0.910435	0.471872	0.477359	0.540134	1.46612	1.26821	0.945826	0.557824	0.287879	1.00118	1.32182	1.37816	2.51007	1.49294	1.41637	1.28846	0.70315	0.701135	0.944733	1.1159	0.932929	1.00918	1.45501	0.442788	0.725051	0.0178287	0.612908	0.0911847	0.549422	1.72022
0.537474	0.805832	0.853222	0.684269	0.282706	0.256278	0.945755	0.282232	0.150116	0.411005	0.983022	1.03467	0.728414	1.29291	0.337369	0.31402	0.632298	1.13477	0.938371	1.11937	0.544647	0.207959	0.812511	1.77074	0.963838	1.52605	2.22758	1.01839	1.09855	0.916586	0.908598	1.1221	0.682449	0.374133	1.29833	1.05665	0.435962	0.853947	0.0678913	0.800945	0.0992499	0.625867	1.70396
0.542056	0.834994	0.979878	0.790045	0.066772	0.214457	0.971481	0.370822	0.276792	0.336898	0.858913	1.56135	0.61598	1.43028	0.249557	0.554367	0.779107	1.27377	1.50585		0.54904	0.225533	0.999157	1.49873	1.2871	0.92847	1.94356	1.16191	0.885267	1.29037		1.0675	0.722691	0.704025	1.25778	1.03758	1.13314	1.10589	0.05212	0.811656	0.0775367	0.635702	1.77016
0.546693	1.07752	0.958825	0.917585	0.129633	0.345272	0.869709	0.263054	0.185989	0.200353	1.23452	1.72177		1.50555	0.376264	0.261494	0.577993	1.52186	1.05704	1.07462	0.617196	0.288298	0.944378	1.33722	1.01109	0.460529	1.83731	1.05173	0.772782	1.44043	0.822074	1.09734	0.768383	0.709795	1.10127	1.08695	0.709007	0.549281	0.0356615	0.53317	0.0806407	0.790381	1.42118
0.55147	0.981032	0.873991	1.10597	0.085239	0.430587	0.887468	0.287832	0.159942	0.301907	1.49916	1.46905	0.669208	1.56612	0.255597	0.522306	0.48656	1.38663	1.3042	0.884626	0.550403	0.273234	0.818597	1.44348	1.05834	0.966743	1.44561	1.29865	0.835233	1.27195	0.776381	0.990232	0.679933	0.753076	1.19273	1.13841	0.657128	1.08611	0.00685908	0.434391	0.0099261	0.786358	1.2773
0.556364	0.910063	0.752102	1.22976	0.0618	1.33358	0.709883	0.277056	0.230384	0.52285	1.6804	1.25845	0.720039	1.58782	0.189845	0.716948	0.67765	1.50999	1.27119	0.897415	0.49618	0.139337	1.21217	0.965329	1.33592	0.595106	1.37583	0.974897	0.92617	0.966422	0.763354	0.999779	0.759161	1.22435	1.13961	1.13136	0.693989	0.865667	0.167327	0.668843	0.171204	0.84358	1.12385
0.560521	2.30711	0.942993	1.1612	0.144194	2.4778	0.708974	0.287493	0.313729	0.526963	1.31956	1.08577	1.14704	1.45617	0.229459	1.07485	0.757647	1.23079	1.39224		0.533742	0.41299	1.03161	1.21237	1.17163	0.660545	1.02788	1.06788	0.606247	0.833703		1.04692	0.861864	0.691041	1.24144	1.68594	1.0403	0.826119	0.0740633	0.508178	0.0645122	0.900131	1.43036
0.565831	1.50527	0.948101	1.23047	0.324616	3.80335	0.650689	0.251853	0.20422	0.611018	1.22992	1.2156	1.20027	1.37219	0.157805	0.856791	0.632104	1.25719	0.825053	1.05863	0.48058	0.400018	0.983938	1.20175	0.90219	1.31739	1.22091	0.706364	0.659568	1.36296	1.01612	1.05169	1.00691	0.899267	1.05947	1.85208	0.837338	1.24211	0.0438907	0.689075	0.0148873	1.17887	1.09209
0.569893	1.55049	0.898718	0.904011	0.240089	3.14225	0.65433	0.283249	0.234291	0.52559	0.960694	1.25443		1.54134	0.229511	1.15967	0.567871	1.33113	1.48563	0.765885	0.514204	0.568227	0.944381	0.867574	1.36189	1.10009	0.84468	1.05069	1.01455	1.05093	0.799908	0.839564	1.01613	0.482815	1.21127	1.53939	0.614351	1.01068	0.0932662	0.620048	0.00372182	0.972777	1.30982
0.574413	1.09768	1.06576	1.04793	0.505744	2.33996	0.795261	0.327799	0.257731	0.801427	1.26062	1.35368	0.989158	1.62361	0.243775	1.50643	0.938665	1.49641	0.838437	0.836673	0.562519	0.53266	0.813527	0.777789	1.28992	1.37542	1.41057	0.906396	0.749409	1.1972	0.821296	0.813905	0.772156	0.446267	1.36024	1.37038	0.611621	0.870795	0.0274302	0.680744		1.26872	1.1648
0.579394	1.31617	1.05365	1.08561	0.348766	1.4286	0.701233	0.325508	0.265308	0.56951	1.37472	1.34526	1.39762	1.45113	0.308584	2.0367	0.653709	1.33753	0.538336		0.632645	0.597935	0.869821	1.01208	1.5218	0.556837	0.873779	1.28979	1.20154	1.34129	0.544225	1.19893	0.822879	1.04065	1.6365	1.54122	1.1568	0.317849	0.0466311	0.409399	0.0310139	1.17305	1.18144
0.583699	1.41379	1.12901	1.38539	0.507878	1.05388	0.775453	0.346892	0.260217	0.454234	0.929505	1.49725	1.27024	1.49709	0.225861	1.18514	0.685241	1.35975	0.683776	1.24131	0.739727	0.738528	0.957563	1.24425	1.09746	0.680302	1.16251	1.19655	0.829755	1.32504		0.901323	1.50155	1.13827	1.20467	1.22723	0.596148	0.235826	0.0349743	0.63314	0.0136461	0.912872	1.26123
0.588609	1.22253	0.767083	0.966494	0.609808	0.871545	0.767487	0.281044	0.248733	0.585288	1.74836	1.57893		1.71118	0.167057	1.08077	0.771662	1.44655	0.732554	1.07142	0.903757		0.658328	1.4711	1.3331	0.667953	0.849598	1.36168	0.931283	1.30825	0.693163	1.123	1.60048	1.27244	1.10221	1.12979	0.488751	0.785107	0.0507457	0.472475	0.16376	1.20837	1.19541
0.593147	1.14758	0.952243	1.30208	0.69185	1.02243	0.345152	0.216638	0.286855	0.583918	1.48126	1.6595	1.04358	1.32682	0.108973	1.43276	0.645047	1.24152	0.611503	1.00976	1.07445	0.752754	0.880475	0.958423	1.0984	1.15071	0.64765	1.0908	1.46011	1.70533	0.750327	0.996497	1.38753	1.19261	1.18141	1.21835	0.719019	0.480436	0.109038	0.442722	0.0415597	0.983953	1.23674
0.597701	1.65711	0.922395	0.974217	0.597377	0.852475	0.685069	0.22453	0.402639	0.660761	1.53856	1.25278	0.915599	1.63591	0.212291	2.16654	0.65619	1.3885	0.797095		1.58381	0.368218	0.878954	1.14968	1.12844	1.31492	0.856566	1.14967	1.02697	1.35429	0.805352	1.16313	1.11841	1.36285	1.1041	1.4989	1.3989	1.0722	0.0137141	0.667653	0.117859	1.02866	1.01135
0.60241	1.1011	0.852372	1.26463	0.531317	1.10942	0.369968	0.290717	0.290584	0.558528	1.35108	0.973141	0.978393	1.28966	0.061297	2.01873	0.765238	1.2947	0.95116	1.18102	1.75329	0.341438	1.1716	1.12524	1.30744	1.1791	0.875111	1.15748	1.20446	1.19774		0.928473	1.04463	1.97839	1.02144	1.2429	0.992974	1.01873	0.0925791	0.618858	0.289061	1.32818	1.21474
0.607004	1.04813	0.72441	1.27119	0.860194	1.72703	0.73948	0.31821	0.266374	0.614109	1.06954	1.25882	1.26486	1.45779	0.10349	1.63081	0.722612	1.35396	1.5936	1.21208	1.78131	0.376586	2.23567	1.1619	0.94162	0.535842	0.656564	1.01423	0.915579	1.28712	0.747216	0.677558	0.808626	2.12169	1.35679	1.23689	0.626183	0.692828	0.0740633	0.733109	0.0334964	1.10957	0.975002
0.611285	1.13596	1.03867	1.63298	1.43981	2.27605	0.893844	0.227669	0.461596	0.595236	1.38884	1.26212		1.52784	0.192501	0.876574	0.484224	1.31255	1.97459		1.62364	0.240597	1.45207	0.863855	1.11154	1.03712	0.76927	1.35074	0.870658	1.29037	0.857267	0.655182	0.990137	2.36887	1.5639	1.04698	0.891947	0.413059	0.0370316	0.942569	0.0880844	1.27677	1.01575
0.616387	1.4114	0.939872	1.61121	1.32687	2.58486	0.871988	0.219947	0.371858	0.571563	1.2447	1.11397	0.936532	1.44096	0.15305	1.15899	0.633367	1.46317	1.63613	1.00839	1.1417	0.371984	1.11378	1.02589	1.18008	0.850686	0.67347	1.15904	1.12777	0.986467	0.717856	0.907886	0.985945	2.66991	1.32661	1.17603	0.91015	0.52731	0.0548603	0.858071	0.172443	0.978588	1.26391
0.620689	1.22173	0.917798	1.27867	1.15142	2.85385	0.771584	0.329243	0.480538	0.558528	0.999109	1.19216	1.17575	1.33836	0.184277	0.691709	0.894579	1.51256	1.41871	0.72798	0.817273	0.416337	0.944381	0.844198	1.17288	1.00995	1.19141	1.07231	0.960135	1.35646	0.761215	1.02618	0.947379	2.34771	1.1767	1.09766	0.639836	0.669389	0.0946364	0.654562	0.0124048	1.14623	1.00676
0.62555	1.3369	0.704096	1.62619	1.72039	2.64608	0.821444	0.311592	0.461477	0.531084	1.23042	1.34086	1.27083	1.40602	0.133132	1.11601	0.596922	1.45937	1.9737	1.06594	0.595841	0.499604	1.39881	0.961079	0.874965	1.29517	0.893861	1.22103	0.924709	1.11594		0.822259	0.986784	2.13323	1.19807	1.09975	1.47444	0.470916	0.0905218	0.806896	0.117237	1.34785	1.15581
0.630001	1.72307	1.04044	1.4921	2.54755	1.94785	0.593769	0.34808	0.374462	0.685465	1.39376	1.43975		1.41396	0.076075	1.81863	0.731662	1.60281	1.31431		0.649608	0.2929	1.12493	0.856949	1.2968	0.701292	0.876648	1.24291	0.598943	0.926878	0.846378	1.03319	1.06643	2.37656	1.41493	1.02765	1.38343	0.54635	0.0411463	0.794995	0.188574	1.31119	1.19732
0.634464	2.05832	1.22672	1.28804	2.07697	1.76517	0.851269	0.38338	0.578327	0.535885	1.60718	1.25919	1.5884	1.47599	0.079159	1.85092	0.926404	1.34209	1.08024	1.20341	0.533894	0.305035	1.38462	1.12099	1.08244	1.11367	0.809639	1.16321	0.743201	0.736737	0.76141	0.742003	0.800661	3.79519	1.50733	0.875098	1.56	0.451144	0.0562346	1.02469	0.0949065	1.20323	1.19388
0.639239	1.37563	1.028	1.23093	1.75803	1.69893	1.08008	0.2303	0.376474	0.928707	1.34386	1.40422	1.88862	1.55621	0.248658	2.46919	0.711809	1.67125	1.34316	1.21391	0.559945	0.296666	1.09654	1.14171	1.24955	1.00378	0.986997	1.0908	0.747218	0.945838	0.681108	0.852095	1.06392	3.0652	1.15595	1.07363	1.36796	0.325174	0.0473182	1.01041	0.0334964	1.27945	1.19675
0.643968	1.08059	0.908379	1.24123	2.49889	1.56309	0.801637	0.268825	0.472606	0.420609	1.37406	1.01782	2.10092	1.4079	0.145211	2.59016	0.781102	1.79584	1.31848	0.856312	0.642187	0.297085	1.32324	0.919108	0.876842	0.898834	0.682384	1.18665	0.634003	1.14357		0.988143	1.16243	2.53718	1.42279	1.22618	0.836428	0.561	0.137153	0.938998	0.0198485	1.05369	1.21607
0.648513	1.11818	0.98124	1.35684	1.99741	1.09169	1.16637	0.286305	0.382986	0.734185	1.15605	1.09913		1.2789	0.338997	1.81181	0.756333	1.62927	1.29468		0.690351	0.258171	1.28318	1.07424	0.847426	0.297557	0.932386	1.11633	0.573378	1.30987	0.982094	0.953236	0.881147	1.97358	1.54284	1.13946	1.05213	0.686966	0.39226	0.705737	0.00558273	1.19049	1.19388
0.653333	1.19781	1.07351	1.54194	1.66214	0.866527	1.10831	0.185495	0.40548	0.822009	1.15375	1.06196	1.60335	1.24968	0.221543	1.60853	0.813704	1.70942	0.825945	1.05589	0.795463	0.212562	1.01336	1.18847	0.836474	0.843278	0.982079	1.31193	0.59456	1.39113	1.03109	0.929965	1.09536	1.14933	1.45264	1.03967	0.866463	0.860541	0.554104	1.18654		1.01703	1.28935
0.657793	1.61576	0.925686	1.19068	1.11804	1.07864	0.984458	0.262545	0.452125	1.15891	1.09006	1.35075	2.1667	1.42148	0.076589	2.01532	0.724072	2.01307	1.18523	0.79009	0.818637		0.567035	0.919639	0.636509	0.619801	0.784434	1.03194	0.707045	1.17986	0.851239	1.08063	1.2362	1.03007	1.64782	1.07885	0.835518	0.372048	0.16047	1.19606	0.158177	1.19719	1.4472
0.662879	0.97283	1.14614	1.22766	2.02724	1.1673	1.18117	0.282402	0.403112	0.896456	1.55858	1.65914	1.90118	1.25259	0.283397	1.3052	0.744704	2.53071	1.05883		0.738818	0.082849	0.964666	0.983393	0.858066	0.604989	0.732179	1.08872	0.887458	1.0596	0.876905	0.983966	0.930192	0.878107	1.54442	0.990821	0.72812	0.602012	0.234534	0.990768		1.0376	1.5067
0.666667	0.708776	0.959166	1.19349	4.31837	0.978941	0.798223	0.259914	0.485511	1.09853	1.60192	1.3925	1.2816	1.40935	0.529699	1.03961	0.838376	2.88342	0.962462	0.732091	0.819091	0.31424	0.966693	1.18368	0.691898	1.05317	0.990583	1.03949	0.965248	0.948006		0.826585	0.708858	0.973324	1.39639	1.17812	1.18001	0.679645	0.1591	1.20439	0.00248246	1.17216	1.39018
0.671516	0.965084	0.934652	0.995278	6.25576	1.19239	1.12607	0.172428	0.362386	1.01414	1.4852	1.94793		1.75868	0.840425	1.06599	0.741103	2.59832	0.850631	0.833933		0.307127	1.09248	1.1194	1.11436	0.89143	1.03802	1.06111	0.737722	0.976175	1.11645	0.944882	1.08571	0.845407	1.43159	0.949809	1.09855	0.471648	0.38403	0.887824	0.142669	0.833745	1.39898
0.676364	0.787605	0.995937	1.08537	7.29282	1.35098	1.01223	0.242009	0.366175	1.1445	2.00249	1.53498	1.93825	1.78337	0.62248	1.30497	0.803048	1.88312	0.963057	0.825257	1.02205	0.265703	1.09958	1.17571	0.787969	1.3606	0.889558	0.772	0.986795	0.445292	1.09953	1.07437	0.917197	0.472235	1.06984	1.13632	0.820045	0.562464	0.39226	0.878898	0.199737	1.17037	1.275
0.680933	0.847866	1.25697	1.26276	9.14889	3.54506	0.884282	0.192115	0.525289	1.26115	1.50736	1.15517	1.50766	1.67564	0.536381	1.33339	0.796187	2.0817	1.15579		0.9186	0.256079	1.23246	1.13268	0.897496	1.12478	0.630744	1.05434	0.674906	0.930669	1.35794	1.03856	0.839646	0.569375	0.969581	1.19797	0.894678	0.219712	0.340144	1.03659	0.0186091	1.09437	1.47628
0.685224	0.79968	1.15993	1.22064	9.83931	9.04533	1.03364	0.186769	0.498474	1.25497	1.17181	1.30753	1.63624	1.59943	0.759038	1.82023	0.569476	1.69129	1.64088	0.611522	0.879827	0.271979	1.51243	1.0514	1.05521	1.0865	0.892017	1.37939	1.00067	1.31962	1.31361	0.956369	1.10206	0.859834	1.23358	0.895475	1.09309	0.394019	0.368944	0.288007	0.0136479	1.05906	1.20632
0.689697	1.097	1.44519	1.20473	6.58748	8.55352	1.04434	0.161397	0.370674	0.861808	1.38572	1.55201		1.60208	0.493846	2.52808	0.451815	1.45257	1.13645	0.732091	1.06658	0.233065	1.11986	1.15765	1.1491	0.655607	0.836074	1.20801	0.92544	1.37705		0.901323	0.746585	0.848773	0.874038	0.970184	0.968855	0.618126	0.165955	0.32133	0.109794	1.04609	1.05612
0.6946	1.03172	1.53246	1.44085	1.64723	7.53577	0.847625	0.186175	0.483971	1.11843	1.60882	1.26358	1.30253	1.53434	0.243903	2.51103	0.658477	1.43088	1.29706		1.10702	0.430145	1.10871	0.991362	0.684075	1.06922	0.789352	0.92567	0.617934	1.02493	1.20472	0.942495	1.10583	0.959859	0.863352	1.07938	0.872834	1.11174	0.302425	0.47307	0.158799	1.60535	1.3456
0.699394	0.966451	1.489	1.53797	0.702505	3.44402	1.17206	0.161228	0.483498	1.21037	1.21318	1.26285	1.10398	1.4501	0.379476	1.70153	0.959784	1.40059	1.32859	0.707884	1.19638	0.467804	1.5885	1.16721	0.631815	0.684006	0.880336	1.32209	0.692436	1.12515	1.46391	0.780937	0.882824	0.770388	0.69395	0.847409	1.0758	0.883244	0.364832	0.411779	0.100489	1.55081	1.24286
0.704023	1.20977	1.11175	0.936306	0.436133	2.0268	1.09511	0.128048	0.477342	0.826131	1.40328	1.57234	0.948496	1.63463	0.356474	1.58374	0.546558	1.76754	1.01689	0.833478	1.53186	0.364452	1.04987	1.20865	0.473157	0.980322	1.04899	0.918378	1.08431	1.70966	1.56948	0.796004	0.79605	0.765579	0.681378	1.47852	0.755425	0.474579	0.22219	0.235642	0.127781	1.94689	1.64733
0.708463	1.19815	0.959053	1.38632	1.27147	1.77487	0.924125	0.112859	0.547309	0.799366	1.13044	1.30405		1.52759	0.596608	1.42207	0.600765	1.63478	0.93153	0.789635	1.65651	0.525966	0.834321	1.11993	0.579555	0.44448	0.785971	1.08872	0.952465	1.52114		0.921611	0.932288	0.86849	0.689236	1.24551	0.617082	0.851021	0.478667	0.253494	0.0887041	1.03134	1.48585
0.713221	1.16444	1.20152	1.04021	0.762169	1.26065	0.683021	0.167337	0.657055	0.918072	1.39442	1.78623	1.17216	1.59474	1.20872	1.46005	0.766406	1.44009	1.00916		1.41796	0.459435	0.847001	1.43126	0.931293	0.861794	1.0746	0.940516	1.02843	1.36296	1.47829	0.872681	0.737782	1.11374	0.799551	1.06057	0.566113	0.698685	0.545188	0.31538	0.0843626	0.847603	1.22086
0.717868	1.36561	0.923983	1.34513	0.65065	1.09939	1.0539	0.215026	0.447863	1.11431	1.69418	1.7529	1.18173	1.36168	0.978312	1.58761	0.745872	1.33436	0.817914	0.83576	1.42281	0.55149	0.77701	1.50723	1.02705	0.917358	1.44192	0.979846	0.638386	1.39438	1.37622	0.891775	0.747424	0.950241	0.704636	1.11699	0.765436	0.663531	0.460838	0.347513	0.0186091	1.02598	1.00523
0.722533	1.0266	1.08361	1.29669	0.950405	1.65309	0.826909	0.210613	0.754252	0.994919	1.59864	1.50165	0.682965	1.14135	0.944386	1.0628	0.464808	0.976366	0.8542	0.967748	1.7489	0.673253	0.755708	1.08434	0.823017	1.65075	1.47297	0.76106	1.02186	1.3012	1.27141	0.765274	0.797308	0.869451	0.658121	1.12117	1.21323	1.00043	0.565074	0.52603	0.042801	0.976353	1.24669
0.727273	1.04482	1.00865	1.27025	1.13935	2.06963	0.910694	0.186853	1.09474	1.17058	1.47092	1.35185		1.34254	1.40701	1.61626	0.620717	1.00846	0.988041	1.02803	1.78722		0.789687	1.44454	0.828963	1.17787	0.958411	1.09601	0.971456	1.0791	1.31186	0.743345	0.819106	1.21185	0.701179	0.995784	1.31699	0.770457	0.500614	0.497467	0.0620316	1.14444	1.10319
0.731618	1.11272	0.942553	1.20566	1.32687	2.1807	0.782967	0.190927	1.28404	1.44847	1.31299	1.2167	1.54594	1.25874	1.60717	1.55737	0.73867	1.11037	0.478554		1.85235	1.16072	0.634994	0.994549	0.463769	0.958098	0.769372	0.785544	1.31402	0.976173		0.900129	1.08026	1.08778	0.912381	1.13711	1.39799	0.681108	0.848983	0.349893	0.0235722	1.22312	1.30236
0.736291	1.34601	1.25745	1.12984	1.01859	1.58919	0.826909	0.253041	1.26794	1.09476	1.26653	1.28263	1.44307	1.14298	1.34494	1.60967	0.837939	0.907039	0.938074	0.871383	1.75647	1.23269	0.472699		0.746349	0.822287	0.990993	1.17988	0.917405	1.52764	1.47071	0.641756	1.02745	1.12529	0.947267	1.16401	0.863732	0.833442	1.0314	0.439151	0.0831195	0.994235	1.50574
0.741154	0.878965	1.19069	1.30699	1.08678	2.35669	0.558482	0.203146	1.37023	0.972276	1.17477	1.28775	1.21462	1.07993	1.64346	2.01942	0.736528	0.725176	1.17363	0.96866	1.77934	0.715096	0.912425	1.11621	0.646522	0.618567	1.18311	0.902229	1.00433	1.21995	1.72523	0.919224	1.00104	0.797318	0.978067	1.29097	0.825506	0.834907	0.999854	0.770003	0.0452816	1.12075	1.36053
0.74552	1.21114	1.14858	1.30067	1.23027	2.28743	0.54323	0.208747	1.40018	0.964042	1.19775	1.30735	1.51663	1.18082	1.31936	1.52394	0.65546	1.18343	1.04277	0.949021	1.67105	1.24692	1.08741	1.04555	0.371766	0.343235	0.911074	0.714178	1.11243	0.774655	1.68653	0.949357	1.06727	1.14356	1.13615	0.995001	0.78546	1.01361	0.613079	0.561138	0.142669	0.832627	1.03355
0.750001	0.90152	1.26593	1.16237	1.41211	2.06427	0.924581	0.127284	1.32613	0.733498	1.49522	1.63057		1.11444	1.44389	1.7968	0.693708	1.27884	1.35833		1.46597	1.0603	0.884529	0.630625	0.803616	1.00131	0.994067	1.02517	1.05618	0.680396	1.5514	0.833298	0.805692	1.04738	0.843866	0.966004	0.920162	1.23185	1.11232	0.362984	0.115377	1.09482	1.35173
0.754863	0.934327	1.12441	1.05823	1.31302	1.80064	0.877909	0.221475	1.13546	0.749967	1.13668	1.09657	1.24931	1.02918	1.33817	1.79226	0.683051	1.20154	1.97281	1.00474	1.51156	1.4281	0.927132	0.920171	0.684075	0.528434	1.49141	0.986097	1.35566	0.746486		0.789739	0.960794	0.834827	1.03841	0.972797	0.992064	0.947694	1.46344	0.432011		1.00183	1.22296
0.759777	1.06442	1.11516	1.12703	2.32416	2.36404	1.01406	0.273746	1.04158	0.935225	1.24634	1.20864	1.38088	1.05644	1.69229	1.36068	0.632979	0.851578	1.26881	1.02346	1.61622	1.27788	0.964158	1.02271	0.676877	0.616097	1.63957	1.01345	0.924709	1.52547	1.56579	0.659657	0.940672	0.835789	0.80458	0.788895	1.22961	0.986509	1.21107	0.233262	0.0744365	0.979482	1.52028
0.764316	1.08093	1.18745	0.91735	4.07012	3.63741	0.930043	0.177349	1.11226	1.40558	1.33269	1.34709	1.51903	0.919235	1.69357	1.70153	0.652248	0.996975	1.34941	0.780044	1.58063	1.24817	0.925106	1.17253	0.611161	0.244464	0.894783	0.796483	0.572648	1.48647	1.59865	0.70083	0.771318	0.993521	0.765294	1.19327	1.50357	0.831976	0.864071	0.357034	0.0762974	0.970541	1.22162
0.768723	1.49581	1.14915	1.04021	4.20437	2.63638	0.98992	0.298354	1.11611	1.00178	1.48159	1.4533		1.1704	1.83711	1.32293	0.60714	0.794597	1.63999		1.66681	1.48291	1.10363	1.34466	0.767315	0.658078	1.39551	0.74387	0.954657	1.01626	1.40869	0.923699	0.866894	0.724222	1.06544	0.862038	1.02983	1.17912	0.88053	0.152334	0.0806407	0.946401	1.31442
0.773018	1.60939	1.18626	0.966026	3.53028	2.11245	1.00153	0.161142	1.25196	1.06766	1.31398	1.35624	1.2206	1.15682	1.55067	1.60716	0.80553	0.60979	1.6971	0.801508	1.55609	1.34316	1.25072	1.00411	1.10215	0.92847	0.803696	0.864723	1.12119	0.87975		0.65921	0.813237	0.786738	0.887866	0.855246	0.931994	1.54824	0.676169	0.224931	0.0384595	0.854756	1.43285
0.778066	1.46369	1.0423	1.25504	4.30026	1.37774	1.23308	0.22368	1.17039	0.990119	1.30971	1.35991	1.57106	1.36553	1.86436	1.55441	0.931367	0.818181	1.15252	0.968202	1.25105	1.04942	0.832291	1.30056	1.02611	0.627213	1.14345	0.997557	1.46449	1.23295	1.45768	0.954131	0.829167	0.510707	0.841352	0.902789	0.757245	1.05901	1.09449	0.239808	0.0297746	1.20077	1.42806
0.782178	1.17116	0.986687	1.16494	3.52744	1.49752	1.19802	0.185666	1.38266	1.35309	1.21203	1.24399	1.69186	1.1915	1.46946	1.58928	0.950929	0.846165	1.71019		1.1102	1.72309	0.87033	1.13109	1.0646	0.43213	0.979928	1.17623	1.15844	0.984842	1.44796	0.527785	0.927258	0.892534	0.746751	0.919507	0.90924	1.05462	0.98888	0.195178	0.0148873	1.24883	1.3523
0.787129	1.04482	1.10409	1.15113	2.68216	1.45871	1.3822	0.273407	1.16814	1.34074	1.36717	1.31376		1.11948	1.32849	1.29133	0.702369	0.93344	1.7893	1.18605	1.17578	1.42266	1.58444	1.24797	1.74367	0.786484	1.03095	1.09471	0.904258	1.32829	1.46274	0.953236	1.24585	0.688636	0.750208	0.781581	0.818225	1.34464	0.870928	0.307049	0.0334964	1.06397	0.978446
0.791668	1.11648	0.985439	1.29178	2.17854	1.17801	1.06688	0.270182	1.1621	1.15479	0.9909	0.916738	1.89759	1.33631	1.05477	1.12306	0.757501	1.00495	1.89607	1.07279	1.10611	1.53605	1.18478	0.999331	1.22232	1.14824	1.12255	1.42263	0.753061	1.56231	1.55451	0.719626	1.00439	0.62035	0.849523	1.0368	0.859637	0.547818	0.752977	0.330851	0.0471443	1.10197	1.43189
0.796364	1.44352	1.05875	1.17079	1.7243	1.8274	0.925718	0.227754	1.14848	1.23919	0.955112	0.936882	1.15003	1.16015	1.06839	1.47324	0.8466	0.915017	1.18642	1.11161	1.18608		1.14319	1.26072	1.5387	0.825991	0.797959	1.01839	0.926901	1.56394		0.756622	1.02283	0.793951	0.676036	0.982201	0.922892	0.805611	0.858587	0.293958	0.109794	1.27006	1.5949
0.801213	1.32414	0.964216	1.15043	1.79284	1.40852	1.02408	0.325339	1.16281	1.2536	1.3125	1.28849	1.29117	1.19099	1.1613	1.46755	0.666993	1.2551	2.1938		1.29982	1.14984	1.18479	1.4456	1.50897	0.496336	0.746933	1.14602	1.08978	1.58398	1.4151	0.710675	0.991814	0.740573	0.747693	0.91794	1.30516	0.473116	0.792065	0.385001	0.137707	1.45693	1.34752
0.806061	1.42234	1.08917	1.42213	1.3148	1.5196	0.98992	0.246763	1.30689	1.28516	1.06412	0.976804	1.55491	1.09949	0.961092	1.20083	0.812149	1.12138	1.44964	1.10202	1.32572	1.39588	1.08943	1.29738	1.20824	1.22479	1.06538	0.892592	0.904623	1.73891	1.62257	0.827033	0.850965	0.53956	0.616635	0.929433	0.931084	0.443819	0.82841	0.516509	0.113516	1.28169	1.50306
0.810127	1.46175	1.00286	1.50333	1.54778	1.37975	0.925036	0.316513	1.24059	1.0848	0.939681	0.937981		1.19031	0.787481	1.64718	0.63911	1.03145	1.66646	1.27739	1.2921	1.2419	0.88605	1.26338	2.42681	0.66919	1.09858	1.27156	0.885997	1.4518	1.31166	0.774821	0.939415	0.956974	0.984039	0.904878	0.855541	0.528773	0.851728	0.581965	0.102972	1.36707	1.23635
0.814979	1.87651	1.14748	1.4797	1.37802	0.778201	1.2481	0.350627	1.15813	0.77261	1.08349	1.01782	1.46759	1.18441	1.32857	2.10082	0.76592	1.07884	1.04604	1.25364	1.21258	0.998791	0.570078	0.794789	1.39131	0.818583	1.61252	0.980888	0.892571	1.02818		0.719924	0.930612	0.859834	0.906724	1.08512	1.18228	0.709671	1.14798	0.770003	0.174926	1.48196	1.34178
0.819394	1.83243	1.12367	1.59787	1.01256	1.45068	1.26176	0.332467	1.38431	0.705368	1.11567	1.19967	1.17156	1.81088	0.910075	1.48635	0.674	0.914067	1.62542		1.22758	1.26115	1.08741	1.22353	1.48894	0.106179	0.83177	1.214	1.31001	1.09643	1.52282	0.787203	0.97337	1.1753	0.772837	1.15774	1.63463	0.812936	1.45658	0.730729	0.0272921	1.27185	1.28074
0.824373	2.09694	0.999058	1.41955	1.71968	0.87924	1.05139	0.399673	1.12516	1.39769	1.35502	1.27274	0.6112	1.77354	1.03061	1.62104	0.76125	0.998399	1.67806	1.28881	1.19895	1.24399	0.798308	1.36272	1.06085	0.791422	1.06661	1.36272	1.29065	1.44313	1.55587	0.985756	0.736944	0.699697	0.719407	1.30821	1.63918	0.440888	0.681656	0.648611	0.126542	1.51773	1.26544
0.828794	1.50128	0.974884	1.47291	2.54862	1.14723	1.11696	0.428694	1.22769	1.36269	0.90767	0.86766		2.04051	1.20705	1.23039	0.886549	0.842461	1.43239	1.08055	1.23909	1.31512	0.192732	1.33297	1.58001	0.654374	0.951239	0.892332	1.24463	1.28279	1.33577	0.978298	0.787247	0.936776	0.718779	1.14311	1.38434	0.413059	0.634337	0.646231	0.0508662	1.62726	1.02743
0.833333	1.41345	1.05972	1.3559	2.45202	1.34964	0.923213	0.508967	1.31932	1.15685	0.827065	0.854474	1.08245	1.81976	1.15107	1.38705	0.616628	0.857751	1.71316			1.4486	0.739476	0.898388	1.76182	0.805004	1.00851	1.24187	1.40423	1.15603	1.62198	0.820768	1.06559	0.933891	0.578292	1.08878	2.13703	0.481904	0.703601	0.867592	0.0173697	1.67732	1.11065
0.837988	1.30888	1.12952	1.5286	2.32132	1.05589	0.881094	0.475703	1.2281	1.64264	1.0569	0.815651	1.19788	1.65394	1.10476	1.15603	0.870783	0.540558	1.63345	0.873666	1.24719	1.23102	1.17566	1.15818	1.18759	0.474112	0.921833	1.12258	0.96123	1.36188		0.932948	0.746166	1.01949	0.730093	0.864128	2.33362	0.394019	0.665884	0.880683	0.112896	1.46364	1.30294
0.842412	1.02899	1.1458	1.47899	1.87169	0.918384	1.11196	0.76761	1.3443	1.86016	0.984334	1.03101	1.13269	1.31478	1.06004	1.49552	0.642322	0.787285	1.83243	1.03123	1.47718	1.13771	1.40389	1.08965	1.0233	1.08033	1.07214	0.920982	1.39656	1.08127	1.71492	0.900875	0.739459	0.931967	0.643664	1.46128	2.53249	0.234361	0.526672	1.27699	0.331242	0.854309	1.18699
0.847352	1.31776	1.26729	1.3105	1.05766	0.928087	0.937103	0.97992	1.31115	1.89172	1.02373	1.11122		0.998429	0.893027	1.38114	0.464369	0.866488	1.61709	1.10476	1.34132	1.33814	1.28622	1.24744	1.32183	0.469174	0.852877	1.21686	1.10951	1.35538	1.7507	1.02454	1.00565	1.27629	0.796408	0.916111	1.79118	0.070308	0.790008	0.860451	0.167482	0.812286	1.26888
0.852122	1.22686	1.27422	1.66246	1.35528	0.92976	1.11059	1.41065	1.32109	1.64677	1.27556	0.975339	1.12551	0.629368	1.12766	1.51553	0.4687	0.796877	1.31312		1.32739	1.23688	0.900761	1.35688	1.23421	1.42974	1.04417	0.899624	0.982412	1.16415	1.70073	0.774821	0.817429	1.25801	0.92181	0.684928	1.53633	0.309061	0.644624	1.17167	0.0756758	0.794404	1.01556
0.856434	1.05189	1.23773	1.60958	1.25513	1.0037	0.933233	1.39011	1.35087	1.7442	1.21252	1.22073	1.18771	0.538812	1.17017	1.22379	0.573126	0.924039	1.19475	0.836673	1.19017	1.33061	1.31818	1.21662	1.81001	0.729687	0.955952	0.997036	1.32425	1.09102		0.820171	0.866894	0.686713	0.967381	1.11438	1.52086	0.159656	1.18776	1.28532	0.301468	0.986412	0.906125
0.860813	1.0127	1.22031	1.57401	1.75591	0.954852	0.841479	1.4434	1.41083	1.66358	1.09991	1.1017	1.46281	0.389308	1.22646	1.24812	0.831954	0.983584	1.25959	1.01068	1.21107	1.34567	0.672527	1.62039	1.14784	0.55807	0.981157	1.15904	1.28554	1.71508	1.40383	0.82748	0.863121	1.54174	1.40361	1.09975	1.4171	0.140616	1.24742	1.34959	0.2047	1.07739	1.27118
0.865921	1.30717	1.1605	1.47385	2.6026	1.21448	1.10604	1.40513	1.22082	0.956494	1.1375	1.20645		0.377091	1.18739	1.43731	0.536728	0.952466	0.772409	1.12622	1.16942		1.25072	1.65705	1.4927	0.608689	1.43669	1.06163	1.38378	1.83859	1.53799	0.913257	0.690832	1.0166	0.980267	0.989253	2.38277	0.0278288	1.53613	0.697406	0.651319	1.182	1.51301
0.870371	1.42234	1.18802	1.62923	1.10809	0.873218	0.703737	1.35023	1.32323	1.0999	1.08546	1.05591	0.910216	0.436893	1.1622	1.56548	0.535755	0.719857	0.837544		0.935563	1.27914	1.32173	1.39301	1.05428	0.713634	1.09612	1.06371	1.13361	1.81042	1.53546	1.15283	0.617054	0.910808	0.709664	0.820765	3.08086	0.309794	0.990255	0.656942	0.85788	1.21329	1.19273
0.875001	1.7986	1.06324	1.43664	1.05908	1.1944	0.779095	1.20428	1.32287	1.42582	1.12716	1.05738	1.06571	0.683275	1.29623	0.981171	0.612687	0.759174	0.96276	1.23355	0.990543	1.30215	1.32324	1.77553	1.58939	0.713634	0.887099	1.03923	1.45865	1.25679	1.60682	0.743345	0.508483	0.966591	0.907352	0.895736	2.14977	0.376442	1.0842	0.810466	0.560756	0.992894	1.09286
0.879377	1.49684	1.07084	1.32407	1.11307	0.623632	0.841479	1.19316	1.41717	1.15823	1.00469	0.906116	1.20864	0.778787	1.29945	1.18445	0.634146	0.783012	1.00529	1.24177	1.04355	1.33939	1.09248	1.49873	0.905006	0.633383	0.926136	1.10747	1.45353	1.766		0.912958	1.22824	0.611694	0.930295	0.975932	1.59913	0.389625	1.07803	0.95923	0.352952	1.06442	1.11563
0.884544	0.929771	1.12849	1.40855	0.539486	0.96422	0.806646	1.12978	1.3475	1.53183	1.27556	1.10939		0.562989	1.22311	1.56032	0.614488	0.909794	0.70995		0.91966	1.15068	0.654269	1.52051	1.33811	0.51856	0.926443	0.846491	2.04371	1.57098	1.49113	0.829121	1.08655	0.855986	1.11415	0.879278	1.66466	1.02972	0.482781	1.2639	0.424288	0.963389	1.43801
0.888889	1.30546	1.13031	1.63345	1.00225	0.906005	1.04092	1.29151	1.37922	1.18018	1.10943	1.22659	0.91201	0.814326	1.19317	1.89458	0.624511	1.46175	1.04961	1.24222	1.00993	1.12265	0.945394	1.30056	0.978233	0.544488	0.781667	0.958488	1.2943	1.39113	1.56443	1.0047	1.94674	1.21088	1.00101	1.06997	1.73839	0.664995	0.959393	1.46146	0.240058	1.20345	1.29337
0.893383	1.36629	1.22258	1.39826	0.666278	0.69456	0.721952	1.33021	1.31636	1.50816	0.973172	1.08851	1.46281	0.78545	0.866897	1.40707	0.475756	1.37561	1.24531	1.33356	1.18396	1.82603	1.23348	1.24266	0.787656	1.1433	1.00144	1.26791	1.43089	1.37759	1.42444	0.742898	1.65246	1.38785	0.785094	0.987164	2.18436	1.36954	0.927161	1.41623	0.361017	1.15137	1.1891
0.898118	0.980349	1.00133	1.54124	0.47165	1.06626	0.787294	1.39156	1.49039	1.01482	0.798499	0.951715	1.47477	0.820562	1.39685	1.54122	0.516339	1.42841	0.911603	1.1824	0.995844	1.27621	0.645139	1.65121	1.49207	0.76179	0.637096	0.878267	1.43819	1.47672		1.05587	1.78409	1.39555	1.05538	0.859425	1.70016	1.72987	0.997797	1.66497	0.290302	1.62681	1.05115
0.903031	1.34818	0.888248	1.40855	0.755778	0.410178	0.840342	1.3207	1.16192	1.13009	1.09006	0.821145	1.2218	0.611171	1.27135	1.06508	0.579842	1.16279	1.30301		0.932231	1.2511	1.65951	1.6528	1.18759	1.41739	1.0039	0.958488	1.43052	1.66524	1.13123	1.07899	1.45502	0.671324	0.95701	0.866479	1.64919	1.11907	1.54161	2.47603	0.210903	0.970988	1.16499
0.907409	1.06396	0.847264	1.44951	0.918439	0.942808	0.757013	1.38248	1.12374	1.10951	0.973829	1.06507		0.629539	1.36185	1.40502	0.540134	1.09033	1.30539	1.12257	0.994784	1.16951	1.21927	1.42541	1.47204	0.593877	0.878492	0.861597	1.2607	1.4258	1.51815	0.824348	1.84865	0.925235	1.08053	0.98011	1.6947	1.28166	1.13564	2.02319	0.071954	1.27275	1.17857
0.911893	1.18517	1.15114	1.38234	1.21393	0.860504	0.804139	1.2815	1.14955	1.51433	1.0175	0.996948	1.60873	0.713859	1.52596	1.29337	0.351232	1.21493	0.904465	1.09973	1.09248	1.51639	1.42824	1.3181	1.63039	1.57049	1.03433	1.0658	1.18912	1.66199	1.3103	0.99411	1.44077	0.515515	1.09593	0.887637	1.00025	1.89978	1.03003	1.79231	0.0552058	1.17484	1.07334
0.916473	1.13459	0.971877	2.18854	1.08892	1.12347	1.09761	1.30577	1.22153	1.29751	1.0152	0.980833	1.37191	0.815864	1.51302	1.34779	0.499843	1.3701	0.972575	1.14266	1.23909	1.07578	1.60676	1.35794	1.65699	1.41493	1.24673	1.2265	0.913753	2.03686	1.35736	0.751401	1.45377	0.433764	0.921495	1.31369	1.26875	2.28355	0.954593	1.84586	0.521055	1.1355	1.19541
0.921213	1.11887	1.03974	1.5052	0.600217	0.606903	0.957138	1.54387	1.23236	1.73322	1.27031	0.946405	1.25289	0.752047	1.5499	1.91823	0.563298	1.08577	1.28784		1.22167	1.05821	1.50228	1.34732	1.89357	1.4248	0.806565	1.24916	1.3542	1.44151		1.03081	1.7187	0.59919	0.964867	1.13737	1.15953	1.92907	1.02523	2.13566	0.470811	1.20435	1.18183
0.925927	0.885116	0.831943	1.27774	0.612294	0.912697	0.977401	1.33733	1.45014	1.62481	1.05312	1.25919		0.996464	1.12275	1.36045	0.449042	1.00653	1.55314	1.09973	1.07051	1.14691	1.20406	1.76065	1.96304	3.10148	0.927058	1.24135	1.02259	1.11269	1.51815	1.04722	1.66923	0.505417	1.02898	1.15043	0.96931	2.65632	0.8819	2.53256	1.23441	1.26515	1.17628
0.930395	1.03822	0.685086	1.60653	0.723811	0.783554	1.09533	1.33665	1.32488	1.40455	1.24963	1.05976	1.27383	0.837648	1.61437	1.20628	0.5668	1.38568	1.75272	0.926645	1.01538	1.05946	1.05596	2.1182	1.51836	2.9953	1.16835	1.29161	1.51708	1.21778	1.46954	1.53234	1.85368	0.858872	0.936895	1.10132	0.901959	2.50033	1.13427	1.81968	2.08174	1.12343	1.27615
0.93536	1.14758	0.623914	1.44061	0.681905	0.774521	1.34828	1.16295	1.35957	1.35789	0.964305	1.26761	1.47597	0.710527	1.65438	1.47528	0.430355	1.17532	1.38629	1.00702	0.819545		1.06712	1.4812	1.46266	2.39031	0.830541	1.47211	1.12704	1.29362	1.50571	2.01358	2.46696	0.535713	1.0755	0.860993	1.33337	2.50179	1.2097	1.58761	2.9086	1.1583	1.20842
0.939757	1.18824	0.717885	1.63789	0.988761	0.600212	1.31777	1.05578	1.33145	1.39152	1.04343	0.872787	1.74807	0.652605	1.02188	1.20788	0.610011	0.943697	1.06983		0.707314	1.44023	1.21927	1.8515	1.20073	1.42481	1.36907	1.55963	1.13215	1.45722	1.75886	1.41449	1.84278	0.423184	1.07833	1.13084	1.46898	2.30991	1.43326	2.05354	3.19332	1.04252	1.33451
0.944324	0.916557	0.778432	1.49584	0.486567	0.658426	1.24514	1.20292	1.38609	1.59531	1.21696	1.03943	1.15601	0.429375	1.01416	1.30793	0.778231	0.74322	1.15192	0.816121	0.916025	1.40341	1.15131	2.41146	1.10028	2.11622	0.780131	1.57656	1.07956	2.39656		1.42672	2.21293	1.30129	1.26627	1.04542	2.15888	2.11363	1.61979	1.89466	2.36274	1.07202	1.32092
0.949339	0.953807	1.03753	1.18647	0.49225	0.67917	1.42979	1.12265	1.3456	1.28448	1.23616	1.13942		0.607925	1.25421	1.47187	0.930977	0.826222	1.21914	1.14084	0.949801	1.3737	1.5814	2.43378	1.39412	1.27911	0.753696	1.56536	1.45682	2.42419	1.40188	1.47684	1.3322	1.19261	1.2625	1.09792	2.72681	2.15172	0.976536	2.15767	2.85464	1.05615	1.41333
0.953446	1.32187	1.05541	1.02968	0.627922	0.653073	1.17069	1.26317	1.3958	1.38809	1.01881	1.21908	1.1303	0.713603	1.29816	1.21545	0.970345	0.885102	1.52251		0.963735	1.37329	1.67473	2.41253	1.1735	1.2396	0.894271	1.33876	1.15479	2.24921	1.45749	1.80593	1.36532	1.28398	1.21253	1.99993	2.40553	2.64314	2.05389	1.9613	3.70197	1.58389	1.5375
0.958223	0.973058	1.03123	1.28733	0.971005	0.625639	0.897488	1.28082	1.37674	1.28104	1.11386	1.02149	1.06092	0.608352	1.0642	1.45573	0.847475	0.974942	1.91541	1.06913	1.08627	1.27119	0.81657	2.22977	1.50021	1.09515	1.14345	1.53775	0.885997	2.40956	1.76742	1.58157	1.5594	1.34553	0.959838	1.63683	1.38434	1.88367	3.09283	2.2743	3.35957	1.23251	2.08279
0.962877	0.427521	1.08395	1.21362	0.612294	0.654412	1.08896	1.39334	1.20235	1.11225	0.984334	0.913808	0.868951	0.635434	1.25858	1.15072	0.85385	1.04778	1.57397	1.4418	1.18502	1.22683	1.0022	2.57669	1.25299	1.27294	0.7955	2.0683	1.29649	4.05638		1.89484	1.90314	1.48884	1.17607	2.12035	1.61279	1.57168	3.19363	2.68489	4.40912	1.5973	1.68368
0.967517	0.678703	1.12906	1.26697	0.774955	0.715303	0.983321	1.0904	1.25574	1.09441	0.765338	1.14418		0.538214	1.05452	1.2961	0.853509	0.996975	1.2236	1.13764	1.15488	1.72142	1.11682	3.0304	1.01954	1.6384	1.11702	1.6784	0.962691	2.7828	1.62704	1.89305	2.39276	1.91491	1.09781	1.89779	2.1566	1.83386	2.86378	2.81938	3.69577	1.6657	1.14681
0.972122	1.05918	1.05206	1.39241	0.96035	0.462036	0.994473	1.26945	1.35484	1.86221	0.981707	0.910695	1.11774	0.58221	1.39377	1.2604	0.8902	0.895548	1.35149		1.31133	1.50886	1.29332	2.69729	1.02611	1.68161	1.13218	2.47592	0.933109	2.52657	1.28755	1.74148	1.91907	2.56988	1.49884	1.33485	2.79871	2.79621	3.6003	3.95474	3.48983	1.86196	1.30083
0.976668	1.46916	1.06238	1.25761	0.752227	0.428914	1.31231	1.42745	1.27315	1.02511	1.02455	1.01563	1.05255	0.745298	1.00581	1.38478	1.03521	1.0513	1.31164	0.838043	1.20971	1.662	1.98157	2.49169	1.4952	1.05564	1.11333	2.86348	1.05034	2.06286	1.39683	1.74312	1.55437	1.78122	1.69779	1.5851	2.85059	3.98265	3.00779	3.66555	4.35019	2.37785	1.23444
0.981379	1.16968	0.950541	1.16915	0.875111	0.77151	1.09329	1.4081	1.30073	1.46116	1.12223	0.821878	1.19548	0.785621	1.20795	1.44458	1.05034	0.881113	1.27446	1.1317	1.27392	1.62141	2.17582	2.31371	2.1968	0.938345	1.06968	2.76711	1.43965	1.96318	1.73009	1.52219	1.69355	1.88798		1.04202	3.29292	3.00859	3.123	3.10381	5.77503	2.66038	0.925257
0.985892	1.49889	0.993894	1.12352	0.713158	0.776863	1.02111	1.49092	1.31571	1.22752	0.594606	1.09437		0.74376	1.05079	1.54486	1.03346	1.0116	1.22836	1.31895	1.33648	1.41806	2.89197	2.4205	1.5049	1.34085	1.35278	2.64313	1.08504	1.55148		1.58306	1.99872	1.56963	1.84629	0.700079	3.6943	2.73322	2.66079	4.87708	4.84891	2.89933	1.07028
0.990655	1.86079	0.766742	1.36105	0.717422	0.766157	0.9881	1.44103	1.5014	2.10169	0.908654	0.74295	0.984378	0.65346	1.46046	1.50575	1.3734	0.86174	1.21914		1.2615	1.32893	3.00761	3.34917	1.61725	1.05934	1.09099	2.46134	1.16063	1.40305	1.81117	0.950103	2.67027	1.70428		1.15618	3.45038	2.49886	2.23218	6.53134	6.39409	2.58886	1.31212
0.995358	1.47565	0.621702	1.28218	0.700372	0.593521	1.74671	1.04662	1.36561	2.02072	1.00535	0.796972	1.45982	0.613905	1.55813	1.23721	1.46581	0.655944	1.19416	1.2477	1.04991	1.00674	1.97904	3.19297	1.64666	1.19639	1.28946	2.60042	2.03677	1.3803	2.81834	1.34229	1.84446	2.65163	2.13214	1.53913	3.61557	2.11949	2.74034	6.73246	5.55916	3.38505	1.47934
1	0.476391	0.719417	0.668355	0.426189	0.250256	1.03546	0.866382	1.34169	0.801427	0.495451	0.71017	1.02325	0.56931	1.27015	0.38019	1.5261	0.493833	1.07608	1.05954	1.26423	1.16407	1.9344	1.78828	2.09165	1.04453	1.38321	1.53775	1.26728	2.3673	1.68362	1.2316	0.866894	1.17722	1.71287	2.07046	2.80781	1.70497	1.63076	3.90119	3.09656	1.34472	1.73725

## Sheet: Fig. 1n
0.77 cp + Sc	0.77 cP + KD	8 cP + Sc	8 cP + KD
47.8027	33.997	145.918	51.3144
65.3553	44.0856	185.335	56.644
92.7133	61.5582	132.436	29.5032
47.5892	42.4283	60.8954	41.5105
33.2572	41.1472	187.118	80.3784
107.905	107.255	95.269	70.4263
53.5412	36.9227	69.7446	84.456
63	47.388	120.998	29.5951
64.8515	50.6746	121.829	100.667
54.1253	75.697	122.014	47.4676
56.5213	19.4186	100.285	38.0857
40.1106	26.0652	154.456	70.1651
91.428	60.9467	88.6024	37.5864
51.758	42.3987	135.02	83.5707
54.5525	58.9404	65.2771	44.2132
50.1272	67.3392	76.5314	48.548
58.7434	87.5733	52.3171	34.9532
13.5272	31.142	128.022	54.3722
48.036	56.683	136.124	37.472
67.03	78.6173	129.56	29.1944
31.9259	23.5407	67.889	17.5638
55.8427	42.0748	147.113	54.1389
18.9157	50.1156	111.828	97.7176
31.7969	31.309	67.086	43.0217
38.3729	46.4256	44.567	23.9145
39.612	55.3535	66.0112	40.6177
46.1328	55.1029	92.1688	46.04
34.124	71.2423	40.0293	40.1745
40.0262	43.3729	83.319	90.6056
48.5048	14.2416	103.878	39.3107
48.6037	66.6595	140.024	62.5426
74.1333	66.9608	174.408	38.7333
43.3797	83.8027	75.6913	60.2109
46.4798	108.435	75.3666	19.7759
38.0378	27.3755	167.648	59.0434
48.8414	50.406	84.5932	50.7992
111.702	50.0349	43.3136	29.0743
58.9036	88.518	123.994	34.0366
42.831	34.383	87.5676	34.7746
43.0936	49.9703	90.1327	40.3143
106.917	60.951	53.2302	68.0335
56.2125	66.3136	106.785	34.6341
50.5661	60.4791	101.551	49.3299
40.273	46.5881	90.662	106.294
101.385	51.1984	74.9967	37.6564
48.6407	70.5295	99.7896	93.1898
94.0774	34.416	67.404	35.9786
40.4259	81.2273	82.4094	23.7396
51.5814	50.1501	112.767	50.8564
48.4128	43.4176	113.009	98.1833
113.022	44.8933	62.276	78.4182
54.6971	51.0984	136.25	80.958
37.1231	89.5065	75.264	51.3019
99.75	63.9946	75.3588	48.7564
98.3087	66.084	113.111	86.2167
79.392	42.6972	146.478	68.868
82.1622	53.4093	35.3378	38.0914
47.5883	66.386	102.025	48.541
54.6435	75.0486	122.561	29.3489
80.0607	89.5072	158.809	48.6464
90.966	98.1107	55.3908	50.6317
95.4266	51.3113	44.5173	80.77
56.1506	31.7497	187.774	26.4991
45.9092	29.4056	47.2089	81.996
40.4076	38.7937	63.17	21.9656
49.6414	49.5969	59.1035	39.5205
69.5002	80.4276	94.4047	34.5117
41.3866	76.6086	50.7656	36.8223
54.272	97.6371	127.574	63.159
31.5574	69.1702	80.6058	119.522
104.788	37.7697	94.0493	22.7084
40.4117	57.8475	107.443	21.3618
55.028	40.2133	102.705	45.8002
59.524	47.4956	150.039	75.2004
53.58	32.9315	47.423	46.6393
44.9769	38.0615	89.618	17.3852
65.463	78.5287	63.1586	60.0627
50.5891	86.3335	177.764	35.575
53.6308	61.0892	98.3183	28.3241
72.5787	54.1517	47.0769	47.9464
50.1656	33.7706	29.2997	65.304
71.4545	115.745	81.738	42.6318
34.4283	97.9275	46.8551	83.6766
49.5803	93.1627	98.7266	59.8763
62.5705	100.496	114.51	53.922
41.2854	35.8124	30.5871	66.5349
71.6227	79.476	104.186	64.0385
55.4471	71.0744	107.583	36.4459
51.3021	121.188	55.4492	26.6164
80.28	99.1095	103.172	25.674
