# Supplementary material for: Extracellular fluid viscosity enhances cell migration and cancer dissemination
Source: Nature. 2022 Nov 2;611(7935):365–73. doi: 10.1038/s41586-022-05394-6 (PMC9646524; doi:10.1038/s41586-022-05394-6)
Supplement: Supplementary file 13 — Source Data Fig. 2 [file 41586_2022_5394_MOESM13_ESM.xlsx]

## Sheet: Fig. 2a
0.77 cP 2D	8 cP 2D	0.77 cP channel	8 cP channel
2600	5030	3200	4100
5440	5830	4440	2630
5170	3700	2460	3150
4840	3900	2820	4170
3210	5020	2280	5240
3280	6510	4270	4240
4100	5010	4030	4360
6250	4180	3040	7570
2710	7170	4640	3890
4440	5850	2160	4840
4080	7600	3790	5440
3100	7660	2180	4460
2770	5150	2680	4470
2950	3760	2890	5340
4080	6520	2000	2370
2250	2930	3200	5180
2440	7270	2500	3450
2890	4700	3540	2250
2390	3950	2190	3230
2790	5190	3210	3260
2500	4600	3490	3190
7970	4320	3820	2350
5180	3530	2190	7500
2040	4770	3590	2650
4310	4630	3100	5720
2620	3530	2970	5460
3770	4510	3420	6000
3860	6090	3050	4000
	5830		4280
	6000		4840
			5370
			4870
			7970
			4040
			5700

## Sheet: Fig. 2c
0.77 cP	8 cP
1.99265	6.47549
1.28478	2.1962
1.54178	1.98504
1.4493	5.18182
2.65714	1.4181
1.93344	2.65565
2.03955	4.29772
1.29895	2.03372
1.67376	2.46265
1.33143	2.46166
1.85629	4.1157
1.86592	1.19793
1.63549	2.38417
1.17127	3.90544
1.26386	2.12562
1.51695	3.73344
	1.93814
	1.58036
	2.23916
	4.02929
	1.89643
	2.25977

## Sheet: Fig. 2d
0.77 cP	8 cP
0.02359	0.09343
0.09417	0.01456
0.03637	0.1905
0.06136	0.03737
0.05881	0.03934
0.04694	0.0335
0.02755	0.0639
0.01623	0.1152
0.03026	0.03774
0.01921	0.0998
0.03119	0.1431
0.04027	0.1243
0.009416	0.1016
0.01222	0.0611
0.1013	0.09151
0.02367	0.1603
0.05305	0.1426
0.05743	0.07588
0.05743	0.05179
0.04536	0.2077
0.03909	0.08779
0.02884	0.09193
0.01786	0.06641
0.01636	0.07072
0.01316	0.03188
0.01347	0.1263
0.09173	0.08692
0.05192	0.1011
0.01492	0.02679
	0.09498

## Sheet: Fig. 2e
0.77 cP + SC	0.77 cP + NHE1-KD	8 cP + SC	8 cP + NHE1-KD
3235.5	2873.3	4643.2	4050.4
2141.4	2819	3607	2148.3
2663	2665.6	4151.3	3284.8
4336.4	3462.7	3054.7	2408.1
2762.3	2083	4389.7	2468.2
2771.4	2464.9	3733.2	2202.6
2606.2	3353.4	5834.6	3406.8
4027.5	2650.2	4843.3	2602.8
2804.1	3047.8	4375.1	4044.3
3025.9	2660.9	6910	3930.5
2621.6	3129.5	4205.2	2495.6
3132	2272.9	7015.1	3130.5
2480.8	2453.9	4144.2	2298
3163.2	1839.9	5641.3	3635.9
2587.1	3541.4	4708.8	3334.4
3437.7	1805.3	3400.1	3139.6
2029.7	2529.3	6018.4	3285.3
5241.9	2371.9	3780.8	3614.7
3122.1	1645.2	4183.2	3009.5
3036.1	3110	5557.9	3828.1
3233.7	2914	5568.5	3520.3
4549.7	3517.7	5154.2	3168.1
2641.9	2720.8	4058.8	3745.2
3646.9	3147	3339.5	2808.1
2433.7	3692.7	3340.3	3362.4
2894.3	3689.2	3446.6	3400.9
2407.3	2992.6	2766.3	3027.3
2443.9	4451	5101.4	4672.7
2982.5	2973.2	5663.8	3351.9
3517.7	3714.4	2483.6	3426.4
2105	3031.1	3770	3965.8
3970.3	4680.1	4762.9	3377.5
3499.9	2989.7	3004.4	3686.8
2399.5	4283.7	3446	3726.8
4407.9	2706.1	5575.9	2841.5
6476.9	3889.6	3446	5183.8
4184.4	3301.8		3545.3
4991.3	3152.2		2205.6
3129.1	4425.9		3509.8
4741.5	4150.1		2686.1
4095.9	3681.4		2724.5
3982.3	2537.6		1299.6
2609.7	5201		2935.8
4853.1	3649.7		4014.5
3838.9	2588.8		3597.3
4964.5	2925.4		3250.5
4049.8	4509.3		4509.2
3178.5	3027.7		2709.5
4030.8	4266.7		2466.3
4710.3	1288.9		2894.6
2585.5	2228.2
4503.1	2085.4
7065.3	2081
4518.5	1673.7
2941.4	2250.5
2879.3	2065.8
3144.6	3301.4
3010.6	2831.2
5132.7	2363.1
4684.7
4480.6
3650.6
3107.8
4123.8
3142.7
2201.8
2639.3
3191.2
5766.5
4470.5
2394.5
3922.9

## Sheet: Fig. 2f
Experimental Data				2-phase model
0.77 cP + Sc	0.77 cP + KD	8 cP + Sc	8 cP + KD	0.77 cP + Sc	0.77 cP + KD	8 cP + Sc	8 cP + KD
46.056	68.943	78.0204	112.432	53.1758	42.6914	76.4465	48.5003
103.312	38.3631	46.2321	38.6985
56.6105	25.4397	69.5885	40.5078
49.2428	55.9607	58.2473	77.6898
76.206	33.379	67.0584	53.1279
27.6398	61.7285	73.722	30.1972
33.2967	39.2813	66.3516	15.142
57.3906	67.0812	51.1646	65.1492
89.7225	57.7674	67.9368	51.5726
91.626	66.304	80.3952	104.206
99.323	16.1382	118.276	93.0623
86.7023	68.9196	134.591	30.3591
67.7348	25.9064	57.6545	32.9261
100.621	55.525	117.685	48.6323
77.439	46.5907	136.835	102.753
35.013	24.6468	78.3495	44.79
86.2973	28.1384	83.3678	24.9194
35.6087	36.0909	68.6286	58.443
90.6345	68.6557	62.6485	142.355
26.8917	52.275	72.1926	41.3964
53.433	46.8039	131.572	19.0008
32.925	32.4697	66.3252	47.4123
91.218	27.6147	71.2343	68.2133
10.195	27.6166	51.969	39.8117
22.8816	31.3288	86.505	30.8601
17.1058	89.6766	57.3857	24.9351
62.677	30.6148	86.31	37.1865
53.3478	34.3659	79.4303	95.503
31.3615	54.634	70.77	37.4796
87.3015	69.7362	50.217	57.266
109.074	39.1473	89.292	34.7517
38.1297	51.4567	63.7542	31.518
80.078	25.185	66.426	27.5832
70.247	17.4679	97.596	23.3524
32.999	67.2758	96.113	75.948
86.7832	32.2977	95.589	68.2405
90.567	40.8795	74.316	84.464
67.6732	34.9404	85.626	36.9627
30.6734	50.59	77.5416	17.6616
66.4792	79.3702	49.8915	32.7939
19.8903	24.5936	78.2508	38.9003
31.961	51.999	49.4145	28.5233
97.405	90.891	38.7879	29.4476
70.918	40.3092	56.6833	79.557
79.813	67.5563	113.778	37.2396
97.494	12.0279	184.761	50.907
48.462	33.4538	59.8728	116.147
57.1598	26.8894	47.2178	33.8091
64.1856	34.8982	81.5094	44.4237
12.0884	23.4312	117.252	39.4827
51.0935	34.0933	63.76	56.1412
20.8284	66.281	94.734	19.2557
25.191	33.9306	39.5003	22.9613
67.8336	78.9828	61.84	56.8237
41.0148	13.8604	43.9594	45.3654
58.6433	69.3702	84.025	28.0895
37.8575	25.094	62.055	33.5769
102.947	10.3349	56.8637	61.4706
86.873	25.4664	63.668	25.1255
34.9041	27.7644	50.9346	22.6695
60.804	36.2079	31.6414	22.5775
113.705	24.2921	32.9636	39.544
57.9426	17.7845	82.3785	25.997
49.6086	14.7125	109.521	11.7082
49.4472	11.3281	48.3394	19.1617
50.0898	34.8448	131.822	17.6102
37.3864	38.6149	103.885	51.651
24.781	28.8385	56.1138	39.81
15.2244	39.1871	31.4719	30.1013
32.5518	46.7623	84.9396	32.8926
51.732	59.0274	156.398	140.601
66.9702	36.431	39.968	25.0192
85.09	53.5661	49.5399	91.56
88.98	20.7813	103.79	52.4513
19.9059	63.452	53.924	32.2089
47.2281	59.628	80.9712	28.9389
73.356	30.663	76.608	46.6305
39.5567	15.1055	79.6732	81.534
43.9116	66.7554	120.977	87.1748
19.6913	60.5112	46.4934	54.7095
61.516	32.4783	146.679	33.5298
59.8255	16.2621	30.7075	45.517
33.2715	53.4666	145.964	28.542
51.7071	29.7165	59.5644	51.9405
55.1556	54.7105	60.2125	90.06
40.7663	47.1762	87.1748	72.3714
32.3523	17.0708	50.4547	55.0488
71.3094	22.6368	112.872	12.9984
28.7711	37.6149	51.95	92.817
24.9723	17.2886	109.097	60.5265
42.1281	37.851	61.7955	67.225
58.4995	64.0072	103.067	59.772
43.1375	38.586	53.2933	52.8229
50.868	29.0704	68.67	71.6058
53.4807	35.1152	41.3	30.7075
106.879	17.0675	39.9547	20.0984
58.701	44.0156	76.1616	104.84
49.6505	29.0073	54.7095	49.2311
33.0826	41.8797	71.2743	60.2125
48.8874	50.703	66.363	25.0512
50.7275	60.4688	98.6497	24.5319
27.449	23.5478	90.06	84.085
79.151	27.9619	88.5006	30.5223
21.8449	53.043	93.2775	23.7906
26.7291	36.1194	59.8302	47.0125
13.5825	80.4405	59.5323	60.898
38.636	28.9391	77.6058	5.7604
34.3822	39.9237	36.727	92.3678
43.922	35.4949	75.4928	31.4774
25.9451	32.5466	44.999	57.774
74.676	49.3896	72.258	20.7754
53.6994	41.224	59.6904	35.2585
51.102	51.545	92.817	27.6208
49.628		84.211	49.4895

## Sheet: Fig. 2h
0.77 cP	8 cP	8 cP + EIPA	8 cP+ CK	SC + 0.77 cP	SC + 8 cP	8 cP + shTRPV4
4.8	4.8	4	4.6	4.79	4.7	4.6
4.6	4.73	4.9	4.45	4.7	4.74	4.5
4.8	4.5	4.4	4.2	4.8	4.73	4.7
4.9	4.78	4.18	4.7	4.8	4.8	4.7
4.78	4.6	4.77	4.8	4.62	4.897	4.8
4.6	4.84	4.8	4.8	4.7	4.66	4.8
4.3	4.7	4.9	4.5	4.6	4.78	4.6
4.81	5	4.6	4.5	4.5	4.62	4.7
3.9	4.7	3.8	4.9	4.56	4.7	4.7
4.7	4.88	4.43	4.8	4.71	4.8	4.7
4.9	4.8	4.6	4.2	4.61	4.91	4.58
4	4.8	4.2	4.4	4.56	4.79	4.8
4.8	4.8	4.4	4.2	4.4	4.9	4.8
4.4	4.9	4.5	4.6	4.57	4.7	5
4.5	4.82	4.52	4.7	4.46	4.66	4.7
4.4	4.7	4.6	4.3	4.53	4.9	4.9
4.3	5.2	4.62	4.4	4.58	4.7	4.6
4.6	4.9	4.77	4.7	4.6	4.6	5.3
4.9	4.7	4.658	4.3	4.45	4.8	4.9
4.7	4.7	4.7	4.82	4.6	4.7	4.7
4.35	4.7	4.51	4.6	4.51	4.6	4.71
4.9	4.92	4.66	4.53	4.6	4.6	4.8
4.8	4.6	4.7	4.7	4.8	4.64	4.69
4.6	4.8	4.6	4.5	4.7	4.77	5.1
4.7	4.8	4.66	4.6	4.6	4.8	4.7
4.69	4.8	4.78	4.7	4.66	4.8	5.5
4.6	4.8	4.62	4.65	4.73	4.7	4.6
4.6	4.74	4.6	4.5	4.6	4.6	4.9
4.64	4.7	4.6	4.8	4.79	4.6	4.8
4.6	4.5	4.74	4.8	4.61	4.7	4.7
4.8	5	4.6	4.794	4.7	4.7	4.8
4.3	4.82	4.69	4.8	4.5	4.8	4.5
4.4	4.9	4.7	4.5	4.6	4.6	4.8
4.2	4.8	4.69	4.87	4.6	4.9	4.7
4.84	4.7	4.5	4.6	4.71	4.7	4.65
4.6	4.7	4.6	4.8	4.64	4.8	4.8
4.64	4.7	4.58	4.6	4.66	4.8	4.6
4.74	4.7	4.6	4.62	4.73	4.74	4.7
4.6	4.53	4.45	4.8	4.6	4.8	4.74
4.63	4.59	4.7	4.4	4.7	5	5.1
4	4.9	4.6	4.65	4.6	5	5.2
4.3	4.7	4.7	4.66	4.5	4.6	5
4.5	4.8	4.6	4.8	4.3	4.88	4.7
4.81	4.86	4.2	4.6687	4.8	4.73	4.5
4.57	4.68	4.5	4.77	4.7	4.6	4.6
4.68	4.75	4.8	4.7	4.3	4.7	4.5
4.64	4.6	4.61	4.5	4.7	5.1	4.6
4.61	4.7	4.72	4.6	4.78	4.8	4.8
4.78	4.5	4.6	4.6	4.7	4.7	4.65
4.4	4.4	4.7	4.7	4.5	4.6	4.5
4.3	4.7	4.7	4.6	4.74	4.64	4.5
4.44	4.8	4.8	4.7	4.663	4.9	4.79
4.67	4.6	4.6	4.61	4.6	4.77	4.82
4.63	4.6	4.5	4.7	4.44	4.7	4.74
4.63	4.8	4.7	4.7	4.4	4.8	4.7
4.7	4.8	4.7	4.5	4.7	4.65	4.8
4.55	4.6	4.8	4.51	4.6	4.75	4.8
4.82	4.9	4.4	4.5	4.7	4.7	4.6
4.77	4.8	4.8	4.6	4.8		4.7
4.6	4.8	4.6	4.6	4.8		4.8
4.7	4.74		4.54			4.9
4.9	4.74		4.75			4.6
4.3	4.8		4.5			4.51
4.6	4.7					4.8
4.4	4.72					4.7
4.6	4.9
4.7
4.8

## Sheet: Fig. 2i
SC+0.77 cP	SC+ 8 cP	V4 KD + 8 cP	NHE1 KD + 8 cP
0	0	0	0
0.026316	0	0.013158	0.026316
0	0.125	0.013158	0
0	0.3125	0	0
0.026316	0.375	0	0.039474
0.013158	0.375	0.026316	0
0	0.4375	0	0.052632
0.026316	0.4375	0	0.013158
0.020833	0.0625	0.026316	0.013158
0	0.4375	0.035714	0
0.039474	0	0	0
0.052632	0	0	0.039474
0	0.125	0.026316	0.025
0.026316	0.0625	0.118421	0.016667
0	0.3125	0.157895	0
0	0.3125	0	0
0.016667	0	0	0
0.008333	0.1875	0.011364	0.05
0	0	0	0.008333
0	0.0625	0	0
0	0.1875	0.025	0
0	0	0.011905	0
0	0	0	0.008333
0	0.3125	0.15	0.066667
0	0.5	0	0.025
0	0.25	0	0
0	0.5	0	0
0	0.0625	0.1	0.008333
0	0.1875	0	0.016667
0	0.016667	0	0.016667
0.033333	0.016667	0	0
0	0.158333	0	0.025
0.066667	0.025	0.008333	0.025
0	0.016667	0.016667	0.016667
0	0	0.016667	0.008333
0	0	0	0.016667
0.008333	0.025	0	0.008333
0	0.033333	0.133333	0.016667
0.016667	0.083333	0.033333	0
0.075	0.016667	0.008333	0.033333
0.05	0.008333	0.008333	0
0	0.033333	0.008333	0
0	0.083333	0	0.008333
0	0.025	0.083333	0.008333
0.391667	0	0.033333	0.008333
0.058333	0.016667	0.008333	0.1
0	0.025	0.008333	0
0	0	0.008333	0.008333
0.025	0.025	0.008333	0
0	0.008333	0.016667	0
0	0.008333	0.01	0
0	0.125	0.025	0.025
0.008333	0.3	0.091667
0.041667	0.108333	0.008333
0	0.091667	0.191667
	0.016667	0
	0.008333	0.016667
	0.283333	0.025
	0.141667	0.008333
	0.083333	0.041667
	0.008333	0.008333
	0.108333
	0
	0.058333
	0
	0.009804
	0.041667
	0.041667
	0.008333

## Sheet: Fig. 2j
Sc 0.77	shV4 0.77	SC 8	shV4 8	Sc 8 + HC	shV4 8 + HC
15	40.73	218	106.8	118	36
30.4	21.03	224	24.76	114.2	17.38
23.4	49	131	136.2	24.3	72
110	63.76	152	75.4	97	43

## Sheet: Fig. 2k
0.77 cP + Sc	0.77 cP + KD	8 cP + Sc	8 cP + KD
67.98	22.84	97.14	46.18
46.87	36.56	79.92	85.44
58.49	85.77	80.04	44.25
37.64	41.82	52.19	79.71
63.06	31.48	63	118.4
53.9	35.32	95.77	54.39
16.53	106	83.44	63.46
109.2	39.4	55.83	63.13
36.43	42.37	43.05	29.68
99.1	22.83	148.3	114.8
59.27	15.42	81.2	119.6
46.32	18.55	60.35	42.53
100.8	60.32	30.77	51.61
21.42	47.73	83.43	55.94
39.35	57.76	52.09	49.15
19.09	22.58	83.21	74.24
49.6	92.21	77.93	41.89
82.65	54.71	72.06	99.18
62.43	30.31	73.02	39.09
35.78	63.88	117.6	78.34
40.33	74.97	99.48	143.7
65.71	108.8	82.79	30.72
54.11	25.56	89.55	66.48
22.95	31.2	85.11	133.4
117.2	55.695	116.1	70.06
89.38	43.455	55.72	78.56
33.92	44.384	82.94	75.54
54.31	34.778	81.93	79.35
77.8	48.633	98.84	81.44
60.18	50.551	25.9	35.49
39.04	68.344	46.55	107.3
70.198	32.298	106.4	53.99
151.78	72.105	122.2	60.2
92.324	49.095	89.3	32.05
43.781	49.011	143	48.54
81.145	21.915	16.52	91.04
56.151	87.21	35.3	31.14
97.351	55.562	43.924	33.32
31.914	127.32	122.37	115.1
74.252	54.874	50.272	54.05
84.813	60.576	88.619	42.76
64.704	64.092	94.241	23.72
54.035	86.096	91.851	24.21
114.63	53.809	90.141	89.05
56.939	40.44	101.54	14.13
37.224	31.993	74.139	98.81
42.407	67.64	67.444	31.45
136.71	83.955	59.889	63.99
45.81	31.382	45.856	45.46
71.255	42.482	50.906	38.91
126.75	76.16	128.3	45.16
34.14	37.81	96.599	35.32
33.608	21.727	106.22	36.16
58.76	58.633	62.232	11.2
60.06	24.109	111.46	75.434
36.041	45.424	85.446	100.46
83.941	93.957	55.921	38.595
74.313	51.079	49.758	36.406
89.655	58.157	55.924	63.615
88.489	117.18	72.728	77.869
78.663	24.198	103.93	45.7
77.467	85.215	97.991	86.058
72.873	85.067	64.812	99.856
95.77	41.744	75.094	42.003
42.104	35.021	81.255	46.683
70.263	36.425	68.432	32.494
46.161	52.339	74.213	68.611
49.069	83.254	134.46	49.039
86.54	73.501	92.186	68.047
30.271	32.002	113.45	51.181
67.035	37.734	99.014	102.81
40.719	33.333	103.48	98.474
41.362	84.595	84.495	59.46
33.899	37.387	52.337	100.68
55.054	82.509	93.319	87.896
38.162	44.93	62.01	83.565
72.244	52.793	116.06	92.964
44.184	58.777	48.377	35.432
42.287	73.489	62.859	92.137
77.237	32.402	97.11	23.029
78.654	39.6789	121.72	27.935
30.767	42.415	97.519	63.279
51.1612	29.4733	133.1	39.171
28.638	49.7469	56.185	47.966
45.7642	58.5918	123.42	123.33
30.9837	38.7071	77.221	38.394
31.7234	60.5869	107.63	47.808
70.293	34.7463	66.683	29.326
55.3727	49.2398	84.567	121.67
80.7094	51.474	55.421	56.046
67.6273	90.2186	100.94	62.087
47.9229	29.2788	109.03	106.13
44.4203	125.984	85.4347	67.081
27.2856	69.0442	119.522	43.195
49.0403	63.0529	129.122	58.207
43.413	23.201	72.5387	18.43
15.5806	33.9758	88.813	35.885
21.084	33.2063	49.8194	53.518
47.6674	36.0463	127.023	69.444
37.2727	48.944	164.154	94.134
43.1549	26.4123	82.8825	42.868
23.5063	24.3394	66.2526	68.152
79.982	26.9533	171.509	54.315
45.7747	46.492	73.593	83.536
29.5029	41.0841	56.5352	31.256
52.2866	38.345	90.8511	40.888
65.3109	39.322	200.54	85.866
93.3015	42.3912	122.539	74.691
66.3553	72.056	112.738	68.619
29.2171	33.5808	53.7225	49.9832
42.7834	78.7722	161.435	65.901
62.7708	66.7915	68.9633	67.8233
85.471	13.3494	94.4914	55.5474
55.5977	31.7598	91.3227	33.0394
16.1856	39.5044	46.5316	25.805
46.8808	62.3084	59.8534	16.458
18.5193	40.8155	49.9796	42.8031
43.0033	54.828	92.9664	45.7666
66.2455	48.6674	57.8176	28.2279
81.5173	95.724	45.6253	61.2708
77.7954	32.6054	119.133	63.7195
39.2033	67.145	34.1937	51.0738
61.3282	124.978	61.381	100.176
47.092	33.0103	35.478	23.9992
40.3383	98.532	50.9425	30.9733
98.4266	32.7331	66.426	31.7985
30.8149	28.7575	69.2887	40.5028
72.5004	47.8357	31.9736	14.7076
95.9563	51.3005	101.291	34.6731
129.822		167.517	35.4026
60.4808		132.486	42.657
35.9684		71.1144	25.2997
		79.833	35.954
		30.293	45.6429
		84.522	42.6337
		124.07	39.3789
		52.5926	30.2165
		58.8014	31.3698
		44.1851	29.5173
		98.789	45.8014
		128.659	27.1814
			102.277
			29.785
			21.1289
			27.18
			26.7136
			22.8627
			22.8422
			51.909
			42.3863
			38.4291
			59.7153
			32.1054
			27.605
			36.3172
			37.6228
			53.5136

## Sheet: Fig. 2l
Sc 0.77	shNHE1 0.77	SC 8	shNHE1 8	Sc 8 + HC	shNHE1 8 + HC
22.4	80.25	252.74	89.9	156	88.5
112.84	126	369.56	101.44	30.69	100
19.03	16.3	266.66	15.9	24.8	14.4

[truncated: 3 more sheets: Fig. 2m, Fig. 2n, Fig. 2p]
