# Supplementary material for: Extracellular fluid viscosity enhances cell migration and cancer dissemination
Source: Nature. 2022 Nov 2;611(7935):365–73. doi: 10.1038/s41586-022-05394-6 (PMC9646524; doi:10.1038/s41586-022-05394-6)
Supplement: Supplementary file 14 — Source Data Fig. 3 [file 41586_2022_5394_MOESM14_ESM.xlsx]

## Sheet: Fig. 3b
0.77 cP whole	8 cP whole	0.77 cP body	8 cP body	0.77 cP lamella	8 cP lamella
1.819	1.688	1.8509	1.73	1.685	1.52
1.917	1.78	1.939	1.794	1.83	1.65
1.743	1.781	1.778	1.809	1.625	1.67
1.669	1.64	1.675	1.675	1.632	1.449
1.82	1.633	1.85	1.732	1.7	1.49
1.823	1.51	1.83	1.625	1.746	1.443
1.83	1.592	1.86	1.671	1.67	1.483
1.697	1.771	1.754	1.86	1.503	1.622
1.845	1.752	1.868	1.89	1.78	1.535
1.809	1.61	1.847	1.719	1.716	1.518
1.897	1.68	1.93	1.791	1.74	1.537
1.783	1.745	1.817	1.821	1.67	1.659
1.807	1.957	1.87	2.004	1.687	1.75
1.754	1.714	1.78	1.818	1.66	1.59
1.844	1.801	1.884	1.906	1.74	1.65
1.8	1.824	1.88	1.886	1.8	1.684
1.778	1.696	1.808	1.795	1.65	1.57
1.73	1.85	1.795	1.968	1.617	1.67
1.924	1.93	1.95	1.99	1.84	1.77
1.815	1.832	1.872	1.903	1.729	1.73
1.863	1.767	1.904	1.803	1.77	1.68
1.719	1.677	1.73	1.784	1.58	1.541
1.804	1.846	1.87	1.94	1.674	1.69
1.92	1.837	1.924	1.935	1.89	1.75
1.786	1.77	1.806	1.893	1.687	1.648
1.83	1.615	1.864	1.679	1.75	1.53
1.8	1.785	1.82	1.883	1.747	1.69
1.928	1.758	1.948	1.845	1.91	1.605
1.922	1.799	1.937	1.87	1.9	1.68
1.92	1.729	1.963	1.783	1.86	1.654
	1.807		1.87		1.68
	1.739		1.836		1.662
	1.814		1.918		1.67
	1.889		1.927		1.69
	1.718		1.741		1.672
	1.851		1.91		1.73

## Sheet: Fig. 3c
0.77 cP + Sc	0.77 cP + KD	8 cP + Sc	8 cP + KD
1.882	1.785	1.758	1.87
1.854	1.862	1.87	1.95
1.868	1.83	1.45	1.81
1.795	1.83	1.56	1.866
1.801	1.721	1.44	1.688
1.7	1.859	1.745	1.91
1.8	1.899	1.847	1.812
1.72	1.886	1.879	1.813
1.89	1.73	1.73	1.896
1.8	1.763	1.722	1.88
1.874	1.873	1.66	1.882
1.831	1.83	1.8	1.73
1.837	1.775	1.878	1.772
1.822	1.84	1.779	1.782
1.79	1.87	1.839	1.967
1.869	1.92	1.66	1.72
1.796	2	1.74	1.806
1.75	1.7	1.837	1.71
1.82	1.651	1.807	1.862
1.857	1.68	1.785	1.917
1.71	1.758	1.83	1.793
1.84		1.701	1.78
1.872		1.769	1.901
1.79		1.845	1.823
1.87		1.671	1.9
1.87		1.782	1.9
1.76		1.733	1.9
1.882		1.853
1.868
1.87
1.89

## Sheet: Fig. 3e
8 cP			8 cP + EIPA
Rear	Middle	Front	Rear	Middle	Front
0.886144	0.937723	1.37335	1.11944	0.989544	0.986748
0.58871	0.901856	1.5323	2.33192	0.698195	1.92233
1.06148	0.803037	2.27674	1.67856	0.871099	1.09936
0.752504	0.739079	3.33092	2.3486	0.747117	2.12184
1.14816	0.982909	0.977507	3.0049	0.740977	2.49429
1.95783	0.499604	1.40332	3.65814	0.560418	2.28252
0.875692	0.866727	1.73956	2.29001	0.940972	1.11877
0.790001	0.712684	1.97062	1.00718	1.01883	0.960844
1.77541	0.686648	2.55274	1.9581	0.641998	4.1409
1.18104	0.96699	1.10073	1.10705	1.0059	0.911881
0.971794	0.954021	1.3988	0.881787	0.967556	1.35007
0.994289	0.987735	1.05629	1.8837	0.827817	1.79467
1.32613	0.911169	1.09366	1.25179	0.992058	0.964738
0.796366	0.931548	1.37598	1.87145	0.910804	1.36408
1.32931	0.915122	1.22032	2.23677	0.772774	0.548673
0.838001	0.825469	2.15405	1.87156	0.313219	2.65859
1.49236	0.935531	0.909082	1.81202	0.724775	1.79761
1.45994	0.866637	1.18058	0.991188	0.883113	2.04215
1.23403	1.0054	0.801448	2.12831	0.760203	0.636055
0.831049	0.881359	2.2194	1.16351	0.842528	3.0682
1.29791	0.598308	3.00963	1.36545	0.905179	1.11318
1.89028	0.942516	1.76792	1.09832	0.968494	1.08384
0.605593	0.738242	1.53066	1.35423	0.890364	1.02773
0.732323	0.750546	3.85299	1.81726	0.872062	1.15711
0.873989	0.857647	3.24069	1.44227	0.811757	2.06253
0.750238	0.855454	3.07139	1.01631	0.970388	1.20701
1.0885	0.961922	1.07185	1.11401	0.96481	1.07743
0.964497	0.915839	1.46965	1.88313	0.889543	1.10787
1.97693	0.610805	2.44778	1.40692	0.956419	0.821016
0.728102	0.849204	2.51244	1.11912	0.964495	1.02581
1.5189	0.484644	2.80429	0.98285	1.01538	0.955967
0.723544	0.853735	2.82381	1.03768	0.946493	1.1055
1.02971	0.925474	1.45952	1.07561	0.968334	1.10936
0.441623	0.439939	3.36618	3.18236	0.848368	0.895528
0.646402	0.896127	4.23783	1.39378	0.898033	1.44575
0.828342	0.855047	2.40438	0.953031	0.997349	1.06542
0.911305	0.835518	1.98365	3.66652	0.624595	3.05944
0.970736	0.965926	1.22346	1.57189	0.912748	1.25246
0.902113	0.85976	1.66043	1.98626	0.966419	1.03617
0.780481	0.62346	2.30554	2.16252	0.676176	1.42364
0.523718	0.766759	3.07369	0.898738	0.870538	2.28689
			2.54913	0.726898	2.57405
			3.85152	0.703507	2.06801
			1.80718	0.786075	1.35444
			0.855242	1.04779	0.985421
			1.89999	0.85901	1.86343
			0.876219	1.00148	1.1033
			4.03348	0.738797	0.869571
			1.89599	0.805776	1.67182
			0.78161	1.02369	1.03524
			2.28938	0.885733	1.396
			1.37193	0.92396	1.07368
			1.85307	0.769268	1.11136
			0.988155	0.995221	1.01269
			1.00814	0.894678	1.22711

## Sheet: Fig. 3f
0.77 cP			8 cP			8 cP + GSK2
Rear	Middle	Front	Rear	Middle	Front	Rear	Middle	Front
1.74692	0.644299	1.54919	0.960934	0.926122	1.5403	4.01896	0.541133	1.41744
1.92529	0.828247	1.09347	0.762305	0.978756	1.72437	2.95198	0.77386	0.82047
2.23007	0.726547	1.55711	0.813881	0.895112	1.34881	1.57689	0.817465	0.770947
1.66452	0.792735	1.50496	0.76314	0.837436	1.71685	2.20309	0.487226	2.4653
2.32332	0.670628	1.171	1.01618	0.976722	1.18081	1.09734	0.872031	1.76549
2.10906	0.709559	1.86006	0.998686	0.944287	1.58034	1.47163	0.942389	0.942692
2.10239	0.713517	2.69375	0.818623	1.06165	1.45066	1.31624	0.980865	0.87226
1.96333	0.810865	1.81545	0.784284	0.885234	1.38072	0.818793	0.966835	1.34938
2.44762	0.635384	2.18587	0.903125	1.21463	0.78351	0.930456	1.00122	1.0658
2.44724	0.583841	1.8379	1.0194	0.905441	1.27995	2.00607	0.900816	1.01553
1.5283	0.590156	2.04683	1.26712	0.945719	0.946135	1.23463	0.946304	0.954351
1.34174	0.603537	1.63196	0.986788	0.989639	1.19179	1.61965	0.906242	0.965913
1.4215	0.900848	0.92534	1.94937	0.787275	1.80015	1.10649	0.940483	1.47293
2.03211	0.643126	2.14853	2.28566	0.579088	3.91225	1.70665	0.81183	0.920802
1.02322	1.00038	0.976609	1.07197	0.595089	3.37896	1.30607	0.901212	1.06748
0.944265	0.888693	1.63347	0.836828	0.878957	1.41769	0.805652	1.09745	0.899544
2.03377	0.675171	1.8832	0.478735	0.817595	2.87442	0.885701	1.00675	1.04584
1.87125	0.733919	1.9644	1.21642	0.763003	2.11134	2.20393	0.751646	1.72919
0.968711	0.934274	1.21736	0.940717	0.956851	1.43642	3.71421	0.519458	1.55175
2.56344	0.730274	2.14568	0.810643	0.835531	2.93506	2.01715	0.945955	0.828933
2.00598	0.861911	1.75863	1.99981	0.628026	2.43582	1.27686	0.88425	1.92814
2.90043	0.709995	2.41085	1.16436	0.873525	2.20313	1.77841	0.627208	1.27221
2.46837	0.797375	2.00022	0.837404	0.689674	2.4884	1.20664	0.875633	1.33231
2.23021	0.827933	1.45058	1.34605	0.890264	1.50399	1.73424	0.704299	1.88354
2.74914	0.788382	0.714113	1.02302	0.830896	1.69632	1.38108	1.10638	0.672275
2.972	0.7406	1.46364	0.941153	1.63444	1.34543	1.29996	0.833549	1.07434
1.01164	0.779268	5.61721	0.768944	0.905764	3.40335	2.02351	0.734287	1.97767
1.02361	0.746424	2.74218	0.605497	0.883847	2.62128	1.65139	0.914701	0.832275
2.6067	0.757305	3.30017	1.0193	0.867273	1.25286	1.16838	0.951555	1.09933
1.25651	0.976714	0.864473	0.797533	0.864917	1.54631	2.03264	0.679858	2.07555
2.19251	0.532202	1.70628	0.738938	0.70689	1.64886	2.09393	0.64413	1.76105
1.61513	0.777475	1.42325	2.07828	0.666497	1.82688	1.40674	0.761394	1.62117
1.35455	0.835943	2.59043	1.63144	0.894821	1.15414	1.47057	0.694418	2.10362
2.15458	0.750834	2.49553				0.684681	0.7393	4.0374
2.76639	0.843365	1.04572				1.81027	0.902863	1.09444
2.60595	0.759226	2.33031				1.92614	0.647458	2.52615
3.25216	0.812847	2.88907				1.12281	0.912217	1.27438
1.88993	0.959042	1.09787				1.49748	0.997002	0.792118
1.79727	0.642391	2.46921				1.61618	0.804116	1.44028
1.71746	0.705041	2.77404				0.688891	0.699789	2.30597
3.32585	0.536959	3.18902				1.14429	0.97228	0.898793
2.02867	0.684753	1.83707				1.04904	0.993319	0.97545
2.28848	0.729838	1.02609				2.60554	0.58349	1.75831
1.88075	0.785407	2.3628				1.08198	0.995258	0.904598
2.10208	0.871315	1.28339				1.74864	0.603898	2.04682
1.56134	0.751502	1.39572				2.09135	0.818544	1.34465
2.1127	0.56851	4.10556				1.60148	0.890186	1.22042
2.78532	0.740449	1.74287				1.00282	0.909127	1.32192
3.05551	0.838249	1.07674				1.61162	0.744138	1.92229
2.76614	0.716136	1.26042				0.955255	0.971292	1.08705
1.65124	0.85302	2.43934				1.50739	0.853907	1.31288
1.03227	1.0171	0.938369				1.48911	0.688608	1.7322
						0.852601	0.858808	1.58139

## Sheet: Fig. 3h
Sc + 0.77 cP	MYH9 KD + 0.77 cP	MYH10 KD + 0.77 cP	MYH9 & MYH10 KD + 0.77 cP	Sc + 8 cP	MYH9 KD 8 cP	MYH10 KD + 8 cP	MYH9 & MYH10 KD + 8 cP
73.2519	41.1285	33.6789	46.2447	46.6851	57.015	61.4045	102.305
49.8138	21.2328	61.4088	20.6248	62.6985	48.8515	81.975	56.5701
59.0259	12.9034	76.4976	68.7336	41.1338	25.3005	92.196	31.623
67.3335	45.135	59.169	74.3205	39.802	52.8163	80.538	36.366
78.291	37.652	20.7096	77.6268	30.7818	44.9337	53.435	111.627
31.8168	57.1335	72.0726	99.4613	58.0406	85.6418	109.406	47.3295
25.4284	33.2984	36.4669	114.139	63.673	20.7957	36.0201	33.903
28.971	42.555	30.6092	54.3939	82.7514	54.8936	50.169	81.186
27.9345	90.22	71.4876	68.4975	33.0753	37.7145	53.7165	11.6661
80.0168	42.3655	109	31.1445	104.068	19.7108	47.3007	26.0742
33.5263	70.4172	51.2734	46.6812	42.4255	64.9968	49.4125	12.8096
25.2023	38.6417	53.06	65.0514	69.1755	66.309	39.6053	53.066
23.6965	62.3228	47.0858	76.8606	96.6324	49.4293	35.9211	25.5939
42.55	47.6093	38.2013	42.2486	42.6023	61.039	13.3015	15.5997
37.6575	48.923	58.083	63.3206	39.0943	41.5448	39.5213	26.2857
41.4323	57.8825	43.402	50.5973	36.747	80.361	79.0758	39.333
56.8555	79.1415	109.688	58.1063	36.1588	61.7472	51.8036	80.61
25.1116	66.8148	15.8261	69.5322	57.594	81.654	87.72	83.5913
60.315	49.614	51.416	94.0062	119.148	73.8528	82.3482	45.098
21.9213	64.2645	8.76547	71.6862	39.516	51.9647	40.6992	60.5775
47.2203	34.62	24.6847	34.955	77.0184	45.285	31.3749	39.3732
21.2867	43.6495	40.026	66.1273	78.4013	26.8007	35.1054	39.0103
17.6641	48.5925	13.8611	31.2893	57.5364	41.9003	43.132	60.0784
51.582	49.6283	18.9164	49.3187	31.7409	77.797	71.6586	50.0957
20.0349	28.7192	62.844	65.4338	36.292	35.5151	60.1025	50.907
31.7639	35.0035	32.9745	20.1673	74.8032	21.8126	52.7764	23.4705
24.019	62.631	45.993	33.7998	97.6268	56.0615	69.5586	86.061
55.463	61.3458	66.9624	34.8653	60.0156	43.291	94.998	88.372
39.1238	21.7802	30.2344	68.541	78.291	46.3995	120.623	41.8734
90.8693	47.1381	50.4705	55.332	62.7476	29.1881	59.1526	39.4908
36.6459	45.6881	69.876	20.1922	56.0766	22.4715	32.4333	40.0613
18.1009	99.9165	36.1976	39.1813	73.6643	73.8882	108.791	29.8359
13.9136	56.1705	43.668	19.0358	36.3885	44.7998	55.7048	90.374
42.8529	36.2117	49.8167	35.53	39.1331	95.7615	51.958	72.915
8.38459	64.4423	85.3193	62.7642	85.5768	38.4603	74.418	41.7533
60.3403	30.1634	23.6531	89.4728	41.264	24.8082	109.013	50.7371
74.9292	39.7515	101.895	57.0234	39.8199	49.5158	51.3548	47.088
36.063	55.726	27.5625	42.1725	49.4963	23.8364	72.216	44.67
49.411	90.129	33.2104	66.816	54.1744	44.1258		49.4468
64.025	96.6587	28.3157		73.7742	35.9083		49.6875
40.5347	47.2365			24.8305	36.1943
33.8775	80.6003			39.738	20.9919
29.3716	28.9866			30.6732	52.5047
35.3108	51.1504			136.158	48.116
34.0249	80.0526			59.336	78.7626
52.0194	23.635			113.291	34.8135
54.0133	54.3759			53.22	73.2763
21.7859	64.801			40.2533	69.1005
37.3703	19.8606			57.015	83.6478
53.709	41.8134			98.4878	43.2521
81.5535	65.0974			46.4749	67.7095
55.59	31.9811			36.4015	39.9055
49.3414	12.837			81.0618	40.6276
32.2451	46.4532			45.0414	36.7059
33.5499	62.7716			93.465	39.12
37.5653	24.7459			31.099	67.7424
28.5544	18.6069			79.1445	56.8663
69.1178	36.7164			73.6463	80.4954
54.6713	33.1891			54.498	66.0558
25.317	21.3676			99.402	72.567
63.723	48.6825			50.195	65.86
44.3494	61.6474			79.07	29.7521
22.7767	28.7478			72.096	94.4633
74.306	59.601			62.9505	54.9454
60.5605	32.0697			38.3049	40.9666
64.5198	80.6076			76.9164	44.9913
19.4531	91.101			55.359	48.0501
24.6469	53.1508			66.564	61.0629
29.1296	55.5607			32.0458	42.8451
37.0035	60.2001			48.6854	31.775
23.6175	30.2174			66.635	49.251
17.9181	31.5374			86.7258	114.361
31.329	51.9009			58.029	22.3399
55.154	25.1227			114.98	53.3061
65.663	49.1284			118.597	39.0994
53.271	41.3568			55.0386	53.668
83.3347	38.4054			42.9462	46.3402
55.863	38.194			53.706	76.2205
70.0287	47.0829			73.3075	79.485
37.3787				73.9638	59.8149
68.058				63.3528
50.6147				132.824
54.5292				89.8602
42.6647				73.1874
46.7679				95.3109
21.6578				83.4472
64.38				93.6555
45.816				81.2512
73.4715				65.8885
107.66				128.81
31.6757				96.8623
65.5615				39.2883
80.9346				97.1325
55.9768				63.2109
46.5667				99.5811
42.5186				96.522
35.7581				145.215
59.912				67.8846
81.0613				79.238
82.7922				94.77
62.0919				83.1711
119.71				60.9698
41.346				106.316
115.029				99.6518
38.0367				60.5975
82.65				82.6185
106.367				72.984
83.4345				51.0799
61.529				76.634
95.7975				81.1753
65.4665				88.4933
79.6392				87.0113
49.5767				119.137
44.5952				116.666
43.6893				112.846
				113.597
				107.573
