# Supplementary material for: Extracellular fluid viscosity enhances cell migration and cancer dissemination
Source: Nature. 2022 Nov 2;611(7935):365–73. doi: 10.1038/s41586-022-05394-6 (PMC9646524; doi:10.1038/s41586-022-05394-6)
Supplement: Supplementary file 15 — Source Data Fig. 4 [file 41586_2022_5394_MOESM15_ESM.xlsx]

## Sheet: Fig. 4b
0.77 cP => 0.77 cP	0.77 cP => 8 cP	8 cP => 8 cp	8 cP => 0.77 cP
70.153	72.7446	68.4251	75.9528
32.2729	71.676	95.0768	98.6433
83.5187	37.7432	50.7192	60.1103
13.4874	49.916	35.7012	73.0872
43.4308	58.6048	123.023	90.5238
29.7584	58.068	115.834	82.6338
43.0489	106.273	65.0378	100.942
69.2412	60.4204	126.734	101.633
57.9471	93.5673	49.2727	63.1928
48.8156	48.8619	134.18	69.7472
43.335	84.15	69.3576	79.4643
32.8834	64.752	48.3004	76.9062
51.9649	107.437	39.8308	117.71
48.0949	55.4608	57.9102	100.868
42.3048	60.463	121.968	74.9625
45.2552	67.4236	59.3559	106.059
42.1662	45.6389	86.8764	115.533
61.0588	35.4854	57.793	92.4348
51.5204	53.208	125.955	90.478
82.8018	72.5491	102.373	120.137
46.7164	40.0131	97.518	63.0495
36.1776	65.6585	63.5303	116.485
52.1016	62.7639	87.957	100.532
47.1247	54.3332	59.7195	85.668
51.2396	92.5995	85.824	112.095
40.5964	57.6249	98.1069	162.739
54.303	62.0917	53.9862	130.56
55.9096	77.844	116.937	90.8657
78.597	91.3445	51.5552	107.664
57.7884	83.046	91.376	151.215
39.2587	111.438	54.8336	91.8667
74.2752	111.323	55.5888	75.3113
23.1573	117.005	150.277	60.6862
43.5993	99.3495	56.7012	51.6201
38.2907	117.623	155.388	103.741
45.6041	151.201	83.2812	62.1185
34.3671	81.5813	116.445	93.2111
68.9454	74.6406	41.3878	75.1947
45.0171	76.65	24.8225	157.603
63.8794	77.9628	37.792	107.986
42.53	83.9725	124.681	69.1069
98.04	92.592	120.788	47.3336
41.1357	42.723	76.8104	108.539
70.6422	115.922	40.8515	81.0915
34.523	80.1426	126.652	83.8827
80.7785	57.9526	33.0741	148.022
86.7413	95.2207	42.9066	110.262
45.7166	107.68	78.2466	121.039
55.572	53.7426	75.8918	69.6562
37.241	68.0143	65.6372	146.78
62.7314	75.8885	72.795	102.852
39.5883	138.876	81.586	64.506
83.9533	81.3845	75.4374	79.0706
62.737	74.7673	74.1185	128.293
40.4056	143.722	101.539	52.8378
39.9877	159.048	31.5772	40.4216
66.3387	64.3675	93.3429	96.2362
52.7599	168.206	128.018	39.938
69.845	111.675	51.0949	111.696
84.3507	108.079	113.403	41.4339
60.1068	101.762	75.3397	121.642
98.1518	87.9608	82.086	90.0768
67.4238	38.085	70.0596	99.738
100.34	39.4991	131.919	52.8877
58.7862	71.0186	81.282	60.7489
38.9917	135.401	61.4476	113.793
49.9833	58.7525	146.015	113.765
37.1249	93.531	65.6305	114.497
47.664	129.548	43.3967	82.3596
36.2331	56.6537	93.9951	155.933
58.3814	113.55	54.3722	61.8926
51.882	107.615	62.0116	47.0852
74.0952	124.053	85.6724	104.637
56.3832	96.2602	102.177	92.146
66.8173	161.244	77.8004	93.9135
97.9903	109.842	43.5049	118.083
73.026	88.812	116.275	89.0602
109.81	88.9958	78.9573	115.856
74.8547	59.5054	82.7692	93.1963
54.0048	50.549	61.0555	132.441
84.4868	79.6326	118.306	84.48
78.7824	50.1808	98.2207	119.214
64.2644	73.4683	140.934	74.88
86.9634	111.812	162.797	104.822
55.1756	88.2773	99.4447	140.003
85.4567	106.703	104.689	132.183
48.7835	83.5962	152.042	75.3247
87.8055	54.1129	50.8942	90.5133
59.0229	102.112	144.446	76.2289
110.481	83.337	89.4998	89.4403
74.5418	106.396	73.7451	81.7149
24.7792	116.709	91.1484	64.3689
66.258	160.318	77.3814	86.8873
55.9208	119.397	87.4147	91.3413
28.5682	137.363	127.987	160.53
32.6815	164.966	130.725	85.3635
45.9881	82.8143	124.517	112.794
60.006	156.32	102.094	65.1685
104.181	84.1033	180.715	78.9527
55.149	152.167	81.0114	59.4188
40.3542	94.946	110.05	69.6245
60.8375	77.737	135.636	126.911
96.0587	136.245	41.9943	169.154
89.0667	95.666	101.11	133.173
37.6843	54.076	114.026	110.334
70.2593	103.517	81.0255	55.5634
66.0824	107.736	58.9556	67.4232
62.2874	133.677	105.267	74.325
72.2738	118.591	129.032	99.7116
104.268	82.4833	114.72	56.0258
25.1774	57.3703	83.9802	59.877
111.332	158.813	103.953	111.295
45.3949	56.9166	46.608	97.593
52.0906	63.7043	48.2828	130.421
61.0468	30.4996	73.0092	70.9818
52.3653	93.25	85.8853	113.944
53.3229	77.2686	92.5493	107.771
57.8045	49.1169	139.166	100.472
37.1122	42.4292	98.7622	71.787
111.148	39.0858	72.912	135.533
119.718	98.22	126.501	143.119
120.096	86.2413	162.606	118.001
85.4603	76.6878	97.2127	123.107
74.6416	60.528	50.6396	86.0872
43.7291	106.284	47.2442	154.71
94.3613	167.963	127.596	72.5045
74.7802	85.828	121.156	101.059
70.6222	35.9982	95.46	87.324
42.1794	46.5082	133.623	68.2293
43.9521	95.0678	79.029	102.084
32.8426	55.0528	115.514	136.857
56.6612	126.419	72.8467	97.4743
35.0977	76.8164	127.839	95.89
83.4334	97.6785	141.556	131.844
61.2	103.471	69.5895	126.986
59.544	72.1911	123.709	81.744
74.5943	102.874	43.8568	167.401
78.1273	80.328	80.2925	127.59
38.112	83.799	60.4636	143.873
72.1091	62.1863	97.7906	91.2018
	119.936	82.8018	98.607
	48.1565	71.895	97.3548
	137.99	87.4485
	166.426	133.407
	96.2433	109.384
	89.348	108.901
	130.199	89.571
	101.141	103.738
		42.9833
		62.5864

## Sheet: Fig. 4c
SC, 0.77 cP => 0.77 cP	shTRPV4, 0.77 cP => 0.77 cP	SC, 8 cP => 0.77 cP	shTRPV4, 8 cP => 0.77 cP
56.8898	89.1278	41.1466	65.0869
37.1751	76.4406	141.166	33.5287
75.1964	65.8875	142.018	37.3617
34.0048	33.801	48.3256	66.2902
32.6278	53.1437	94.5034	47.5374
55.87	35.6972	61.4589	26.4195
57.084	54.0416	88.7007	72.687
34.0136	38.3024	86.5227	82.6213
78.204	41.6554	69.7578	132.74
58.855	63.6702	59.0541	56.5646
56.8708	71.787	185.601	81.1627
37.9789	25.5542	102.537	31.0531
72.7392	55.3796	58.9025	23.1652
32.8951	64.6115	74.2947	70.5413
54.2649	36.2412	60.5476	126.959
46.6984	50.6376	55.2512	30.9085
26.3194	39.3973	66.6152	51.6932
30.1159	70.3451	43.44	67.801
103.932	46.1294	41.5624	29.7424
28.9067	25.1885	100.047	83.8027
52.8009	52.0848	100.341	81.309
82.0867	76.3998	92.97	64.488
50.1378	76.0716	135.45	49.4396
71.9487	46.1816	89.1953	59.3155
48.021	41.961	32.5057	90.2447
142.492	53.6192	45.6572	57.672
72.773	112.914	81.0576	30.7877
56.0025	71.5717	62.34	36.447
27.2006	32.3615	59.8656	44.2587
64.331	44.5768	82.2173	40.7055
55.392	53.5308	49.1657	27.6885
70.1676	55.2879	34.6394	52.0337
51.4599	27.2511	26.1028	90.165
39.1464	70.146	86.0853	54.2326
47.9264	80.6466	170.956	81.1698
26.4441	39.5034	65.6875	41.1297
46.6751	35.5638	126.504	30.8922
32.0572	44.228	54.3527	34.5571
42.4714	49.9203	52.4384	30.9115
53.5273	42.4326	48.6128	48.6505
31.8136	59.9469	99.6034	39.6263
56.5311	77.6467	50.0824	28.3676
58.3047	66.1424	45.5386	61.92
110.205	59.2052	46.8551	55.084
61.6057	27.1672	98.877	40.3333
41.7681	70.608	142.308	51.0375
53.9319	32.9723	155.39	45.2239
32.5766	38.7586	155.498	32.6148
25.9303	42.1421	132.229	38.8173
55.5909	59.9677	98.3331	49.4867
38.5815	73.9038	80.6426	55.3447
59.4345	52.562	71.697	111.976
35.0738	99.7911	53.4935	66.7913
70.8147	79.2727	127.781	95.343
77.5642	59.1129	51.9171	86.3692
42.198	34.8913	70.784	37.1233
110.537	26.8023	119.091	36.612
107.67	27.1154	33.2907	59.3232
85.7244	71.6247	101.94	42.561
84.402	36.9402	46.9804	84.0087
39.4624	40.1746	116.911	75.6144
51.1761	43.955	43.951	100.619
30.231	75.018	168.183	151.942
72.5765	18.7296	52.8914	61.74
37.9453	81.1833	61.5726	159.365
50.472	63.6606	118.609	75.7854
40.0459	23.8127	107.187	125.369
85.466	44.7664	76.7835	48.8603
83.2671	34.4656	107.005	45.6265
67.272	70.902	144.388	79.8814
76.3416	24.976	65.021	71.759
52.862	65.0178	160.195	72.5562
111.561	60.6822	111.282	121.689
47.6692	105.106	98.6554	145.532
47.2104	81.9015	59.6928	69.5089
83.4324	51.7451	112.034	87.7716
91.0543	108.506	115.792	60.6826
78.4253	63.5275	57.9905	90.3087
147.564	46.1447	145.074	38.4738
88.5506	54.0105	60.0993	57.4491
68.3746	47.43	71.8128	109.686
70.9756	80.7076	83.34	54.568
136.494	62.2048	110.384	150.52
72.7811	42.3813	102.843	51.8836
43.4853	32.7615	87.4927	75.88
42.8001	46.0828	80.0145	56.1133
33.6115	66.9218	122.743	36.8423
56.5604	84.5148	136.352	74.6137
67.0953	91.33	84.2292	21.908
53.785	66.924	143.004	48.5188
79.2434	132.654	122.584	47.8122
51.3287	71.7251	186.903	31.2387
54.375	79.824	130.797	57.3507
29.9542	33.198	64.7773	32.4583
54.9529	62.4755	165.99	89.7267
35.0226	51.0948	72.3093	98.028
139.352	67.7813	162.636	51.1066
61.7265	40.7732	94.4544	109.876
41.045	111.831	169.892	120.888
51.6434	47.6814	172.572	71.942
120.223	46.3254	75.6708	69.8109
78.2607	40.9197	120.137	114.525
29.1292	117.122	63.0495	70.998
39.4585	42.807	116.485	123.54
44.0778	90.5265	100.532	67.3905
97.7974	91.1993	85.668	77.277
34.9288	65.5775	112.095	55.3325
82.111	24.4641	162.739	61.7302
90.808	61.7838	130.56	35.1627
96.9216	61.2251	90.8657	125.752
75.4085	38.1057	107.664	161.227
84.9987	26.2447	151.215	93.3115
91.7933	68.4558	91.8667	63.9663
57.2395	31.5991	75.3113	88.5383
76.7749	61.3496	60.6862	93.1791
66.7002	44.379	51.6201	148.772
79.4745	62.0834	103.741	64.3884
68.438	44.7817	62.1185	120.772
54.2351	32.233	93.2111	125.86
56.6559	99.195	75.1947	90.1286
76.3036	29.2775	157.603	88.5693
100.498	59.171	107.986	63.4055
90.2573	38.4373	69.1069	111.543
55.3147	46.1982	47.3336	57.9225
105.595	59.7578	108.539	71.0433
71.348	117.771	81.0915	78.0864
83.1066	40.3211	83.8827	45.9434
34.2974	103.415	148.022	45.6582
52.8264	61.7678	110.262	117.18
82.8108	45.8082	121.039	82.4868
70.6692	55.1695	69.6562	37.7435
36.6071	49.3524	146.78	106.642
66.6327	80.7684	102.852	78.5109
92.0417	92.4	64.506	62.3498
92.5929	43.0617	79.0706	82.3129
58.1627	70.753	128.293	90.7847
58.4391	66.3202	52.8378	108.513
32.1221	80.078	40.4216	80.1109
93.2473	62.6847	96.2362	46.3334
49.698	42.2951	39.938	50.2175
80.5747	61.5106	111.696	80.4696
33.2906	130.325	192.5	100.239
56.0287	62.831	41.4339	106.72
40.3764	71.5282	121.642	66.3702
113.1	66.6733	90.0768	137.921
71.841	60.176	99.738	47.4474
	57.7226	52.8877	38.6898
	36.2393	60.7489	68.6335
	104.865	113.793	47.7113
	76.8589	113.765	67.06
	55.9828		62.4737
	32.9005		79.1738
			63.1836
			57.3952
			66.2853
			87.283
			54.0895
			66.3082
			49.5572
			60.2259

## Sheet: Fig. 4f
0.77 cP	8 cP
5.22498	27.3854
59.8282	6.16536
22.9417	15.2634
20.1656	43.2691
31.4798	5.6241
25.8672	37.1344
60.6441	13.4362
28.5965	63.0106
39.6659	15.1544
41.781	76.1039
44.3607	38.1468
79.4975	47.469
57.7061	50.0833
41.3778	50.6792
28.1615	22.2224
44.4259	47.8066
7.00968	94.2027
4.57668	30.9857
92.1502	10.5075
22.7312	31.5866
13.6559	10.5191
20.4516	78.4658
19.8182	148.424
7.73832	164.311
56.1521	31.0546
40.9477	80.4104
54.3676	72.4075
47.7618	112.711
6.42258	3.91098
8.286	11.6819
12.5813	9.45618
8.66982	4.4076
4.4106	6.11604
5.7864	9.90396
9.3768	44.8048
11.5412	68.0157
10.493	78.1924
3.30036	8.8842
11.6501	4.59444
12.952	8.12274
22.7851	8.27808
2.38866	41.9189
8.33664	31.1297
17.4697	17.0605
31.7693	37.8919
17.6226	30.9131
15.2297	32.6956
16.9674	57.2547
4.54026	5.77326
8.26032	17.9536
4.90074	28.5585
13.0729	9.01194
6.25248	149.645
8.88618	22.6841
7.7313	134.897
116.37	177.821
106.187	18.9444
32.5036	10.4831
26.024	13.8679
4.30014	117.786
4.37436	7.6887
50.9458	19.7667
27.9836	6.58008
75.2509	20.3522
110.989	5.0727
27.9693	10.8917
9.2472	96.5723
21.1532	22.0228
126.319	4.05294
83.935	17.1858
4.90242	120.231
11.9033	43.765
23.6734	48.8165
10.7896	34.2338
14.7235	100.276
9.35184	76.8776
18.0299	49.4078
	24.7473
	166.127
	19.2106
	3.01038

## Sheet: Fig. 4h
0.77 cP	8 cP
13.4	28
9.4	32
8.6	27.4
6.4	18.8
4.2	20.4
7.6	22
9.6	20.4
8.6	26.4

## Sheet: Fig. 4j
0.77 cP	8 cP
5.1	10.2
7.4	11.5
4.6	14.5
7.9	13
10.3	12.8
6	14.6
7.3	12.3
	12.9

## Sheet: Fig. 4k
0.77 cP + Sc	0.77 cP + KD	8 cP + SC	8 cP + KD
11.2	13.8	19.6	9.4
11	14.6	20.8	11.4
9.8	12	23.4	10
9.4	12.6	24.2	11.2
11	10.8	19	11.6
7.8	7.4	15.4	2.6
5	5	11.4	4
7	3.6	11.8	3.8
4.4	2.8	10.8	4.2
6.2	3.6	6.2	3.4

## Sheet: Fig. 4l
0.77 cP + Sc	0.77 cP + KD	8 cP + SC	8 cP + KD
4.7	2.5	8.9	2.7	round symbols in plot
3.9	2.3	9.3	2.3
3.6	4.1	12.4	1.9
4.1	3.3	5.1	1.2
3.1	1.6	5.5	4.1
4.6	4.5	6.6	2.3	square symbols in plot
3.8	2.2	5.6	3.3
4.1	2.1	7.4	2.5
3.4	3.2	8.2	3
5	1.5

## Sheet: Fig. 4m
Sc 0.77 cP	V4 KD 0.77 cP	Sc 8 cP	V4 KD 8 cP
0.920673	0.764161	1.11044	0.913523
1.10041	0.69067	1.82011	0.76968
1.02235	1.51866	0.993543	0.850715
0.923328	1.03637	1.0132	1.34032
1.03324	0.904249	1.47358	0.676643
1.20343	1.26397	1.06902	1.13286
1.18819	0.88047	1.49848	0.739479
0.933442	1.63475	1.44533	0.974806
0.668489	0.918546	1.3652	1.69432
1.00645	0.87858	2.22382	1.35544

## Sheet: Fig. 4n
Sc 0.77 cP	V4 KD 0.77 cP	Sc 8 cP	V4 KD 8 cP
0.888393	0.595174	1.34548	0.391818	round symbols in plot
0.967793	0.768864	1.04356	0.369294
0.798922	0.852553	0.973908	0.410784
1.07664	0.413175	1.46391	0.597078
1.26825	1.28339	1.74876	0.485064
1.00442	0.213533	1.77606	0.074773	square symbols in plot
1.20638	0.268941	1.04764	0.197918
1.22244	0.782705	1.07802	0.146439
0.685026	0.81395	1.75661	0.313746
0.881735	0.240363
