# Supplementary material for: Extracellular fluid viscosity enhances cell migration and cancer dissemination
Source: Nature. 2022 Nov 2;611(7935):365–73. doi: 10.1038/s41586-022-05394-6 (PMC9646524; doi:10.1038/s41586-022-05394-6)
Supplement: Supplementary file 16 — Source Data Extended Data Fig. 1 [file 41586_2022_5394_MOESM16_ESM.xlsx]

## Sheet: E. Fig. 1a
Methylcelluilose %	log (viscosity in cP)
0.3	0.25042	0.322219	0.320146
0.6	0.887617	0.905256	0.92993
1.5	2.42703	2.42251	2.42729

## Sheet: E. Fig. 1b
Methylcellulose %
0	0.015	0.03
282	283	283
281	283	285
281
285
286
286

## Sheet: E. Fig. 1d
PVP %	log (viscosity in cP)
1	0.385372	0.375926	0.341738	0.342645
2	0.684802	0.696107	0.708957	0.700625	0.699766	0.690967
3.5	0.964118	0.99059	0.992147	0.987005

## Sheet: E. Fig. 1e
0.77 cP	8 cP ( MC)	8 cP ( 500kDa Dex )
94.6245	156.063	137.966
55.7469	98.2286	110.875
112.815	115.078	109.687
102.285	113.802	74.4968
52.4813	120.776	73.8156
35.871	86.319	85.6605
56.9721	76.4895	131.869
33.4781	115.978	77.5725
59.0261	97.6838	52.0993
94.844	107.217	182.62
132.539	93.8782	118.785
61.3797	82.716	76.233
57.6037	81.811	120.024
66.935	51.483	93.115
95.4945	72.6934	106.758
143.751	86.4608	89.586
91.4267	168.494	116.702
80.8866	111.352	98.6314
44.3153	88.8463	86.9606
40.2457	129.498	48.7731
55.1944	109.385	90.9446
61.596	129.786	145.76
37.1547	146.484	94.2986
47.7517	99.9135	111.142
42.8606	50.5365	133.901
44.6304	105.266	134.385
40.9353	77.774	113.321
82.4646	65.0622	182.269
72.8407	51.5072	73.5756
92.6747	149.554	97.8746
51.7136	117.372	24.1157
61.0957	174.737	126.26
54.1085	68.8253	49.5951
52.0476	165.572	138.194
101.515	72.8183	116.517
64.767	86.5063	45.8608
78.1914	54.8892	80.313
45.009	73.3536	175.086
101.152	39.954	137.06
90.558	93.4896	96.972
51.5428	46.084	112.117
71.6575	78.0667	82.902
27.2511	53.498	89.3529
95.688	83.811	104.193
78.9806	59.8188	99.6324
31.0944	50.6437	78.0831
73.782	54.1353	79.47
34.3105	62.1513	165.084
128.374	144.832	112.202
107.284	73.6686	110.552
83.0373	128.074	52.086
110.967	64.1527	67.56
70.8644	145.278	63.826
76.6996	29.2731	94.9284
89.2247	52.832	140.098
52.9065	38.1093	117.901
23.3133	64.65	67.4513
30.5433	50.2505	147.677
30.5536	36.5345	124.309
72.652	112.983	105.409
31.2072	161.628	36.1627
61.0135	60.3891	128.361
33.691	114.085	64.9686
27.7821	97.884	55.4684
34.9484	106.276	29.7409
101.204	50.0434	92.159
71.5566	80.748	78.0785
115.051	51.703	63.3147
45.7038	81.8952	42.2178
30.9537	78.297	66.822
85.9065	102.526	84.0527
87.978	96.645	105.939
67.0525	73.24	70.7784
115.699	35.811	95.0683
54.7256	91.9953	157.862
43.3128	93.1063	80.088
48.9115	57.5373	50.5573
58.578	49.442	120.721
92.526	119.612	73.6636
60.1145	150.917	58.1535
64.9542	80.0733	82.18
85.8456	85.8127	58.62
55.5196	163.357	46.9401
72.0954	150.107	52.332
41.3238	104.135	40.4919
26.5552	53.471	39.6525
105.751	84.6207	125.689
122.028	173.01	100.565
45.0485	161.234	41.681
26.3959	124.971	67.89
77.9808	150.107	42.956
47.8669	104.135	73.4957
28.7424	53.471	61.8158
73.2742	84.6207	64.508
76.434	173.01	64.9234
49.3366	161.234	111.6
63.8165	124.971	85.9663
29.4681	74.5494	39.4695
102.64	110.366	61.8545
68.917	120.734	60.7065
49.2969	72.1332	50.7803
	54.3326	64.9329
	37.0631	63.0495
	196.995	68.8428
	58.5613	77.0214
		84.2062
		62.9034
		54.891
		68.298
		56.5227
		117.223
		53.454
		41.6739
		60.939
		68.0138
		61.335
		37.7692
		77.5245

## Sheet: E. Fig. 1f
0.77 cP	8 cP ( MC )	8 cP ( PVP )
31.8643	78.6283	52.8586
84.034	61.851	71.4438
74.7549	130.962	58.1855
66.314	82.546	73.656
65.988	58.5252	66.6431
71.502	52.6659	38.2065
75.854	71.9751	67.852
110.09	71.0952	45.1467
61.2073	150.706	103.746
57.174	86.68	74.8188
63.3196	49.3629	120.199
34.188	69.0318	75.7998
48.1995	49.6388	50.8226
41.4309	64.5513	119.994
20.601	70.7745	77.4768
74.3833	41.8424	100.675
101.986	84.49	81.987
51.9529	131.959	60.754
44.716	93.057	58.212
102.173	58.4626	52.6644
69.5956	68.4573	77.712
93.8991	75.012	79.4032
88.0647	113.991	55.082
78.9856	87.7507	81.414
55.9535	86.706	99.9802
75.3075	127.435	77.9331
80.934	67.0422	82.962
50.2779	77.0717	39.726
53.8276	62.509	51.9693
86.6443	57.6125	71.3624
39.205	76.41	94.7715
58.5162	70.7134	56.2815
41.4628	60.1115	145.067
86.5493	108.146	69.1843
73.077	97.3174	137.304
45.4662	62.3165	53.3676
37.8343	117.906	40.0872
101.124	76.7897	46.412
87.558	104.385	44.019
59.2435	123.134	103.469
64.2475	60.5016	61.8535
24.2748	82.26	87.465
32.3903	131.394	63.2908
53.3984	69.6513	47.9959
90.0231	73.0987	69.7331
23.834	111.502	45.9026
42.3078	47.3981	52.4781
106.798	62.0006	99.344
67.6067	54.4044	107.395
43.1252	102.927	77.8843
55.3422	72.4685	65.0235
69.306	83.5656	82.1718
36.7117	86.682	34.3
42.2934	70.2003	41.9364
55.76	120.073	111.571
23.6739	68.9613	68.1708
55.4974	63.714	106.031
29.6494	55.4887	82.938
55.4096	33.7578	105.227
65.8302	99.248	121.767
57.9765	81.281	87.072
49.1196	67.4673	88.116
36.5389	78.6653	95.427
59.3931	76.9398	91.281
74.0356	94.95	101.898
69.7455	97.923	61.954
11.3463	93.51	83.8834
47.2185	87.3386	106.036
75.4207	84.1522	134.718
43.9943	113.787	112.749
61.155	80.7705	87.6067
84.729	103.792	151.736
64.7935	124.464	90.5511
39.4091	109.581	122.827
39.0944	88.212	85.9194
38.7476	60.8419	114.842
35.7194	74.6767	83.5847
66.834	141.922	79.314
39.3749	96.654	86.5727
67.8932	91.9191	128.064
47.5984	88.0653	65.814
43.9547	69.1876	91.704
59.6231	96.4267	115.243
68.9313	81.498	105.501
82.971	146.136	98.1278
66.9218	80.8314	114.957
73.4136	52.6632	93.957
60.6	66.9268	85.0367
73.7505	64.0878	84.8367
81.3442	43.9472	68.1338
103.168	149.311	125.895
87.6348	115.13	131.302
97.0003	79.7713	129.059
73.7265	166.086	102.29
56.8316	80.7336	76.428
88.732	110.027	109.589
89.4075	77.9597	63.3535
103.703	89.8817	163.239
77.8665	125.889	77.096
82.3065	119.666	81.7913
127.848	62.7826	93.7343
53.1962	108.744	75.198
46.1739	88.202	104.572
44.6672	145.994	142.285
59.1231	78.1686	109.654
39.6258	86.6073	95.1137
55.0323	74.1354	95.124
36.8354	77.8667	103.282
92.439	93.3012	93.2494
76.3296	151.495	82.376
29.2572	41.4275	70.7574
75.7354	117.481	65.6694
81.3905	71.7042
113.066	79.8672
50.051	96.498
112.516	119.715
58.5321	56.6169
77.142	69.9345
34.6359	101.589
128.963	79.3773
55.4199	61.517
57.4154	155.11
111.285
86.826
130.052
60.7149
97.4353
92.3658
40.0083
79.9702
47.802
55.0196
49.9526
72.8673
81.8388
107.926
99.453
76.391
76.7624
66.8548
45.0861
41.0653
61.2124
89.6216
35.9755
27.3988
50.5777

## Sheet: E. Fig. 1g
0.77 cP	0.77 cP ( 6 kDa Dex )	8 cP ( MC )
45.1347	76.392	69.7999
32.3813	96.928	69.7605
38.776	59.4369	69.79
90.9648	50.6831	112.934
102.366	98.9127	174.559
107.087	53.5072	98.604
106.754	122.016	54.339
66.3788	120.245	74.7222
93.406	59.8668	50.1094
42.0486	94.9158	61.1469
61.7901	23.2631	93.3877
38.558	110.629	125.32
62.4055	70.0403	70.7814
64.1344	71.1725	125.737
83.9652	45.7356	154.613
104.188	79.255	147.504
66.4015	56.2062	93.297
87.0912	67.7192	61.76
50.4821	47.7829	85.8291
116.379	40.0223	93.9813
47.4836	53.7291	119.831
119.364	77.0423	64.7535
55.6703	68.7	67.9255
58.0516	100.561	79.8067
82.0152	46.5665	91.8514
64.1724	57.4135	109.325
96.22	77.637	101.466
48.273	119.962	69.2922
54.3008	63.3607	153.422
106.786	91.9627	114.324
90.2899	131.49	81.45
58.9862	39.2268	69.5656
90.0113	36.6944	50.459
44.8143	30.4038	87.4905
80.6367	61.5008	118.503
80.8773	69.4766	83.4167
56.7804	79.329	63.6926
56.7823	95.2067	53.5205
104.04	81.0255	112.042
45.0694	93.1267	112.054
49.184	50.43	63.9035
49.3013	38.9479	78.195
57.5051	87.69	86.1082
79.734	90.0744	107.487
85.6398	94.062	91.1467
29.8182	66.027	146.357
50.835	43.7709	105.82
79.4662	44.598	55.4156
78.2475	70.3233	65.6655
44.1326	46.584	67.8336
76.566	58.5996	97.8427
52.1633	121.015	89.3983
88.4694	28.1324	111.272
88.9033	84.198	37.6789
47.407	66.8927	144.785
83.3927	84.1092	127.072
104.765	61.3461	110.276
75.2465	40.9873	88.984
78.1915	142.761	81.8214
66.9519	58.5668	131.014
105.041	86.1564	106.248
68.892	66.669	100.804
94.0913	122.198	76.1346
82.5765	86.6013	146.021
48.192	62.814	148.475
67.2204	79.355	81.7548
93.3942	37.4791	145.287
78.2985	83.721	75.1533
64.2318	30.9942	78.3186
65.7056	64.0837	154.458
98.6622	86.7795	136.504
43.8803	141.137	123.763
111.954	118.982	82.5513
48.8317	53.8108	130.704
54.1103	93.0433	154.272
49.3025	72.2415	102.575
40.1329	82.7238	103.828
116.511	79.764	142.531
57.274	108.174	129.711
109.439	61.3255	122.767
53.7435	98.994	129.654
76.398	80.5718	90.9624
29.2142	72.926	87.1725
46.6527	79.203	96.8798
84.4164	61.5969	83.4045
48.556	102.827	103.697
67.0691	80.7098	87.459
50.1854	31.0059	85.4709
71.8825	72.2384	82.8817
51.3123	49.7239	88.8283
84.775	52.8032	101.74
108.892	38.0985	89.8894
96.1033	134.344	151.254
51.7076	95.1495	117.995
45.0617	51.3172	147.391
45.0403	54.9065	89.298
108.755	48.475	88.5143
78.3114	94.773	139.737
81.4098	75.5038	93.0411
81.1587	85.9236	104.222
93.0107	62.2408	113.898
94.082	72.4	91.7078
38.6194	148.272	62.1077
38.6248	122.507	89.9172
104.561	112.166	95.9835
40.851	34.1224	107.072
44.1075	65.1578	164.958
39.045	60.0336	95.7394
109.258	46.7898	73.386
30.8258	61.1557	76.5006
42.023	88.6553	104.561
121.699	36.0726	108.763
139.274	72.7254	130.937
67.378	64.1835	125.212
34.9749	47.9097	83.496
63.366	62.3825	123.352
93.3563	64.4741	95.1352
37.3524	34.4742	120.945
25.7839	27.375	112.015
32.796	72.218	124.181
46.9396	53.258	98.7797
51.9574	86.2158	138.878
54.4311	60.4424	92.844
34.9589	61.7525	79.95
90.631	131.644	99.7457
98.2393	92.1982	143.209
72.9518	33.3195	155.333
36.8648	64.2785	123.239
88.566	70.349	110.57
80.2844	71.7047	97.3474
101.854	66.564	115.47
44.3103	92.71	135.256
52.8408	85.4436	105.421
58.2637	74.2795	104.115
90.7567	48.6093
30.3983	74.958
39.4669	50.9657
122.547	29.3324
56.8995	59.014
114.319	61.3046
49.731	61.509
30.99	97.264
66.1805	92.2887

## Sheet: E. Fig. 1h
0.77 cP	8 cP
50.5665	68.317
22.5014	54.0664
108.019	102.655
46.6843	154.149
43.3092	104.635
71.7946	97.127
60.9225	70.3058
61.0618	58.8913
69.8188	66.9891
48.2339	98.3084
42.5538	55.6127
107.493	98.2869
61.6858	74.4218
48.1993	50.6538
53.9426	75.4593
55.1138	108.509
38.6609	82.8527
56.5897	45.4399
52.3846	114.07
53.0343	53.7198
36.6663	58.2471
22.5289	102.842
70.7758	59.5638
72.0733	56.7841
80.5769	75.2502
53.4248	65.0638
60.8706	40.3082
40.8771	55.6737
83.7565	83.9116
53.9435	72.3081
93.8794	52.0704
45.3738	75.4717
50.2633	43.7609
61.2985	83.5506
55.1868	72.2571
43.5526	75.8493
36.9997	64.5168
45.187	68.8487
31.7262	84.9777
38.2608	66.9736
34.2044	63.194
36.2463	62.2485
39.8849	90.313
27.1411	65.2747
29.1354	68.1777
28.7664	65.7729
27.3782	76.491
37.347	56.1542
38.0481	58.5905
43.6281	61.7037
43.346	65.5709
24.8209	54.8689
24.8941	108.501
41.849	64.1912
54.9972	83.1312
24.3968	44.5875
22.0627	63.2307
15.3138	82.2192
23.5473	123.013
35.3	55.8884
33.9835	60.7012
16.8917	40.4107
39.658	56.5958
35.027	89.6942
35.3351	89.1576
40.3746	106.184
27.2952	77.0559
17.6645	79.7701
32.8649	77.9793
28.0068	62.3636
13.4924	81.0333
25.1965	98.4595
25.8157	67.2234
33.6972	78.2753
30.5821	68.8384
22.9687	63.7029
26.2524	54.239
29.1765	99.288
26.3502	58.0376
23.1586	64.8504
46.5801	79.5738
42.3118	34.9513
37.8529	54.2251
34.4996	67.3506
34.0935	75.8856
31.2505	48.6163
35.6387	58.5566
20.2423	67.4995
42.2151	82.3099
46.6519	76.6467
32.4566	67.8591
39.9763	71.2449
28.4593	86.3978
21.3038	50.5491
33.5211	39.7726
20.6673	51.374
41.3911	63.8583
39.763	84.7993
20.6095	73.8209
41.4004	87.0991
24.2697	78.8756
37.965	25.3691
67.189	56.962
33.5042	49.4188
55.2159	102.254
43.9773	87.6148
28.2782	44.2729
25.6629	85.4672
35.8592	69.5704
46.1968	80.7966
37.6026	97.6599
25.5807	46.5165
	112.81
	165.703
	115.517
	85.4908
	91.6189
	83.6783
	114.489
	91.0426
	67.8961
	107.764
	94.0758

## Sheet: E. Fig. 1i
MDA 0.77 cP	MDA 8 cP	Fibroblast 0.77 cP	Fibroblast 8 cP	hAOSMC 0.77 cP	hAOSMC 9.5 cP
19	10	24	15	18	12.5
21.5	12.5	22.75	15.75	18.6667	13.6667
16.5	11	20	14.75	17.1667	13.3333
18.5	9.5	20.5	14	16.3333	13.1667

## Sheet: E. Fig. 1j
Time (h:m:s)	0.77 cP									8 cP
0:00:00	331	346	336	283	307	240	319	257	267	246	254	251	257	208	232	234	323	228
10:00:00	268	334	280	357	349	367	418	355	349	324	301	234	284	322	302	429	402	348
24:00:00	360	394	458	438	400	269	408	427	417	264	299	297	340	345	324	533	549	449
48:00:00	492	462	638	470	501	646	912	864	940	703	587	1082	754	809	724	729	738	865
72:00:00	789	1138	1255	1301	1044	1656	1594	1176		1249	981	1312	849	729	688	1067	1236	1156
96:00:00	2216	2095	2338	2184	1900	2283	2506	1996	2229	1558	1443	1465	2033	1892	2184	2739	2818	2467

## Sheet: E. Fig. 1k
Time (h:m:s)	0.77 cP								8 cP
0:00:00	82.1752	70.2312	61.6071	56.1837	48.2085	57.5	71.4734	67.7903	64.2276	83.0709	58.1673	60.7004	48.0769	38.3621	58.1197	72.1362
10:00:00	76.4925	82.0359	71.0714	66.1064	88.2521	70.2997	64.8325	66.4756	75.3086	86.711	81.1966	78.8732	79.8137	64.2384	70.1632	61.6915
24:00:00	81.6667	85.533	93.4498	85.6164	95	91.8216	73.7745	75.5396	99.2424	85.2843	71.7172	79.1176	92.4638	87.037	88.5553	70.674
48:00:00	85.9756	79.0043	94.3574	78.2979	71.2575	88.6997			93.1721	95.7411	91.6821	86.2069	79.3572	90.1934
72:00:00	90.2408	95.6942	67.49	96.4643	80.5556	60.9903			87.9103	87.3598	69.2835	84.3345	95.8848	86.4826
96:00:00	95.4422	94.8926	86.3559	81.8223	90.7895	72.1857			97.4968	77.6854	89.0785	87.8997	64.6934	74.8626

[truncated: 1 more sheets: E. Fig. 1l]
