# Supplementary material for: Extracellular fluid viscosity enhances cell migration and cancer dissemination
Source: Nature. 2022 Nov 2;611(7935):365–73. doi: 10.1038/s41586-022-05394-6 (PMC9646524; doi:10.1038/s41586-022-05394-6)
Supplement: Supplementary file 17 — Source Data Extended Data Fig. 2 [file 41586_2022_5394_MOESM17_ESM.xlsx]

## Sheet: E. Fig. 2b
		Bleb				Protrusion
	0.77 cP	70	87.5	77.1429	81.25	30	12.5	22.8571	18.75
	8 cP	5.55556	12	55.1724	18	94.4444	88	44.8276	82

## Sheet: E. Fig. 2c
	Bleb						Protrusion
0.77 cP	83.3333	86.2069	79.1667	75	63.6364	74.0741	16.6667	13.7931	20.8333	25	36.3636	25.9259
8 cP	16.6667	20.6897	14.2857	16.2162	20.8333	28.5714	83.3333	79.3103	85.7143	83.7838	79.1667	71.4286

## Sheet: E. Fig. 2d
0.77 cP + Vehicle	0.77 cP + LatA	8 cP + Vehicle	8 cP + LatA
29.5262	12.0532	128.358	4.44116
56.6925	5.00665	45.9676	6.20312
94.4919	5.77619	54.1859	1.49503
10.8623	10.5717	112.465	7.31724
22.9781	34.4884	64.6627	7.51828
99.3346	43.6808	60.3156	2.53857
34.7988	15.3202	41.6315	3.32188
24.2341	29.9004	45.1063	1.0835
89.3772	38.2206	58.1345	1.324
64.0577	7.85508	65.9428	2.29013
41.9951	12.5535	55.0619	3.12113
75.8368	28.344	51.0268	4.32159
85.7926	34.1143	44.5214	1.7077
70.0578	19.3261	103.978	1.18671
85.1994	12.9419	62.5656	5.09993
53.8017	24.2812	46.4208	2.7369
43.5451	44.5372	49.5482	1.37454
36.217	34.4253	109.541	1.08289
39.1799	11.4439	69.6818	0.449872
25.2483	11.1952	67.2621	1.31332
55.5812	18.7635	97.1564	0.747755
80.5016	12.6826	78.6592	4.09886
38.3537	19.2419	105.507	0.435318
73.1893	12.4699	84.6714	0.338469
47.7395	11.1131	71.5366	4.09886
49.478	25.8835	126.825	0.435318
70.8158	16.7739	47.88	0.338469
62.304	14.467	85.0915	1.36413
21.1335	4.70658	47.502	7.11123
36.2648	11.0283	79.3696	4.2288
52.0488	10.5055	52.4787	0.875152
48.4983	15.9912	83.4909	0.714522
29.7502	6.55909	39.7009	7.22436
81.3794	9.23804	65.7607	1.13864
55.8182	14.1396	73.5888	0.908114
35.4612	6.28865	73.6249	1.00857
50.0409	22.4315	42.1223	1.43886
21.3317	11.0258	14.3844	0.857189
30.1496	9.65428	74.7022	0.291848
47.8555	12.1663	80.0241	0.394699
33.6337	17.4749	45.821	1.32359
17.3759	214.414	40.7767	0.165187
42.6726	11.2351	73.4904	1.21763
73.3846	42.343	38.0931	2.23194
27.4398	52.3364	86.5007	0.021472
36.6775	4.05974	27.2706	0.013797
23.8469	25.0409	33.9335	0.017669
13.2446	19.6006	61.6191	1.99443
15.5531	43.4701	41.3338	1.41507
61.1683	18.2796	28.1728	1.3353
234.774	11.1369	37.8628	1.66451
18.3564	87.2807	33.43	3.89834
35.6243	11.2351	54.907	1.44588
22.9412	42.343	67.9537	2.73153
26.4682	52.3364	13.301	1.51355
17.1479	4.05974	76.1214	1.44583
43.5387	25.0409	64.3884	4.06135
21.2176	19.6006	19.3046
67.842	43.4701	63.4762
57.5784	18.2796	160.712
18.3161	11.1369	45.6817
43.9456	10.5412	57.8335
18.388	10.7447	65.6097
16.5438	23.357	90.5733
28.7298	8.84092	34.6209
43.9456	52.4362	65.2191
18.388	41.5219	81.0874
16.5438	24	86.1528
28.7298	26.3725	91.9313
105.091	65.4764	91.3576
83.5151	15.2976	38.985
6.71307	55.4455	89.2908
71.4287	12.3574	88.542
101.563	21.5542	32.0146
72.6525	13.0519	50.1591
101.199	6.2721	65.806
50.8446	40.0843	169.802
62.9815	3.13267	52.8796
109.969	9.1563	107.117
35.0348	16.4252	46.4483
65.2785	21.4882	56.6982
51.3861	20.4451	54.7347
25.3854	45.5707	96.6541
91.7452	22.0654	116.551
51.9048	15.6845	110.096
80.447	8.37126	145.086
104.186	13.8789	60.5498
70.8136	17.745	122.29
46.3223	19.3082	66.7035
49.6241	12.0975	63.6493
93.4908	7.66737	104.598
60.4861	55.6158	140.602
73.5841	27.2538	90.2164
54.5188	8.59162	179.852
93.4098	15.4629	92.3583
77.845	44.9873	78.8667
93.4551	8.30067	102.56
34.5631	15.6508	54.7187
89.7919	16.2425	69.6536
57.5093	12.1193	100.717
26.6223	11.0916	69.2442
77.8663	88.0657	93.8333
94.5485	17.8061	128.365
96.7521	70.5393	98.6641
66.731	42.0304	57.9658
94.1918	10.9645	79.4119
84.2373	10.1847	102.425
78.5012	30.9024	73.5176
67.7578	22.3154	148.041
57.2348	41.0114	96.922
107.566	13.4958	91.3556
93.4467	11.0099	124.073
21.2933	5.53897	118.124
81.4668	32.8743	145.397
73.0116	35.884	100.631
74.4684	16.3253	105.374
62.3039	24.3484	131.698
94.4281	35.3033	123.148
60.7186	23.8667	150.821
90.8195	14.8983	70.8704
106.171	48.3632	90.1553
56.8878	16.1569	130.383
	40.3922	123.686
	30.9812	59.6206
	9.77684	63.8766
	41.5768	89.3115
	27.6908	93.8751
	31.0631	68.8094
	19.8242	93.8198
	68.9817	99.2673
	34.8244	112.584
	20.7982	139.688
	97.6129	192.399
	47.568	160.465
	36.4402
	23.3528
	12.0508
	34.9493
	38.6937
	19.4155
	23.5737
	21.7016
	16.5095
	31.7715
	35.412
	35.011
	25.6474
	31.0185
	34.0637
	27.9213
	30.8536
	51.6424
	33.9125
	30.0055
	23.3936
	38.4158
	15.1852
	32.907
	32.7099
	60.3104
	30.1705
	64.9451
	19.719
	46.4811
	23.0972
	31.4278
	16.3902

## Sheet: E. Fig. 2e
0.77 cP + Vehicle	0.77 cP + LatA	8 cP + Vehicle	8 cP + LatA
26.5514	14.0309	54.3725	2.76214
16.3488	9.12707	69.8624	0.227553
40.0522	15.6288	64.6272	1.33994
22.6734	17.5352	70.8208	0.492442
84.4963	20.0606	56.2434	19.4743
61.4526	18.1279	50.907	1.84036
30.1199	10.0611	44.241	1.35117
37.9008	30.7305	51.2013	2.99889
37.1652	5.52473	57.3254	1.25314
39.3335	4.45786	84.2654	0.458736
40.7204	6.83563	51.4398	1.3154
78.5949	18.286	53.9984	0.437266
48.0469	11.779	85.4221	2.99864
58.8597	52.0318	44.9057	2.1458
52.62	16.9437	53.2608	1.67493
29.7464	31.9484	48.6328	0.23391
32.0514	17.8011	92.8816	0.523039
23.8211	6.64304	90.3255	0.205153
40.8646	14.8408	42.7848	0.324375
30.1948	7.33099	42.9855	1.44046
38.0612	12.6533	54.9888	0.758655
41.191	20.467	157.901	1.27789
105.532	12.5477	175.853	0.2595
46.0895	26.5163	33.1386	0.405059
34.1057	17.833	58.8979	0.238246
43.1624	24.7856	36.629	0.362903
70.113	8.75729	36.9908	0.429604
54.495	1.45978	58.6787	0.491714
40.469	7.45156	31.4759	0.222042
24.4151	18.0362	50.4845	0.187855
42.1542	3.84272	101.846	2.15231
40.4104	7.2109	66.0436	1.49433
61.3817	7.09232	89.1227	0.123699
23.5148	7.94352	65.4948	1.20839
38.715	2.20344	88.3223	1.34294
23.3515	5.99102	35.106	2.24094
95.6894	18.075	45.9218	2.75368
72.2262	22.9599	44.1489	2.77567
75.1668	11.8445	179.354	0.918644
68.9152	20.6955	151.896	3.0783
63.7106	13.4932	42.5056	10.8545
41.191	51.9125	63.6942	8.77683
57.3659	44.0565	107.762	7.3026
40.5997	22.5529	41.6108	5.8524
82.2177	29.2841	45.0448	10.3505
113.723	31.8402	55.8362	21.6989
53.162	11.8954	42.3195	12.093
70.9239	22.1449	67.0143	12.225
62.7425	26.8632	44.335	15.5449
64.4389	31.9516	39.3703	19.6228
92.4145	23.1419	161.38	27.8929
46.1621	19.4996	74.5043	14.0358
66.7474	22.4744	115.302	8.3263
61.1303	17.7562	84.8683	27.885
77.9753	14.2083	143.715	4.1451
63.7805	23.7367	119.665	2.0656
80.1675	19.0368	68.2081	6.54986
102.717	22.9484	96.357	3.7868
77.5769	16.8211	124.174	14.207
101.57	53.4392	108.872	10.6942
8.17915	29.8234	58.6103	18.1548
62.7082	16.8707	109.062	27.141
38.8971	23.9849	76.4368	3.68829
65.7209	15.9355	119.921	3.34016
101.845	23.7642	104.757	4.48725
81.76	18.6855	141.326	10.0069
37.8029	19.2901	87.9129	10.328
61.9899	11.9604	84.528	5.16382
67.6145	34.7464	121.413	19.3693
65.5841	14.6009	49.7212	4.76093
72.2995	14.0056	105.035	4.14553
51.7108	14.2308	84.2161	13.0865
88.7354	21.2088	104.064	1.85376
82.6316	25.3038	115.321	4.518
61.3751	19.1679	79.8841	5.8625
102.004	28.4701	85.8745	3.0984
64.9683	20.2356	157.835	11.2767
72.2984	17.4808	105.936	11.3604
70.326	26.3905	96.1662	5.20388
32.4119	25.1644	137.399	5.18997
56.1653	19.1248	91.0756	10.9616
49.5919	18.0883	118.266	4.76677
65.7385	34.6854	150.658	1.5492
64.5682	16.3879	96.3255	6.31133
79.2211	14.1865	138.832	4.69897
51.3589	13.176	90.25
51.9642	4.2603	107.919
35.4091	18.3623	68.892
60.3741	32.6747	93.2716
84.7122	11.3956	114.959
68.6301	23.497	156.044
69.7134	22.4577	104.93
57.5099	44.9523	131.301
24.012	53.5906	78.9625
78.426	15.7834	85.874
78.4499	5.73047	154.864
60.5447	21.5061	84.0117
37.3085	26.009	70.5118
54.2738	25.0507	154.637
53.2618	25.0927	91.911
21.3889	66.2373	109.795
50.371	58.8134	103.281
39.7004	31.992	112.648
49.7114	26.4379	107.089
41.0593	35.7881	89.0854
61.5987	14.7981	70.1889
49.4941	8.61762	146.653
38.729	15.3118	159.382
63.3742	19.6721	97.0369
61.0282	14.3507	109.921
81.8381	54.2694	83.9527
36.6316	41.8492	96.392
54.2316	26.5281	113.077
56.6407	5.8524	110.384
52.9363	12.4362	60.6784
47.3719	17.2266	94.6749
40.7111	7.02158	138.186
54.2251	18.704	51.4627
49.418	72.4782	60.3429
60.306	27.2747	81.3537
39.9915	17.2438	79.4542
21.0531	23.4724	73.9722
38.0702	6.96223	110.722
29.0831	23.0024	164.135
36.523	16.2742	90.3762
79.7527	36.2058	103.35
51.641	25.9017	78.912
80.9732	72.1328	114.039
68.0128	21.3322	134.359
59.936	12.4172	86.1249
81.9758	34.5787	70.5245
57.6794	51.3728	133.073
43.8156	17.6042	91.8851
50.4963	12.1719	115.157
54.0333	25.1095	91.8397
55.3215	21.4362	98.1891
	9.8112	77.4646
		77.9457
		118.881
		92.5061
		149.791
		115.077
		117.907
		99.834
		93.9885
		95.8648
		68.7861
		104.608
		75.7789
		65.2718
		118.986
		83.1066
		106.661
		136.049
		100.84
		110.393

## Sheet: E. Fig. 2g
	Fraction
Bin Center	0.77 cP	8 cP
-0.15	0.00185529	0
-0.14	0.00185529	0
-0.13	0.00185529	0
-0.12	0	0
-0.11	0.00556586	0
-0.1	0.00742115	0
-0.09	0.0111317	0
-0.08	0.0111317	0
-0.07	0.0185529	0.00213675
-0.06	0.0204082	0.00213675
-0.05	0.025974	0.00854701
-0.04	0.0296846	0.00854701
-0.03	0.0538033	0.00641026
-0.02	0.102041	0.0235043
-0.01	0.100186	0.0790598
0	0.096475	0.106838
0.01	0.105751	0.117521
0.02	0.0816327	0.128205
0.03	0.0853432	0.108974
0.04	0.0705009	0.102564
0.05	0.0575139	0.108974
0.06	0.0371058	0.0705128
0.07	0.0166976	0.0555556
0.08	0.0204082	0.0235043
0.09	0.0148423	0.0235043
0.1	0.00371058	0.00213675
0.11	0.00371058	0.0042735
0.12	0.00556586	0.00641026
0.13	0.00556586	0.0042735
0.14	0.00185529	0.0042735
0.15	0.00185529	0.00213675

## Sheet: E. Fig. 2j
0.77 cP	8 cP
0.043739	0.051217
0.249404	0.06495
0.242399	0.015151
0.14205	0.245748
0.317264	0.132891
0.085267	0.144704
0.209456	0.107909
0.443637	0.074669
0.266326	0.075024
0.190733	0.14484
0.223893	0.097197
0.221047	0.0506
0.359305	0.19097
0.121269	0.063174
0.474823	0.104538
0.109899	0.061311
0.361496	0.066873
0.223248	0.066449
0.485749	0.183504
0.459538	0.082739
0.268154	0.101705
0.167606	0.051699
0.379606	0.06312
0.57776	0.045047
0.281713	0.058188
0.258447	0.095522
0.077976	0.066772
0.37247	0.137577
0.357833	0.079213
0.160666	0.057577
0.359231	0.044685
0.399121	0.101462
0.413423	0.08857
0.131606	0.221476
0.244877	0.124797
0.333454	0.116262
	0.093959
	0.143921
	0.167896
	0.13211
	0.056629
	0.061981

## Sheet: E. Fig. 2k
0.77 cP	8 cP
0.036705	0.116475
0.473149	0.083464
0.228164	0.093938
0.106423	0.191098
0.228164	0.069182
0.532366	0.212912
0.236639	0.19851
0.479109	0.130761
0.387142	0.103884
0.399252	0.03513
0.243313	0.131396
0.282339	0.111231
0.343489	0.109097
0.379784	0.114626
0.17261	0.20915
0.633076	0.143052
0.502681	0.155957
0.353342	0.091929
0.306279	0.08805
0.45419	0.143343
0.279312	0.11385
0.332313	0.082812
0.308172	0.11482
0.516708	0.123842
0.413294	0.13432
0.253435	0.074763
0.216313	0.169543
0.763775	0.098912
0.198735	0.057598
0.505226	0.077928
0.426812	0.139139
0.258372	0.081009
0.324755	0.162357
0.469666	0.088608
0.163179	0.147665
0.454728	0.142118
	0.068892
	0.104628
	0.219603
	0.116542
	0.151261
	0.113666
