# Supplementary material for: Extracellular fluid viscosity enhances cell migration and cancer dissemination
Source: Nature. 2022 Nov 2;611(7935):365–73. doi: 10.1038/s41586-022-05394-6 (PMC9646524; doi:10.1038/s41586-022-05394-6)
Supplement: Supplementary file 18 — Source Data Extended Data Fig. 3 [file 41586_2022_5394_MOESM18_ESM.xlsx]

## Sheet: E. Fig. 3e
0.8 cP	8 cP
0.206258	0.189108
0.20537	0.187649
0.195118	0.186686
0.199672	0.187226
0.197976	0.175657
0.197725	0.188189
0.209563	0.197899
0.201692	0.192411
0.195807	0.190302
0.201027	0.192413
0.208047	0.177136
0.202999	0.192114
0.205881	0.18458
0.210714	0.178507
0.209398	0.192319
0.213389	0.195099
0.197877	0.191771
0.201117	0.176723
0.208706	0.191619
0.200524	0.192462
