# Supplementary material for: Extracellular fluid viscosity enhances cell migration and cancer dissemination
Source: Nature. 2022 Nov 2;611(7935):365–73. doi: 10.1038/s41586-022-05394-6 (PMC9646524; doi:10.1038/s41586-022-05394-6)
Supplement: Supplementary file 19 — Source Data Extended Data Fig. 4 [file 41586_2022_5394_MOESM19_ESM.xlsx]

## Sheet: E. Fig. 4c
0.77 cp + Sc	8 cP + Sc	8 cP + ARPC4 KD	8 cP + ARP3 KD
29.512	86.189	28.4185	120.829
26.618	46.96	41.9604	98.052
55.8006	51.1303	41.6529	94.548
78.3402	33.0081	86.002	29.6318
68.3922	57.0914	40.2775	44.3239
51.8374	148.315	50.7307	47.0305
73.326	133.466	28.436	24.5376
35.3469	82.0826	49.4644	32.9071
50.0329	91.3011	19.5389	53.1995
69.8708	76.548	56.1752	57.0909
61.959	151.058	86.1787	87.5058
25.8284	87.33	66.0891	85.9182
63.234	73.746	54.7815	86.478
40.0827	31.1901	60.492	87.7187
44.6156	43.0384	84.1233	11.4491
26.641	41.7469	56.0321	39.7264
61.1464	22.8776	44.9603	62.9774
31.826	156.273	74.8777	40.5106
81.1627	139.532	54.8945	91.2907
37.6953	95.768	74.097	30.9967
25.7231	122.972	47.8627	21.4613
79.5138	140.271	39.9338	55.8467
79.8082	116.611	28.9509	46.2318
57.902	51.8387	33.3449	15.2886
54.5786	83.4792	15.3314	69.5787
95.0373	128.772	14.8628	54.7666
72.2525	95.6837	67.0888	98.9093
81.7035	83.8038	68.349	100.331
24.1936	81.8349	42.5781	42.528
45.6883	73.746	98.5993	39.3396
31.2298	94.566	78.4794	85.3456
59.652	52.4313	90.148	35.3144
97.0913	39.674	54.138	128.525
45.7389	58.26	30.738	46.0132
34.5438	125.56	55.7314	61.3
61.6927	35.0223	108.08	81.5858
53.8811	153.502	33.6198	47.0455
61.5891	121.881	50.196	87.8008
23.9371	93.4303	60.124	38.9368
56.6287	50.9956	60.368	65.0764
27.1914	66.684	63.7995	61.5516
35.8392	93.808	44.8424	101.701
52.3404	88.104	30.7376	35.8154
45.8707	84.9917	65.7695	85.7615
85.278	41.5828	26.4017	57.3031
47.4909	56.2044	26.8964	37.0907
43.74	79.0028	21.3493	64.6075
48.405	30.807	28.3925	112.785
58.6886	31.5693	42.3656	72.9262
33.7966	72.3247	61.5052	54.7239
77.6513	82.806	44.6447	42.0207
66.1996	101.756	19.7672	40.4873
43.1403	102.05	49.1497	15.8083
33.6792	61.6064	54.682	35.5412
48.224	31.2538	52.7062	16.8667
48.1745	81.02	50.6882	54.9114
20.9518	27.6111	19.9781	93.4951
30.9718	46.6526	62.3961	44.2325
60.9856	36.7014	87.353	66.7318
77.3893	76.2966	49.9669	44.0228
58.562	119.842	39.7104	17.894
49.8101	34.0707	64.6669	37.4112

## Sheet: E. Fig. 4d
0.77 cP + Vehicle	0.77 cP + CK666	8 cP + Vehicle	8 cP + CK666
83.7	34.3125	64.842	39.0108
35.5156	76.9787	40.1842	35.9514
64.6852	67.9254	69.9618	30.87
26.0644	126.293	79.7028	49.998
28.9147	47.7623	54.9733	36.9013
50.784	32.9626	51.379	38.7641
33.2908	40.6234	75.3635	36.6245
29.8198	72.6078	92.8758	19.8315
40.2473	42.0966	103.025	22.7554
71.0643	36.1786	94.3485	89.652
68.0912	62.6507	153.036	59.9184
87.2453	67.241	87.7813	45.9296
68.2371	47.7071	86.3682	58.106
25.0756	71.8011	55.9431	91.0898
63.7033	37.0266	79.3887	43.5252
51.7478	39.6913	65.1176	31.3165
43.2844	75.1887	99.201	41.9442
53.34	50.6467	36.5541	38.0537
68.61	44.9156	47.9838	52.2156
37.353	119.434	59.7577	49.4982
117.011	27.2246	74.023	95.574
74.941	59.0867	90.722	59.1102
95.157	42.5277	36.487	66.681
52.6084	50.6019	106.466	43.2558
46.277	47.76	106.016	46.712
25.5583	41.6517	89.0787	55.929
83.3503	23.2216	56.8127	24.9666
43.518	29.4314	162.397	33.0495
29.045	29.922	80.7433	87.0465
56.8473	57.5898	76.6254	76.5305
72.4587	38.5009	61.384	41.4761
41.5857	41.3946	71.92	25.4072
24.3116	50.1933	107.147	32.7015
36.8333	112.287	46.5257	54.9336
53.358	71.8246	69.6028	58.8953
69.684	78.2842	91.6956	58.6996
120.316	96.7393	74.5493	50.574
55.7017	57.6198	81.97	52.8508
56.058	42.708	95.0408	87.7875
65.864	82.3545	38.1004	88.5633
53.7094	87.5533	83.7216	34.3704
47.7005	100.861	102.721	64.2607
56.517	57.4071	73.713	34.518
56.0806	56.4137	84.5106	71.683
53.2196	56.4306	78.1788	96.237
62.3469	42.3516	34.9007	40.6377
54.6282	106.551	75.3558	84.06
26.2449	40.1266	66.954	31.7125
30.4464	25.8478	57.485	35.34
103.399	50.8785	92.5654	36.7521
27.2437	73.7812	52.2586	62.5611
46.251	84.1433	142.879	46.3776
50.956	105.658	91.2733	35.5535
56.8548	48.9907	75.9887	96.7267
100.216	89.95	39.2653	55.7608
112.331	105.3	45.954	71.005
43.479	116.491	121.667	41.9048
38.5583	97.2442	75.0367	30.2174
47.7476	146.267	76.8137	66.8347
60.504	75.3083	116.634	93.7767
44.1648	100.257	81.6326	59.4577
38.0114	79.4724	100.46	77.2008
27.2251	22.3632	64.2882	103.367
59.6636	57.8793	100.545	29.8858
21.3524	36.4251	61.6254	54.7578
33.7682	29.0855	121.98	38.3169
78.686	52.3108	94.1445	18.4045
83.238	95.7165	52.5618	97.9209
36.429	63.0851	55.0648	60.4483
40.3902	77.022	53.253	107.443
33.0382	52.7109	49.4603	45.9699
29.622	70.3487	136.448	37.6902
118.328	28.3135	89.999	33.0791
20.5911	31.3648	41.3174	52.0967
50.7531	68.0418	47.1321	54.8536
39.2808	36.6824	145.265	47.4484
40.5444	61.6036	68.4576	41.9465
20.385	54.9566	47.574	25.47
115.103	82.4526	42.7687	45.5104
35.7621	70.5635	154.69	37.752
30.8647	27.3896	70.3647	69.672
34.736	71.344	64.6762	111.013
21.5495	83.7737	58.1775	25.0183
17.7651	54.6929	41.2144	90.5187
47.0794	73.9805	49.1867	121.514
65.5985	7.9076	183.45	104.59
33.4011	58.6135	111.833	63.0052
35.5315	31.3562	63.6969	63.0285

## Sheet: E. Fig. 4e
	Bleb			Protrusion
0.77 cP + Sc	72.7273	87.0968	76.5957	27.2727	12.9032	23.4043
0.77 cP + KD	80.9524	88.0952	77.5	19.0476	11.9048	22.5
8 cP + Sc	18.1818	6.66667	10	81.8182	93.3333	90
8 cP + KD	76.9231	66.6667	82.2222	23.0769	33.3333	17.7778

## Sheet: E. Fig. 4f
0.77cP	8cP
4	103
8	90
4	33
19	60
8	65
6	54
18	71
12	76
8	93
14	31
12	73
22	106
7	52
8	54
5	113
4	84
24	40
30	46
11	65
8	56
5	56
15	49
11	99
15	44
15	93
15	63
13	49
13	53
19	137
11	81
8	90
7	92
12	60
8	106
14	74
21	75
30	29
10	53
8	4
11	36
15	89
20	5
19	56
17	106
9	126
	17

## Sheet: E. Fig. 4g
0.77 cP	8 cP
0.832	0.76
0.683	1.56
0.325	1.344
0.415	1.3704
0.487	1.05
0.759	0.19411
0.552	0.207
2.29	0.9598
0.7207	0.9699
0.79	0.088
0.544	0.257
0.0723	0.531
0.0633	0.279
0.193	0.389
0.12	0.967
1.03	1.01
0.24	0.291
0.543	0.932
0.422	1.44
0.178	0.438
0.598	2.04
0.102	1.07
0.272	0.443
0.171	1.11
0.0719	0.382
0.511	0.19
0.38	0.197
0.7745	0.595
1.04	0.325
0.877	0.273
0.636	0.408
0.0753	0.421
0.766	0.599
0.1	0.805
0.182	2.18
0.837	0.215
0.113	0.307
0.0768	2.94
0.323	1.58
0.58	0.381
1.28	0.268
3.1	0.618
0.238	0.396
0.393	1.62
0.595
0.108
0.759
0.24
0.5959
0.43

## Sheet: E. Fig. 4h
0.77 cP	8 cP
5.4551	4.717
5.074	11.489
3.31	9.594
3.2631	1.984
4.4494	7.349
4.9803	1.64
4.3565	2.1
2.5677	3.884
5.4955	5.693
5.5868	1.22
3.8916	2.4222
1.0825	3.7422
0.9818	2.2883
1.9485	2.9176
1.4763	7.2297
7.2748	6.9649
2.1817	2.5215
4.4269	6.628
3.4799	8.9542
1.8652	3.5819
4.1899	13.1444
1.2881	7.3706
2.5733	4.1375
1.7868	7.2281
1.0592	3.0001
3.69	2.2177
3.0676	1.9338
5.5072	4.2744
7.3717	2.6919
5.4715	2.5311
4.549	3.4395
1.0886	3.3545
5.458	5.0871
1.3321	6.2796
1.742	13.8859
5.6545	2.2131
1.4878	2.6645
1.1279	17.3202
2.9574	10.6362
4.3732	3.1915
7.562	2.2453
17.0167	4.806
1.9168	3.2787
3.1671	9.4189
4.6221
1.4108
5.0656
1.9621
4.2449
2.6602

## Sheet: E. Fig. 4i
0.77 cP		8 cP
Bin Center	Percentage	Bin Center	Percentage
0	0.861326	0	0.697392
0.05	5.68475	0.05	2.48636
0.1	7.9242	0.1	3.27471
0.15	8.35487	0.15	3.30503
0.2	6.28768	0.2	2.51668
0.25	5.34022	0.25	2.30443
0.3	3.01464	0.3	2.72893
0.35	2.67011	0.35	3.48696
0.4	3.87597	0.4	3.24439
0.45	2.15332	0.45	3.15343
0.5	1.20586	0.5	2.63796
0.55	1.80879	0.55	4.60885
0.6	4.99569	0.6	5.42753
0.65	5.16796	0.65	8.30807
0.7	7.32127	0.7	9.12674
0.75	6.45995	0.75	10.9157
0.8	7.57967	0.8	10.4609
0.85	8.26873	0.85	9.67253
0.9	6.37382	0.9	7.03457
0.95	3.7037	0.95	3.94178
1	0.947459	1	0.667071

## Sheet: E. Fig. 4j
0.77 cP		8 cP
Normalized Cell Length	FA surface area	Normalized cell length	FA surface area
0.986022	0.612513	0.985463	2.4644
0.97268	1.109	0.983077	0.612513
0.964469	1.08291	0.982335	0.612513
0.961517	1.49711	0.981899	5.94116
0.959006	3.84095	0.973811	5.31602
0.956461	2.65328	0.972589	0.612513
0.953081	20.5127	0.97205	0.836021
0.949733	6.17952	0.972046	3.2575
0.948459	6.58407	0.970591	3.6589
0.946652	2.16309	0.96994	0.801387
0.94469	21.5998	0.969457	4.42671
0.942528	2.61864	0.96895	10.6021
0.939127	4.62017	0.968457	1.08291
0.938284	0.612513	0.967943	6.14016
0.935983	5.32139	0.965741	39.8928
0.935657	1.08291	0.965721	0.836021
0.934208	1.08291	0.965111	5.20488
0.933584	17.5015	0.964197	7.86276
0.932392	0.894031	0.963822	1.08291
0.931483	4.66386	0.962085	0.612513
0.925491	27.285	0.961607	1.08291
0.925137	1.23715	0.960761	22.4287
0.920727	13.4642	0.960258	1.89283
0.91885	1.42243	0.959276	0.612513
0.918275	1.23715	0.958798	1.58793
0.916314	1.43728	0.958454	11.4017
0.915281	4.4417	0.957341	2.79989
0.912138	34.2687	0.956844	7.10127
0.910041	1.66932	0.956799	2.37534
0.90929	0.612513	0.955885	19.3076
0.902733	0.612513	0.955401	1.17555
0.901743	2.19849	0.955094	2.39999
0.90123	3.20506	0.953056	1.36442
0.899106	0.801387	0.952974	8.2538
0.89886	1.17555	0.951489	0.801387
0.898337	1.86041	0.951325	9.14217
0.896176	0.801387	0.951153	5.17792
0.894533	0.836021	0.951091	9.93678
0.891774	1.45707	0.950706	0.612513
0.890296	5.34072	0.950293	1.02489
0.886109	0.801387	0.949924	0.801387
0.885272	0.894031	0.949662	31.4677
0.884843	1.70395	0.946678	1.8582
0.883408	2.7693	0.946524	9.73273
0.882687	5.92792	0.945047	2.195
0.876892	1.27868	0.944029	6.71975
0.86915	2.2211	0.943602	1.08291
0.86746	1.57668	0.942422	0.612513
0.86641	1.66932	0.940143	0.612513
0.863829	7.00395	0.93963	7.75663
0.86296	0.894031	0.938761	1.42243
0.86296	1.17555	0.93768	14.8783
0.862867	11.5492	0.935748	2.92225
0.862867	11.898	0.935075	0.801387
0.860206	0.612513	0.934602	0.801387
0.859858	5.37409	0.934235	13.532
0.859828	11.0236	0.931927	1.70754
0.857533	1.76555	0.9319	10.0928
0.857234	1.08291	0.931186	0.708743
0.855476	12.4295	0.931186	0.894031
0.852608	1.53139	0.930988	17.2154
0.852608	1.57889	0.93091	0.612513
0.851882	3.22677	0.92807	1.08291
0.84859	10.8999	0.92783	1.08291
0.848173	1.42243	0.927722	1.02489
0.84194	1.48403	0.927276	4.90988
0.840725	0.894031	0.927096	6.5556
0.839909	0.801387	0.926796	1.08291
0.839196	1.76197	0.926551	1.66932
0.838161	1.42243	0.922348	5.51413
0.835372	2.07675	0.921979	5.73567
0.835147	1.76555	0.921704	2.05346
0.833262	2.75752	0.91995	18.2366
0.832828	3.39896	0.919378	9.66649
0.832447	1.85239	0.919372	0.708743
0.831559	6.04541	0.919154	11.2811
0.824467	1.08291	0.918712	1.57668
0.821629	0.801387	0.917868	1.51867
0.819466	1.73092	0.917867	3.01618
0.817567	1.97422	0.917843	1.21377
0.817432	1.57889	0.917704	3.78545
0.816669	5.36828	0.917506	4.98085
0.81492	0.894031	0.917141	0.612513
0.814115	4.29378	0.91706	2.34343
0.813474	13.7176	0.915737	0.836021
0.811037	2.22186	0.915635	75.6586
0.810935	1.17555	0.914949	2.37953
0.808686	0.894031	0.91476	3.61995
0.807382	0.612513	0.913731	1.36442
0.807382	1.17555	0.912526	2.24867
0.806736	3.66419	0.911527	2.38301
0.804355	5.06548	0.909836	1.70395
0.802741	13.2787	0.909813	1.91621
0.798356	2.53998	0.909747	1.95086
0.795106	2.06191	0.908709	10.9369
0.789329	1.32979	0.908615	39.1847
0.789152	0.612513	0.908614	2.07045
0.789001	3.70043	0.908157	4.19195
0.78751	1.57668	0.90803	39.3432
0.787281	0.612513	0.907931	2.11918
0.78617	0.932251	0.90767	0.801387
0.781288	0.612513	0.905905	0.894031
0.773151	8.57553	0.905068	4.87459
0.771986	0.801387	0.904933	39.6003
0.771979	0.612513	0.904776	10.9007
0.770014	0.990262	0.904011	1.37927
0.769693	0.894031	0.903787	0.612513
0.758999	1.61131	0.903423	1.49529
0.758566	1.53642	0.903323	1.08291
0.75713	0.836021	0.902469	0.612513
0.752386	2.71487	0.900628	0.801387
0.751975	0.894031	0.9004	87.9025
0.751608	0.612513	0.900334	8.27456
0.750177	1.95084	0.899961	0.801387
0.747951	0.894031	0.899934	145.273
0.747872	0.612513	0.89985	1.08291
0.745313	2.65328	0.899416	1.32979
0.743707	0.801387	0.899206	0.612513
0.742188	0.612513	0.899206	0.612513
0.742055	1.5089	0.898883	1.32979
0.741538	1.27178	0.898356	1.02489
0.740879	1.36442	0.898102	1.17825
0.738446	0.612513	0.896186	0.801387
0.732446	0.990262	0.89591	2.26004
0.729837	3.29275	0.895652	116.955
0.729492	0.612513	0.895585	1.61131
0.729492	0.894031	0.895431	1.27178
0.728299	1.81144	0.89436	3.20011
0.725304	0.801387	0.893177	0.894031
0.724467	0.612513	0.892703	1.08291
0.723183	1.08291	0.892459	16.5071
0.716714	1.66911	0.892128	0.990262
0.711561	0.612513	0.892021	0.612513
0.708554	0.801387	0.891954	10.6501
0.708131	1.70754	0.891239	1.43728
0.707918	0.894031	0.890733	1.66932
0.707077	0.801387	0.890664	6.09619
0.706879	0.836021	0.889894	1.08291
0.703568	1.08291	0.889282	1.95084
0.700114	0.990262	0.887913	0.612513
0.69562	3.10029	0.887881	0.836021
0.695153	0.801387	0.887503	3.58553
0.695147	2.905	0.886237	2.19773
0.695093	4.87301	0.886152	0.612513
0.694407	0.894031	0.885877	2.00885
0.693135	3.95969	0.885531	7.25569
0.692598	0.801387	0.885002	1.17555
0.691304	5.41681	0.88483	3.54909
0.691095	0.612513	0.884196	0.801387
0.689291	0.612513	0.883351	2.03436
0.687783	1.17914	0.882818	1.18843
0.684266	0.894031	0.88266	5.75467
0.679821	0.894031	0.882631	0.836021
0.679787	0.612513	0.882576	1.27178
0.679499	2.87209	0.882113	5.76098
0.678693	1.02489	0.881922	0.612513
0.677566	1.17555	0.881849	1.43728
0.675053	0.801387	0.881463	0.801387
0.671703	0.990262	0.881183	0.612513
0.67054	1.17914	0.880284	0.836021
0.668353	0.801387	0.87975	0.801387
0.655018	0.990262	0.879179	0.612513
0.652836	0.801387	0.877548	0.612513
0.649927	0.801387	0.876268	0.612513
0.643227	0.801387	0.87553	0.612513
0.636527	0.836021	0.875394	1.42243
0.632978	0.612513	0.875234	1.23715
0.631914	0.612513	0.874669	10.7639
0.630496	1.08291	0.874322	2.27055
0.624042	1.08291	0.87407	2.59885
0.623964	0.612513	0.873158	1.32979
0.62234	0.932251	0.872804	1.36442
0.618939	0.612513	0.872592	0.612513
0.616426	0.990262	0.872537	1.76555
0.612837	1.60154	0.871585	133.224
0.612825	1.46066	0.871459	0.612513
0.61241	1.57668	0.871122	1.61131
0.611296	4.56632	0.871056	10.9416
0.61121	1.46066	0.870446	1.4139
0.608888	0.894031	0.868855	5.80888
0.607446	0.612513	0.868487	3.67574
0.600463	0.612513	0.868316	0.801387
0.597339	0.990262	0.867702	0.612513
0.596808	0.612513	0.867372	1.66932
0.596317	2.27058	0.867118	0.801387
0.592552	0.612513	0.866855	2.17435
0.590425	0.612513	0.8663	2.26694
0.589361	0.708743	0.866176	2.34838
0.584467	2.3866	0.866079	0.894031
0.583762	0.612513	0.866079	0.612513
0.58125	0.612513	0.865707	0.612513
0.5779	0.801387	0.865174	0.612513
0.56708	0.612513	0.864947	1.91126
0.56562	0.894031	0.864623	0.612513
0.558637	0.708743	0.864623	0.612513
0.48873	5.52666	0.864113	5.52585
0.486591	1.42602	0.863653	0.801387
0.480834	1.17555	0.863543	0.801387
0.472123	0.990262	0.863168	1.36442
0.462541	1.68416	0.862663	0.612513
0.451798	0.612513	0.862224	1.23715
0.433881	0.612513	0.861936	1.76197
0.427129	3.26307	0.861267	0.612513
0.422529	5.38879	0.860785	1.02489
0.41904	14.7597	0.860187	1.27178
0.416053	2.7756	0.860056	0.894031
0.406818	2.41564	0.859451	1.42243
0.405505	0.801387	0.859002	0.894031
0.404808	1.17555	0.858854	1.69066
0.400973	1.23715	0.858598	0.990262
0.397832	0.612513	0.858436	1.17555
0.389566	2.62495	0.858209	1.08291
0.38589	32.5826	0.857869	0.612513
0.382756	0.612513	0.857334	0.612513
0.381238	2.2211	0.857303	1.08291
0.376565	14.7628	0.85698	1.32979
0.366667	0.612513	0.856606	3.74766
0.364013	0.894031	0.856001	22.7233
0.363655	1.42243	0.855442	7.48157
0.339181	5.94616	0.855416	0.801387
0.335647	0.612513	0.854676	4.75092
0.330849	0.990262	0.85357	13.0106
0.329494	0.612513	0.853289	0.612513
0.323651	0.801387	0.853202	12.2165
0.315955	0.612513	0.852802	4.5753
0.314714	0.612513	0.852253	1.08291
0.311305	1.17555	0.851641	0.612513
0.295179	5.28351	0.851155	1.36442
0.29015	2.87436	0.850741	0.801387
0.289704	0.801387	0.850707	1.31
0.287951	0.612513	0.849992	71.2057
0.280265	12.0893	0.849768	0.612513
0.26389	3.07419	0.849489	1.82992
0.261062	1.8582	0.849455	160.238
0.256284	0.836021	0.84888	0.801387
0.242077	0.612513	0.848259	2.36322
0.237608	1.50219	0.84813	2.97094
0.236972	0.894031	0.848127	0.801387
0.236183	0.612513	0.847811	1.47191
0.234508	0.612513	0.847677	1.45707
0.230351	16.3265	0.847641	3.71738
0.229348	0.612513	0.846682	15.3031
0.227808	0.612513	0.846544	0.894031
0.227024	2.61864	0.846448	0.801387
0.219093	0.801387	0.845816	2.19773
0.218519	1.95443	0.844973	1.02489
0.215924	4.91794	0.843517	0.990262
0.207708	0.612513	0.84348	4.97315
0.207149	0.801387	0.842789	0.612513
0.205333	1.08291	0.842675	3.27591
0.203599	0.836021	0.842351	3.79582
0.200012	1.82356	0.84229	1.51508
0.19062	25.2744	0.841579	1.27178
0.188052	0.801387	0.841551	1.76197
0.187583	4.50449	0.84072	0.836021
0.187367	1.69542	0.840591	2.26841
0.182424	3.77892	0.840307	3.01818
0.181219	1.17555	0.840227	2.70561
0.180912	0.801387	0.839812	2.13069
0.180511	7.34579	0.839356	1.08291
0.180341	1.17555	0.838489	0.612513
0.179911	0.612513	0.838428	0.801387
0.179893	4.27981	0.838346	0.612513
0.176391	0.990262	0.838346	0.894031
0.176027	0.801387	0.838083	1.27178
0.175034	1.02489	0.837957	3.42856
0.174212	0.612513	0.837714	3.50142
0.172532	0.990262	0.837646	5.14192
0.171921	1.32979	0.83755	0.612513
0.171245	5.20133	0.835578	0.836021
0.168638	1.49529	0.835511	1.17555
0.16825	0.612513	0.835511	1.21377
0.167806	9.3114	0.835446	0.801387
0.165413	8.47067	0.835412	5.88958
0.164565	5.0814	0.83506	33.1673
0.163414	6.77876	0.834293	0.990262
0.162104	6.47655	0.833521	0.836021
0.161142	1.08291	0.833243	1.56618
0.157395	0.612513	0.833068	1.34463
0.157133	0.612513	0.832968	2.89163
0.157048	1.42602	0.8326	1.27178
0.155952	0.801387	0.832329	3.0154
0.153744	3.41733	0.829815	0.894031
0.15371	0.801387	0.829794	1.08291
0.152654	1.82356	0.829204	1.27178
0.152009	0.612513	0.828748	2.12846
0.151968	0.708743	0.828712	0.612513
0.151091	1.08291	0.82864	124.766
0.148168	1.66932	0.828402	1.8582
0.147942	10.7058	0.828305	2.00885
0.147103	10.8433	0.826964	1.36442
0.146932	0.801387	0.826293	1.91621
0.144391	1.76555	0.82561	1.32979
0.142272	3.70259	0.825581	444.293
0.141549	0.612513	0.82507	0.612513
0.139767	0.612513	0.824889	1.70395
0.138546	1.8582	0.824594	0.990262
0.135102	1.17555	0.823681	9.25147
0.131883	1.89643	0.822603	3.26307
0.129762	1.08291	0.82243	4.32841
0.128962	0.612513	0.822411	0.612513
0.127754	1.55477	0.821792	7.46016
0.123542	1.61131	0.820901	2.29395
0.123118	1.02489	0.820639	7.31926
0.122966	0.990262	0.819907	2.10508
0.122966	1.52081	0.819484	3.88757
0.120708	0.612513	0.819251	0.612513
0.118112	1.1445	0.819239	0.708743
0.116896	1.17555	0.819092	1.1445
0.116117	0.894031	0.818798	1.1445
0.116052	9.67585	0.818312	1.57668
0.112179	0.801387	0.817585	0.612513
0.110779	2.50989	0.817001	9.37219
0.11061	1.42602	0.816277	4.73908
0.110542	0.801387	0.815694	14.7361
0.107002	0.801387	0.8156	59.3495
0.10553	0.932251	0.81557	7.60083
0.104853	1.17555	0.815554	1.08291
0.098078	1.27178	0.814987	3.92021
0.097103	8.57532	0.814556	0.990262
0.097076	1.43728	0.814283	1.08291
0.095418	10.7564	0.813702	0.612513
0.094884	1.66932	0.813324	5.04427
0.094643	1.95084	0.812456	11.1455
0.092626	1.02489	0.812143	18.8363
0.090181	1.42243	0.811877	0.612513
0.089679	1.36442	0.811803	0.836021
0.088985	0.612513	0.811601	2.37611
0.086529	0.612513	0.810946	11.7556
0.086339	1.32979	0.809843	1.88232
0.084478	2.41648	0.809618	1.17914
0.084131	0.612513	0.809352	5.92847
0.081203	0.836021	0.808064	12.8414
0.078063	0.990262	0.807771	1.08291
0.076804	1.77825	0.807514	0.612513
0.076364	1.08291	0.807334	6.18961
0.075001	5.17373	0.807022	1.7683
0.073565	0.801387	0.806907	2.06686
0.071156	6.77053	0.806575	1.2484
0.070313	13.0826	0.806543	3.742
0.069001	1.95443	0.806152	1.27178
0.068174	2.451	0.80612	1.59152
0.066667	0.612513	0.80535	2.43281
0.064947	0.894031	0.804738	1.97422
0.060664	0.612513	0.80458	1.02489
0.053998	1.17555	0.804327	3.53841
0.052166	3.17032	0.804258	0.801387
0.049024	2.93479	0.803546	1.82356
0.048475	4.44952	0.80297	2.9208
0.045312	19.1524	0.801771	1.59152
0.039399	7.28135	0.801504	0.801387
0.038014	0.894031	0.800467	3.47173
0.037854	1.51508	0.800343	2.50893
0.030615	3.58757	0.800224	1.81505
0.020292	2.37176	0.80021	8.74222
0.014639	0.894031	0.799996	1.08291
0.014208	0.836021	0.799607	0.801387
0.005869	0.990262	0.798125	0.612513
0.99918	4.98963	0.79743	106.226
0.983372	1.05953	0.797281	1.17555
0.979464	1.08291	0.796318	0.836021
0.975056	2.31375	0.796318	0.612513
0.972873	5.12974	0.796159	17.9276
0.938409	0.894031	0.795229	1.25199
0.937568	1.05953	0.794949	0.836021
0.929813	0.801387	0.793698	1.97422
0.928159	6.19639	0.79343	0.836021
0.921616	6.22788	0.79343	0.612513
0.921338	46.3177	0.793219	0.612513
0.912592	0.612513	0.792923	1.08291
0.905477	5.60422	0.79246	0.612513
0.896132	3.76408	0.791954	0.990262
0.894309	0.894031	0.791669	0.612513
0.879843	0.612513	0.791241	0.801387
0.876674	2.99639	0.790498	301.652
0.8761	10.2116	0.790455	1.21377
0.875909	1.27178	0.788735	0.612513
0.872714	1.46066	0.788627	0.836021
0.866919	2.20131	0.788331	2.97347
0.865107	0.612513	0.788273	1.08291
0.863292	0.894031	0.787622	0.894031
0.862781	2.53231	0.787561	1.17555
0.860589	1.66932	0.787561	0.894031
0.858079	63.0646	0.787064	3.33741
0.852117	2.01244	0.786387	0.612513
0.851571	1.08291	0.786351	0.801387
0.850793	1.23715	0.785608	0.801387
0.84842	0.801387	0.785214	0.612513
0.843799	0.894031	0.784823	0.801387
0.842573	1.76197	0.783407	1.51867
0.84043	1.51867	0.783021	1.36801
0.837261	0.612513	0.782866	0.612513
0.836245	2.12902	0.782309	0.612513
0.834572	2.59526	0.782213	1.08291
0.834414	1.99773	0.781693	1.17555
0.834343	1.46066	0.781693	0.612513
0.828433	2.43607	0.781654	0.612513
0.826682	4.98632	0.781384	0.612513
0.816997	0.801387	0.781356	0.801387
0.813846	5.1029	0.780199	1.89283
0.811452	0.801387	0.778939	0.612513
0.805472	2.92626	0.778899	2.19773
0.796461	1.1503	0.778341	0.990262
0.787349	0.612513	0.778164	1.36442
0.78528	0.612513	0.777931	0.894031
0.782802	0.894031	0.777308	3.37206
0.782338	1.32979	0.777139	1.08291
0.77629	0.600423	0.776998	1.59152
0.77612	2.21404	0.77687	1.78951
0.772746	2.07045	0.776639	0.894031
0.768173	1.8582	0.776597	1.66932
0.765589	22.1072	0.776528	1.08291
0.760703	1.4858	0.776516	0.612513
0.735142	1.1445	0.775824	0.612513
0.730685	1.7487	0.7749	1.42602
0.716679	1.51867	0.774854	6.2695
0.683791	3.07419	0.774717	11.5606
0.681153	5.76297	0.774598	0.894031
0.675205	1.57668	0.77327	2.86401
0.671958	10.1808	0.77289	1.02489
0.667565	0.612513	0.772797	4.87941
0.666526	2.07045	0.772789	1.57668
0.653042	3.65715	0.772527	0.801387
0.635944	3.64935	0.77237	8.42053
0.613511	0.612513	0.772303	2.31922
0.612076	2.95817	0.772273	0.612513
0.607302	10.2509	0.772273	0.612513
0.606754	0.894031	0.772056	2.37176
0.604413	2.0817	0.771645	0.612513
0.60439	1.51867	0.771093	27.7881
0.580327	0.990262	0.771073	1.27178
0.579101	0.612513	0.770084	4.6108
0.562864	0.612513	0.768782	0.612513
0.554133	0.612513	0.76803	1.32979
0.54978	2.61728	0.767999	1.27178
0.548894	0.612513	0.767944	1.36442
0.546693	7.72923	0.767608	0.612513
0.530427	4.34082	0.767345	1.53498
0.519558	1.88103	0.767171	8.41451
0.512855	9.20233	0.766859	1.32979
0.501746	1.17914	0.766275	0.801387
0.495792	19.1759	0.766154	1.69069
0.486101	0.612513	0.765834	1.82356
0.470045	5.45022	0.765455	0.612513
0.467771	0.612513	0.763787	0.612513
0.456344	13.6398	0.763043	0.801387
0.456344	1.17555	0.762488	1.76555
0.455907	1.42243	0.762372	0.612513
0.440346	8.19027	0.761864	1.51867
0.434648	3.89265	0.761753	14.5586
0.424708	2.15833	0.761752	0.836021
0.423748	0.801387	0.761307	2.29687
0.422312	6.69745	0.761241	0.612513
0.416728	1.08291	0.760902	1.83699
0.413264	2.78055	0.76089	2.66769
0.406833	2.90523	0.760566	1.21377
0.405357	7.32021	0.760566	2.03853
0.396657	0.612513	0.760393	5.1314
0.394976	1.42602	0.759868	3.09317
0.394465	12.1688	0.759797	1.60154
0.392495	4.96519	0.759764	1.57668
0.38588	0.990262	0.759392	0.612513
0.385346	5.03088	0.758776	1.80018
0.381605	2.06338	0.758441	1.17555
0.380868	2.09208	0.758432	0.612513
0.37864	1.97422	0.758015	0.612513
0.361746	6.05677	0.757825	0.801387
0.349605	0.801387	0.757379	1.64739
0.335451	2.10508	0.757028	0.612513
0.321433	11.7771	0.756715	1.49529
0.313472	1.23715	0.756709	5.64774
0.305907	2.526	0.756384	0.801387
0.298918	2.13476	0.755871	0.612513
0.293528	0.612513	0.755848	4.81947
0.276482	0.894031	0.755311	1.57668
0.274193	0.612513	0.754697	0.612513
0.273006	0.612513	0.754697	0.612513
0.27274	16.962	0.75456	6.25299
0.259795	3.68431	0.7544	2.21241
0.252483	0.612513	0.753113	0.612513
0.25022	1.97422	0.752703	7.59053
0.24502	0.612513	0.752528	1.27178
0.242605	1.08291	0.75235	0.612513
0.240805	7.03996	0.751764	1.18843
0.239811	0.612513	0.751629	8.09977
0.237737	1.02489	0.75125	4.75287
0.224603	1.17914	0.751057	0.612513
0.220206	2.37534	0.750848	1.32979
0.218901	0.836021	0.75081	2.8748
0.217643	8.33282	0.750726	0.612513
0.213304	1.05953	0.750693	5.98319
0.209905	4.27006	0.750254	2.37176
0.199475	25.8131	0.749876	1.27178
0.198338	1.42243	0.749829	1.76555
0.194126	27.2776	0.7498	3.52416
0.194123	1.42243	0.749737	2.6813
0.192781	0.612513	0.749508	7.31321
0.183453	1.83482	0.749337	2.5227
0.180674	10.2513	0.749149	5.76641
0.179099	2.01244	0.748783	0.801387
0.165231	0.612513	0.748601	0.708743
0.164796	1.05953	0.747811	0.612513
0.163215	2.25932	0.747285	1.57668
0.16293	0.836021	0.746814	1.27178
0.161065	0.894031	0.746353	0.612513
0.159756	19.4621	0.746092	1.08291
0.154003	8.00205	0.745787	0.801387
0.146719	5.16085	0.744569	0.801387
0.145568	7.16593	0.744506	4.07965
0.144731	0.801387	0.744134	0.990262
0.142408	0.612513	0.744041	4.76736
0.139641	0.894031	0.743312	10.3178
0.13797	1.08291	0.742256	1.08291
0.135528	0.990262	0.741954	2.68558
0.130422	1.89283	0.741222	0.612513
0.123937	3.8418	0.740421	2.76435
0.120019	0.612513	0.739793	1.02489
0.105825	0.990262	0.738626	0.801387
0.104643	1.8582	0.738484	1.70754
0.102729	1.76902	0.738398	1.61131
0.10262	0.612513	0.737401	4.25568
0.0976313	0.894031	0.737365	1.27178
0.0961572	1.76197	0.737313	1.82356
0.090527	16.8113	0.737183	1.08291
0.0901208	4.38642	0.73621	3.44228
0.08736	1.76704	0.735198	3.38484
0.0836384	0.612513	0.735189	2.65958
0.0833277	0.801387	0.733678	3.11241
0.0809962	8.22314	0.7336	4.74351
0.0786752	1.32979	0.733233	0.990262
0.0781539	0.612513	0.732577	7.4745
0.0770803	1.08291	0.731458	2.02516
0.0742789	0.612513	0.731446	3.74483
0.0734799	9.03174	0.731255	1.17555
0.0703842	0.801387	0.730582	0.612513
0.0671303	3.03956	0.730133	1.57668
0.0655396	1.76555	0.729808	11.4142
0.0634416	1.45707	0.729747	0.801387
0.0563233	1.32979	0.729441	7.33512
0.0455631	21.3014	0.729093	2.50262
0.0424454	0.612513	0.729002	8.85686
0.0406655	0.801387	0.728818	1.36442
0.0396101	1.67291	0.728637	0.801387
0.0361976	1.08291	0.728586	1.76197
0.0359165	3.13579	0.728426	0.612513
0.029712	0.612513	0.727702	0.612513
0.0203742	0.801387	0.725597	0.836021
0.0136217	0.801387	0.725286	1.08291
-0.0117699	1.36442	0.724183	0.612513
-0.0639785	1.66078	0.724033	2.82731
-0.0926587	0.708743	0.723476	1.02489
1	6.94147	0.723476	1.02489
0.996767	7.34888	0.723454	0.894031
0.977942	0.88951	0.722158	0.801387
0.977163	0.974015	0.72163	1.08291
0.972795	1.81843	0.720837	0.894031
0.969503	22.7283	0.720097	1.32979
0.96401	0.870835	0.720014	1.46066
0.961636	0.038364	0.719203	1.54639
0.958276	0.48246	0.718808	1.08291
0.956262	10.8481	0.718609	0.612513
0.952869	6.17283	0.717962	5.06907
0.923872	0.076128	0.717622	4.18901
0.922914	15.5248	0.716326	0.990262
0.921844	5.38421	0.716297	1.79042
0.921315	1.27883	0.71543	0.612513
0.918962	0.95905	0.714453	24.7653
0.918432	19.0939	0.713817	0.894031
0.915757	0.609054	0.712965	4.93974
0.914522	7.29091	0.71225	5.09184
0.913925	0.355866	0.711857	1.36442
0.911503	0.355866	0.711453	2.80552
0.90883	1.21895	0.711368	0.612513
0.897343	0.355866	0.709925	11.1309
0.897292	0.102708	0.709199	0.612513
0.89514	0.10486	0.70907	1.32979
0.887295	4.52325	0.708938	0.801387
0.88491	0.11509	0.708568	0.801387
0.883886	0.355866	0.707955	1.5533
0.880958	0.355866	0.706345	3.76809
0.878737	18.1077	0.705997	0.801387
0.877875	0.355866	0.705192	47.1346
0.877237	0.122763	0.704629	2.13971
0.869058	4.55899	0.703497	0.612513
0.869025	0.355866	0.699852	1.17555
0.863786	8.34557	0.699554	9.31187
0.861039	0.138961	0.699515	3.8877
0.858232	3.92651	0.698849	0.801387
0.85653	101.036	0.698156	1.32979
0.851326	1.05852	0.697942	1.66932
0.849261	1.38106	0.697738	4.90278
0.84913	0.856501	0.697319	0.801387
0.840707	0.497608	0.695365	0.836021
0.836691	1.095	0.695355	0.836021
0.836646	6.76598	0.69448	0.836021
0.836542	0.989345	0.694126	6.18489
0.835987	0.48246	0.693831	1.23715
0.833741	11.5317	0.692471	0.801387
0.833627	0.778064	0.690684	1.42243
0.82738	1.84232	0.690402	1.43728
0.827255	0.735647	0.690259	0.612513
0.82699	0.974015	0.688853	0.612513
0.824704	1.93344	0.688823	1.74217
0.82413	0.48246	0.688823	0.612513
0.817394	4.49085	0.6865	2.10508
0.817188	1.19982	0.685429	2.19773
0.809703	2.76236	0.684462	0.801387
0.807079	0.355866	0.684271	1.42243
0.801326	0.974015	0.68325	7.4488
0.800028	5.78618	0.682114	2.00885
0.799154	6.55936	0.679642	29.695
0.799016	1.15784	0.679421	4.58062
0.792949	1.71737	0.678024	1.58793
0.792919	0.355866	0.677944	11.3836
0.789437	2.54881	0.676382	0.612513
0.78761	2.92934	0.675271	1.21377
0.786935	0.566965	0.675115	46.5118
0.783636	4.5945	0.674162	0.990262
0.779618	0.566965	0.673467	0.894031
0.77809	5.22111	0.673421	1.32979
0.774653	0.855452	0.672164	2.93584
0.769911	0.778064	0.670435	2.4127
0.767143	2.08124	0.669734	14.6854
0.764705	0.235295	0.668231	0.612513
0.758175	11.335	0.667869	0.801387
0.733204	7.77244	0.667609	7.25554
0.732138	0.267862	0.667329	1.61131
0.674954	0.355866	0.666718	1.08291
0.642863	1.9542	0.666178	0.612513
0.621036	12.5981	0.665735	0.990262
0.604326	7.78972	0.664894	3.14609
0.587287	8.39009	0.664554	3.3593
0.568337	0.602643	0.663846	1.21377
0.560499	0.778064	0.663107	2.35197
0.534514	0.355866	0.662324	2.24447
0.52686	5.42667	0.662135	1.56618
0.510001	2.88133	0.661521	0.612513
0.487838	3.70801	0.66113	1.17555
0.487428	1.95589	0.660731	0.612513
0.461325	0.566965	0.660083	1.89283
0.451053	3.07019	0.658889	0.894031
0.450188	6.90516	0.658712	0.894031
0.439573	3.38198	0.65787	1.08291
0.43894	0.355866	0.657702	0.801387
0.43835	0.820152	0.656898	1.36442
0.418033	0.48246	0.656763	0.801387
0.409859	0.355866	0.654825	3.66419
0.390459	5.80349	0.653359	13.9364
0.382924	2.5263	0.653159	0.894031
0.367799	1.12018	0.653094	0.612513
0.362958	2.20236	0.653094	0.612513
0.362928	0.820152	0.652887	0.894031
0.340268	0.355866	0.652762	3.03956
0.316322	11.5793	0.652573	0.801387
0.308813	7.44366	0.652164	2.0817
0.296584	5.03168	0.650247	0.612513
0.294499	1.19918	0.648357	0.894031
0.28077	10.0936	0.645879	7.53952
0.276369	4.24375	0.64577	0.612513
0.274339	0.497608	0.644199	0.801387
0.27376	5.60511	0.643516	3.1782
0.270262	1.36592	0.64241	5.51047
0.269469	0.497608	0.641761	7.01907
0.26648	8.75308	0.64124	0.612513
0.258742	0.566965	0.64039	34.551
0.257372	11.5202	0.639852	2.53377
0.257031	5.96565	0.638581	0.801387
0.256597	0.778064	0.638141	1.08291
0.255166	0.820152	0.636472	0.612513
0.254451	0.355866	0.636026	5.8754
0.25202	1.03352	0.635242	1.73092
0.251814	0.748186	0.634172	1.61131
0.250816	2.38468	0.631625	5.05581
0.25016	0.355866	0.631501	5.39102
0.245154	1.08546	0.631487	1.08291
0.243522	0.974015	0.631328	1.17555
0.239109	7.13129	0.631307	16.6305
0.238765	0.48246	0.630919	47.328
0.236513	0.355866	0.629928	9.24495
0.228449	2.26654	0.628196	5.54082
0.226561	0.609054	0.625388	3.11614
0.226243	2.2315	0.62507	7.29702
0.224358	14.089	0.623969	16.2378
0.222401	6.39616	0.622364	0.612513
0.22189	4.49428	0.622346	0.612513
0.221412	1.10163	0.621259	11.9123
0.215226	15.9917	0.62004	1.48403
0.214163	0.609054	0.619386	1.45707
0.208444	1.43527	0.618355	5.56717
0.201054	0.805004	0.616872	4.85758
0.197828	19.7908	0.61686	10.0152
0.197074	0.355866	0.616768	45.1059
0.195658	8.48503	0.615801	0.801387
0.194455	2.30967	0.615271	0.612513
0.193794	0.609054	0.614247	2.57547
0.192085	0.778064	0.613661	0.612513
0.189545	2.44835	0.613533	1.97422
0.189497	0.693559	0.612364	0.990262
0.187296	2.17503	0.611791	0.894031
0.186524	1.69156	0.610501	1.1445
0.184074	0.820152	0.609982	0.801387
0.182754	2.0263	0.609969	1.23715
0.181448	0.355866	0.609705	0.612513
0.17952	7.40622	0.606993	1.36442
0.176995	0.355866	0.606897	0.801387
0.176995	0.355866	0.605373	1.45707
0.174179	8.25398	0.601495	5.3409
0.170945	5.27422	0.601003	0.612513
0.165193	2.29103	0.599475	1.8582
0.160844	2.55995	0.599081	2.78849
0.160395	8.62517	0.598629	1.32979
0.153795	5.34169	0.597735	0.990262
0.148873	1.10061	0.596849	1.42243
0.148357	3.5417	0.595742	3.96967
0.145829	2.6982	0.594026	1.76197
0.1453	5.27486	0.593091	0.612513
0.145136	0.355866	0.592978	2.51545
0.145136	1.00096	0.590573	4.61078
0.143604	0.48246	0.590531	14.6065
0.143084	3.66106	0.590521	0.990262
0.140981	8.29976	0.590385	1.23715
0.14094	8.73953	0.589744	1.97422
0.140833	0.355866	0.589728	6.3584
0.138598	1.00096	0.584145	2.10508
0.138057	0.397955	0.581406	1.08291
0.138057	0.747013	0.579136	4.10293
0.137695	20.9763	0.579101	7.09746
0.136134	0.974015	0.577532	0.801387
0.135707	0.355866	0.576794	1.08291
0.134291	2.98945	0.575286	16.4723
0.133999	0.566965	0.574786	6.88922
0.131389	6.02108	0.57478	1.15576
0.131296	4.33909	0.57396	4.04272
0.130977	0.355866	0.57173	1.17555
0.120036	1.92733	0.569587	4.22723
0.115843	4.48335	0.567704	1.17555
0.115647	9.27355	0.567682	0.990262
0.111903	4.88935	0.567396	8.54461
0.110964	1.31751	0.566763	3.94915
0.110328	0.48246	0.566507	3.45466
0.11015	9.37148	0.562806	0.836021
0.105838	0.48246	0.562432	1.23715
0.099709	0.750039	0.562194	0.801387
0.097836	0.778064	0.561593	3.6593
0.096641	1.34398	0.561412	5.04785
0.09145	0.820152	0.5599	3.04442
0.091327	0.609054	0.557806	18.2031
0.090048	1.17913	0.556699	5.49134
0.085098	6.03345	0.5554	5.86115
0.078302	1.96722	0.554231	2.00885
0.078109	1.41679	0.550647	7.06658
0.074236	1.24235	0.550088	1.32979
0.073065	0.48246	0.549391	0.612513
0.072249	10.1196	0.548427	3.03375
0.068438	1.62663	0.546571	14.3312
0.067383	18.4119	0.545922	13.2413
0.066027	0.933973	0.542732	0.612513
0.065799	2.3501	0.541899	0.612513
0.060771	0.48246	0.538502	0.612513
0.058962	2.82165	0.535955	0.801387
0.057703	0.693559	0.533427	7.69284
0.056089	19.0846	0.531371	3.51856
0.053126	16.974	0.530506	3.75679
0.050442	24.5974	0.530208	1.4755
0.048936	14.2313	0.529986	19.0709
0.047471	11.4098	0.529954	66.3866
0.044915	1.36592	0.529836	0.612513
0.038285	3.04324	0.525361	1.36442
0.037668	7.53192	0.524304	7.64469
0.037434	5.5583	0.523794	119.787
0.030207	7.27843	0.520426	51.6281
0.028474	11.7259	0.518192	0.612513
		0.512369	0.612513
		0.509198	1.46066
		0.508014	7.97653
		0.506353	9.56259
		0.505324	1.64594
		0.500006	2.60157
		0.496843	0.801387
		0.495455	1.99256
		0.493932	0.801387
		0.493295	0.836021
		0.491991	0.612513
		0.491617	0.612513
		0.487411	3.53605
		0.485449	1.89641
		0.482213	0.801387
		0.480369	8.92542
		0.477314	1.27178
		0.47686	2.00885
		0.476529	0.932251
		0.476097	3.52128
		0.474223	6.20335
		0.473642	0.894031
		0.470496	4.87673
		0.469861	4.18481
		0.469068	13.4914
		0.467882	1.93904
		0.467491	6.13266
		0.46717	56.9713
		0.465561	7.31625
		0.464515	0.612513
		0.464504	4.08135
		0.460639	0.894031
		0.459885	0.894031
		0.459255	7.54603
		0.457157	2.00885
		0.457057	0.612513
		0.456382	0.612513
		0.454394	6.61375
		0.453712	0.894031
		0.452313	1.02489
		0.448568	1.23715
		0.448552	0.801387
		0.447158	1.08291
		0.44476	1.57668
		0.443939	0.801387
		0.442524	1.42243
		0.441752	1.69265
		0.441389	1.51867
		0.437058	0.612513
		0.432892	0.612513
		0.432107	0.612513
		0.431183	0.894031
		0.428371	0.612513
		0.426884	3.4065
		0.425838	2.19773
		0.425454	15.9677
		0.424838	2.48283
		0.424629	2.34835
		0.424083	3.12669
		0.422825	0.612513
		0.421488	1.90914
		0.421312	0.612513
		0.421147	0.612513
		0.420884	3.01977
		0.420439	18.2738
		0.417138	1.66932
		0.416907	0.894031
		0.415132	1.17555
		0.415132	1.27178
		0.414914	3.17042
		0.404544	2.32859
		0.404492	7.90399
		0.404329	0.894031
		0.403848	42.0248
		0.403787	0.612513
		0.403668	1.32979
		0.402892	1.49529
		0.401757	1.91621
		0.401725	7.2832
		0.399581	1.02489
		0.397455	1.89283
		0.397265	27.0646
		0.390627	7.39091
		0.388552	6.80976
		0.388097	7.27564
		0.386336	0.612513
		0.386239	0.894031
		0.384364	3.4661
		0.38363	1.66151
		0.383428	3.68201
		0.382776	1.62615
		0.38221	0.801387
		0.380705	4.32346
		0.377622	2.09654
		0.377173	3.3238
		0.376644	9.38957
		0.375396	2.29037
		0.374685	2.03372
		0.372195	2.67453
		0.371065	2.526
		0.370837	0.894031
		0.370157	2.70692
		0.368542	1.17914
		0.367786	2.07045
		0.366576	1.27178
		0.366326	3.34934
		0.363634	1.8582
		0.36324	1.17555
		0.362697	1.02489
		0.36112	0.612513
		0.361069	1.82356
		0.359576	3.64082
		0.358898	1.40176
		0.357519	1.57668
		0.356951	25.2083
		0.356911	2.95817
		0.356744	1.17555
		0.355614	6.90146
		0.355183	0.894031
		0.351735	7.01255
		0.34977	0.612513
		0.34913	0.612513
		0.347529	4.17593
		0.347482	7.89067
		0.346451	2.25574
		0.345921	15.496
		0.344265	1.80018
		0.34336	2.46799
		0.34272	6.27925
		0.342165	16.6985
		0.341839	5.3063
		0.340231	1.27178
		0.338563	0.612513
		0.338314	1.9368
		0.336578	16.1852
		0.33126	43.5544
		0.327151	5.66178
		0.324545	3.20506
		0.322672	1.66932
		0.322153	0.612513
		0.32164	20.4071
		0.321631	0.612513
		0.321631	1.109
		0.319426	0.894031
		0.31829	0.801387
		0.31813	0.801387
		0.317221	0.612513
		0.314759	1.57668
		0.311478	0.836021
		0.310685	1.23715
		0.309974	10.7905
		0.308237	4.88238
		0.307644	3.40043
		0.306018	3.16684
		0.305205	1.08291
		0.304037	1.8582
		0.303373	1.9778
		0.302086	4.11616
		0.299514	7.39555
		0.299037	1.76197
		0.295419	1.27178
		0.295386	4.91366
		0.29082	0.894031
		0.290265	1.32979
		0.290105	1.08291
		0.288349	0.612513
		0.28654	0.801387
		0.286361	8.28659
		0.28371	1.55477
		0.281285	3.18453
		0.280358	0.801387
		0.278106	3.81485
		0.277639	3.81485
		0.27227	2.37176
		0.272068	1.35934
		0.269256	3.47173
		0.268462	0.990262
		0.268218	24.4381
		0.264598	0.612513
		0.264441	7.02067
		0.264019	8.72385
		0.258429	2.68513
		0.251299	0.801387
		0.242763	0.990262
		0.242511	1.66437
		0.241882	4.19755
		0.241869	0.612513
		0.239983	0.801387
		0.239748	46.4279
		0.239387	1.08291
		0.238415	1.42243
		0.23815	1.78536
		0.229847	1.12112
		0.228498	2.48195
		0.227725	0.612513
		0.225462	2.51746
		0.224868	9.57736
		0.222739	1.42243
		0.218772	4.33437
		0.218568	2.83089
		0.218	7.4218
		0.217824	0.612513
		0.214336	1.58793
		0.213879	20.4687
		0.211884	1.08291
		0.21052	7.73217
		0.20778	5.07561
		0.20488	2.56063
		0.203209	0.801387
		0.200579	0.612513
		0.19944	1.32979
		0.198022	0.612513
		0.196608	0.836021
		0.196042	1.08291
		0.195004	3.31412
		0.193779	0.612513
		0.192948	0.612513
		0.19095	0.612513
		0.189536	0.612513
		0.189502	1.66932
		0.185932	0.894031
		0.185293	0.836021
		0.184161	1.08291
		0.181181	0.612513
		0.179635	0.612513
		0.177529	1.08291
		0.176806	0.612513
		0.173977	0.612513
		0.172563	0.990262
		0.167136	0.894031
		0.166767	13.2131
		0.166266	1.51867
		0.165309	12.3706
		0.163605	0.801387
		0.162361	2.09654
		0.161792	8.94057
		0.158508	3.93186
		0.156997	10.659
		0.155255	1.08291
		0.153058	1.17555
		0.151347	3.43832
		0.150708	1.28577
		0.149125	28.9431
		0.14686	3.31895
		0.145459	10.1281
		0.144746	0.801387
		0.14434	10.1934
		0.137203	0.612513
		0.133015	2.46799
		0.12886	1.73092
		0.128716	0.612513
		0.125844	0.612513
		0.120139	1.36713
		0.119999	3.05398
		0.115706	0.801387
		0.115167	37.6733
		0.11137	11.73
		0.107628	0.990262
		0.107539	6.33202
		0.107004	1.23715
		0.106661	2.526
		0.10571	0.894031
		0.102689	1.21377
		0.101891	0.932251
		0.099557	0.801387
		0.096594	15.3584
		0.096013	5.86423
		0.095062	6.07195
		0.09477	0.990262
		0.094565	51.0101
		0.090609	1.17555
		0.082252	4.05301
		0.081513	0.612513
		0.081166	75.3967
		0.080545	5.90429
		0.07874	0.801387
		0.067233	2.53725
		0.066396	4.73498
		0.065539	1.91621
		0.063763	0.612513
		0.061885	1.5533
		0.057481	9.73464
		0.052821	1.95771
		0.051395	0.801387
		0.050946	5.70154
		0.046985	2.29505
		0.044433	19.9935
		0.043383	5.39019
		0.040084	11.0061
		0.039608	0.708743
		0.037048	3.27791
		0.035744	16.2376
		0.029914	6.92678
		0.029193	2.02444
		0.025826	4.43119
		0.023464	18.9689
		0.016086	1.51867
		0.010017	1.17555
		0.005539	20.5383
		0.003885	0.801387
		0.002429	2.12846
		0.994566	0.612513
		0.992312	2.49891
		0.989131	0.612513
		0.980912	21.7732
		0.980208	0.836021
		0.978261	1.27178
		0.976038	3.28917
		0.974077	0.612513
		0.972989	2.7693
		0.972827	0.612513
		0.969895	0.894031
		0.968783	1.57668
		0.965769	1.66932
		0.963897	7.48042
		0.962078	2.10508
		0.959979	2.40021
		0.95936	0.612513
		0.95485	1.17555
		0.95368	1.66932
		0.951972	20.1001
		0.948713	1.42243
		0.94687	3.82568
		0.945554	0.612513
		0.945225	0.836021
		0.943742	6.65432
		0.943459	0.612513
		0.939841	3.10607
		0.939836	1.08291
		0.936678	1.17555
		0.935865	48.1723
		0.935034	0.801387
		0.932563	1.91621
		0.931756	1.27178
		0.931535	0.708743
		0.930707	0.836021
		0.929837	2.0384
		0.927999	1.42243
		0.927402	1.50181
		0.926201	3.2977
		0.925537	0.612513
		0.925034	1.32979
		0.924819	1.12024
		0.923854	0.612513
		0.923135	1.45707
		0.922858	2.59686
		0.922492	5.87943
		0.922012	1.08291
		0.921265	222.23
		0.919497	0.612513
		0.919473	0.612513
		0.918608	8.20296
		0.918462	1.4605
		0.917543	1.53351
		0.917543	0.612513
		0.91712	1.17555
		0.916805	2.19773
		0.915669	1.42243
		0.915318	0.612513
		0.91519	2.27911
		0.914045	0.801387
		0.913433	0.894031
		0.913104	4.33057
		0.912903	1.02489
		0.912435	0.801387
		0.912397	0.612513
		0.912046	0.801387
		0.911177	3.70805
		0.911084	3.95499
		0.910562	0.801387
		0.90981	3.38898
		0.90923	13.7374
		0.908657	0.612513
		0.907338	4.86911
		0.905549	0.708743
		0.905322	1.17555
		0.90405	0.612513
		0.903696	4.27064
		0.90345	2.09459
		0.90282	10.8089
		0.900865	1.82356
		0.898316	0.801387
		0.898081	2.31375
		0.897633	2.86194
		0.897299	13.355
		0.897236	0.612513
		0.895109	1.21377
		0.893231	1.02489
		0.89285	1.42243
		0.892664	0.836021
		0.891436	2.31375
		0.89133	1.76197
		0.890944	0.801387
		0.889947	0.612513
		0.889884	13.9946
		0.889598	2.61864
		0.88894	2.53725
		0.888411	6.69052
		0.888291	1.27178
		0.887646	6.17978
		0.88751	0.801387
		0.887303	0.801387
		0.886884	1.92198
		0.886582	3.79285
		0.885467	0.612513
		0.88414	0.612513
		0.88387	2.92354
		0.882779	263.112
		0.882748	0.801387
		0.881198	0.612513
		0.880436	0.612513
		0.880311	2.10149
		0.87996	0.612513
		0.879364	33.8689
		0.879313	2.04073
		0.878723	0.612513
		0.878623	0.612513
		0.878031	0.990262
		0.877553	17.3681
		0.877363	2.38037
		0.877222	0.894031
		0.877128	1.73092
		0.87702	0.612513
		0.876518	0.612513
		0.874237	1.21377
		0.873988	0.836021
		0.873847	1.08291
		0.873643	0.612513
		0.873352	0.612513
		0.872787	0.894031
		0.872585	37.9858
		0.872437	0.894031
		0.872371	2.02728
		0.871666	1.08291
		0.870759	3.14227
		0.870582	2.10508
		0.870061	11.0096
		0.868947	0.612513
		0.86572	0.894031
		0.864831	4.33218
		0.863441	0.894031
		0.863316	180.382
		0.863012	34.2704
		0.86281	1.36442
		0.862551	0.801387
		0.862416	1.76197
		0.862296	2.44896
		0.861274	0.708743
		0.861051	1.08291
		0.860848	0.990262
		0.860406	1.66932
		0.860175	0.836021
		0.860027	2.02369
		0.85975	0.836021
		0.859602	1.32979
		0.859198	1.51508
		0.858425	1.88847
		0.857155	4.95125
		0.857137	1.46066
		0.855842	5.51608
		0.85579	16.9725
		0.854905	1.78371
		0.85463	0.894031
		0.85463	0.612513
		0.853529	0.990262
		0.852281	3.75608
		0.851525	5.18006
		0.850926	0.612513
		0.850135	5.6619
		0.849994	1.34463
		0.849336	1.51867
		0.849186	0.612513
		0.848233	4.2092
		0.848208	2.29395
		0.848022	0.612513
		0.847943	1.91621
		0.847503	5.02137
		0.847488	2.99079
		0.847145	50.6075
		0.847078	0.612513
		0.846107	6.51288
		0.846079	0.801387
		0.845523	0.801387
		0.845358	6.88916
		0.844534	6.08212
		0.844069	0.612513
		0.843775	1.08291
		0.843744	1.02489
		0.842477	2.68024
		0.842393	0.894031
		0.841691	0.612513
		0.841466	1.57668
		0.841466	0.801387
		0.841458	0.836021
		0.841287	153.807
		0.841081	0.612513
		0.841047	1.57668
		0.840969	0.801387
		0.840941	0.612513
		0.840372	0.612513
		0.839371	1.08291
		0.839083	1.17555
		0.839032	2.77661
		0.838511	1.63886
		0.838409	0.612513
		0.837927	2.07336
		0.837863	0.836021
		0.837863	0.990262
		0.8376	0.612513
		0.836541	3.55737
		0.836386	4.91391
		0.836333	4.0081
		0.834602	2.18064
		0.834241	1.17555
		0.834237	0.612513
		0.834231	0.801387
		0.833877	1.17914
		0.833753	5.53067
		0.833515	1.08291
		0.833476	4.42464
		0.833262	1.08291
		0.832435	0.836021
		0.832299	8.09389
		0.830886	1.08291
		0.830787	0.612513
		0.829837	0.990262
		0.82971	0.612513
		0.829263	0.612513
		0.829087	1.21377
		0.828031	2.16668
		0.827991	1.08291
		0.827738	0.894031
		0.82759	2.8283
		0.826971	3.90879
		0.826826	30.3877
		0.826279	2.1595
		0.826214	0.612513
		0.826087	0.612513
		0.825723	1.42243
		0.82562	2.14242
		0.825409	1.02489
		0.825193	2.47784
		0.824619	1.68416
		0.82454	0.612513
		0.824267	0.894031
		0.82369	1.66932
		0.823504	1.77681
		0.82337	3.29965
		0.82309	0.932251
		0.822149	0.801387
		0.821641	0.708743
		0.821591	0.612513
		0.821558	0.612513
		0.820582	0.612513
		0.820136	2.25574
		0.81874	3.38666
		0.818597	1.08291
		0.818592	0.612513
		0.818531	1.97967
		0.818461	4.76633
		0.818412	27.9103
		0.818307	1.76197
		0.817484	1.56618
		0.817354	3.93087
		0.817068	0.612513
		0.816819	0.801387
		0.816227	10.8552
		0.816218	0.894031
		0.815868	0.990262
		0.815191	0.801387
		0.814844	1.02489
		0.814698	3.57451
		0.814615	0.801387
		0.814527	1.27178
		0.814366	1.12112
		0.814175	1.62257
		0.813595	1.23715
		0.813356	4.96567
		0.813221	1.51508
		0.810814	1.02489
		0.810689	0.990262
		0.810556	1.08291
		0.810444	2.10149
		0.810028	1.1445
		0.809784	1.75147
		0.809476	0.612513
		0.809182	0.894031
		0.808973	1.21377
		0.808894	1.08291
		0.807782	2.16309
		0.807765	4.21893
		0.807473	1.89283
		0.80694	1.66932
		0.806917	2.2806
		0.806636	2.54792
		0.806064	1.2484
		0.805742	2.56489
		0.804963	2.16956
		0.804873	0.836021
		0.804589	1.08291
		0.804244	0.612513
		0.80411	4.47398
		0.803739	1.02489
		0.803653	1.08291
		0.803432	0.612513
		0.80305	2.37806
		0.802972	0.894031
		0.802695	1.46066
		0.802378	1.98906
		0.802207	2.23743
		0.802004	1.61131
		0.801766	0.612513
		0.801038	3.83533
		0.800661	2.02719
		0.800601	0.612513
		0.799667	3.46699
		0.798976	5.26389
		0.798938	1.42243
		0.798913	0.612513
		0.798008	0.612513
		0.79752	5.38259
		0.797416	2.70928
		0.797359	8.89203
		0.797154	13.1851
		0.796399	1.32979
		0.795436	1.49529
		0.794867	1.36442
		0.794616	8.70619
		0.794604	2.21257
		0.794499	1.42243
		0.794057	1.21377
		0.793992	1.49946
		0.793972	12.9073
		0.793186	1.23715
		0.792678	0.612513
		0.792678	0.836021
		0.791957	5.19862
		0.79161	1.02489
		0.791606	0.612513
		0.791594	0.801387
		0.791229	1.42243
		0.791154	0.894031
		0.790092	1.02489
		0.789295	0.612513
		0.789267	247.834
		0.789082	13.0486
		0.788918	3.73979
		0.788864	2.38314
		0.788676	1.7324
		0.788551	4.51853
		0.788274	1.21377
		0.78798	2.42698
		0.787398	0.612513
		0.786954	1.08291
		0.786214	1.17555
		0.786038	1.61131
		0.785562	3.85413
		0.784663	1.17555
		0.784145	0.894031
		0.783645	4.21347
		0.783448	175.859
		0.783024	1.43728
		0.7821	1.82356
		0.782007	0.612513
		0.781499	1.83409
		0.781282	1.21377
		0.781111	1.21377
		0.780934	4.28261
		0.780798	0.612513
		0.780598	13.5696
		0.78044	1.42602
		0.779456	2.65686
		0.779321	1.08291
		0.778959	0.612513
		0.778872	0.801387
		0.778535	0.612513
		0.778498	1.91621
		0.77838	0.612513
		0.778166	1.2484
		0.777964	0.612513
		0.777486	1.33326
		0.777301	1.17914
		0.776723	0.801387
		0.77603	6.7853
		0.776013	3.98757
		0.775807	1.32979
		0.775335	0.894031
		0.775175	2.21257
		0.775121	1.17555
		0.774715	1.66932
		0.774458	0.894031
		0.774245	0.612513
		0.773965	9.13246
		0.773615	0.612513
		0.772763	2.27911
		0.772763	0.612513
		0.772615	1.08291
		0.772604	1.91621
		0.772572	0.894031
		0.772527	3.84948
		0.772287	0.612513
		0.772112	2.05832
		0.771894	3.70113
		0.77148	1.02489
		0.770834	0.612513
		0.770662	1.42243
		0.770382	1.51508
		0.770382	0.612513
		0.769812	1.89641
		0.769633	3.86647
		0.769131	0.612513
		0.769024	0.612513
		0.768987	2.00537
		0.768643	1.80366
		0.768571	0.801387
		0.7685	3.33592
		0.767856	0.612513
		0.767837	5.34839
		0.767812	0.836021
		0.767753	4.15999
		0.767061	6.62641
		0.766759	0.801387
		0.766759	0.801387
		0.766119	1.5533
		0.765357	7.27079
		0.765239	0.612513
		0.765119	0.801387
		0.764946	1.51867
		0.764645	1.08291
		0.764404	3.59406
		0.764366	7.23685
		0.763854	0.708743
		0.763813	1.96568
		0.762838	1.97422
		0.762791	4.56784
		0.76223	0.612513
		0.762224	60.467
		0.762023	2.13971
		0.761209	1.08291
		0.760867	2.00885
		0.760362	0.612513
		0.760194	1.8582
		0.759712	1.66932
		0.759343	4.131
		0.75931	1.61131
		0.758678	2.56607
		0.758182	2.29395
		0.75811	6.60405
		0.757713	1.98002
		0.757521	1.70395
		0.757138	3.11307
		0.756738	1.51508
		0.756467	7.07804
		0.75625	3.00007
		0.756116	1.02489
		0.75585	0.612513
		0.7549	5.92293
		0.754622	3.76784
		0.754312	1.08291
		0.753706	0.612513
		0.753561	1.42602
		0.753475	1.08291
		0.752719	0.612513
		0.752517	1.91621
		0.751221	3.64082
		0.749662	0.612513
		0.749549	0.801387
		0.748827	1.08291
		0.748731	1.27178
		0.748643	2.42482
		0.748525	1.17914
		0.748525	1.08291
		0.748462	0.801387
		0.7481	1.08291
		0.747887	0.612513
		0.747887	0.612513
		0.74775	0.612513
		0.747136	1.02489
		0.745599	0.932251
		0.745384	0.612513
		0.745158	3.36346
		0.744724	1.02489
		0.744005	1.58793
		0.743126	2.64833
		0.742818	2.31375
		0.742584	0.990262
		0.741934	2.00885
		0.74185	0.612513
		0.741728	0.612513
		0.741561	1.40264
		0.741375	1.42243
		0.741331	1.36442
		0.74131	2.67665
		0.740402	2.61864
		0.739935	1.36442
		0.739218	0.801387
		0.739133	0.894031
		0.738967	15.8843
		0.73868	0.932251
		0.738544	1.17555
		0.738361	2.98155
		0.738013	1.23715
		0.737999	1.42243
		0.737604	4.22543
		0.737529	1.91621
		0.737468	0.612513
		0.737229	1.25619
		0.736788	1.45431
		0.736341	1.27178
		0.736038	0.990262
		0.735534	1.08291
		0.735475	2.00885
		0.735158	0.612513
		0.735057	0.612513
		0.734636	2.75027
		0.734111	1.32979
		0.73351	1.42243
		0.732339	0.612513
		0.731588	5.2343
		0.731469	0.612513
		0.731348	1.43369
		0.731236	4.33766
		0.730872	2.25079
		0.73069	2.2211
		0.730616	1.08291
		0.730298	2.86553
		0.730212	0.990262
		0.729205	3.60343
		0.728987	1.60154
		0.728603	1.58793
		0.728263	3.09828
		0.728234	1.48403
		0.72793	1.17555
		0.727566	4.25365
		0.727375	2.22031
		0.727107	2.16458
		0.726904	0.612513
		0.726525	1.32979
		0.72575	1.27178
		0.725128	1.8582
		0.724393	1.21377
		0.724276	1.27178
		0.723249	1.91621
		0.722956	1.32979
		0.722782	0.836021
		0.722782	1.25619
		0.722471	0.612513
		0.722365	2.46799
		0.721922	207.511
		0.721567	1.23715
		0.721481	6.14366
		0.72147	0.612513
		0.721404	1.02489
		0.721033	0.612513
		0.720926	1.08291
		0.720843	0.612513
		0.720548	1.88157
		0.720176	1.23715
		0.720167	325.641
		0.719946	3.77389
		0.719777	7.92965
		0.719718	1.15217
		0.719588	9.74688
		0.719438	0.801387
		0.719339	0.612513
		0.719339	0.612513
		0.719167	1.17555
		0.719076	0.990262
		0.718355	10.7054
		0.718066	0.612513
		0.717679	0.612513
		0.716307	1.32979
		0.716307	1.53915
		0.716214	1.61131
		0.716035	0.612513
		0.715491	1.08291
		0.715232	1.08291
		0.715232	1.08291
		0.714285	0.612513
		0.713603	1.57668
		0.713554	1.57668
		0.713499	3.54817
		0.71244	2.7693
		0.712264	0.836021
		0.711959	0.612513
		0.710998	5.98134
		0.710861	12.2842
		0.710242	1.27178
		0.710232	1.32979
		0.709838	2.59849
		0.709075	3.53964
		0.708325	3.24619
		0.707927	8.65182
		0.707334	0.894031
		0.707322	1.08291
		0.706516	1.36442
		0.70618	1.45707
		0.705769	1.61131
		0.705566	2.31375
		0.70496	1.80018
		0.704773	2.2211
		0.70426	0.801387
		0.703845	1.42243
		0.703764	0.801387
		0.703749	1.46066
		0.703198	0.990262
		0.701833	0.612513
		0.701782	0.801387
		0.701145	2.10149
		0.700902	0.612513
		0.700859	1.58793
		0.700808	0.801387
		0.700719	3.07626
		0.70001	1.21377
		0.698772	0.894031
		0.698648	1.42243
		0.698168	14.4621
		0.698113	0.836021
		0.6981	1.08291
		0.697608	1.64594
		0.697608	0.612513
		0.697451	3.39752
		0.697137	2.58401
		0.697025	0.612513
		0.696949	11.9805
		0.696698	0.801387
		0.696456	0.612513
		0.695754	2.46376
		0.695754	1.80018
		0.695081	0.612513
		0.695057	3.62251
		0.694463	4.02624
		0.694196	2.45731
		0.693978	2.00885
		0.693837	1.15576
		0.693603	4.35809
		0.693603	1.42243
		0.691805	2.35345
		0.691579	1.17555
		0.691429	0.932251
		0.69142	1.8582
		0.691419	2.16309
		0.690604	0.612513
		0.690547	1.51867
		0.690476	7.75591
		0.690374	79.2613
		0.69031	2.16119
		0.689896	1.08291
		0.689157	5.21209
		0.689104	0.612513
		0.688943	4.76218
		0.688918	5.91362
		0.687839	1.61131
		0.687289	0.612513
		0.684771	1.08291
		0.684485	2.42123
		0.683962	0.836021
		0.683962	0.836021
		0.683285	1.81144
		0.683178	0.990262
		0.682603	1.08291
		0.682112	3.49452
		0.681619	0.801387
		0.681322	1.5533
		0.680318	0.612513
		0.679795	1.42243
		0.679061	3.51626
		0.679041	1.8582
		0.678721	2.88764
		0.678543	0.801387
		0.677444	0.894031
		0.676577	0.801387
		0.675463	0.612513
		0.675289	1.82356
		0.675203	1.79523
		0.675164	0.801387
		0.674838	4.80239
		0.673306	3.93236
		0.673104	2.26426
		0.672546	1.76197
		0.672437	1.32979
		0.671443	0.801387
		0.671378	24.5975
		0.670691	7.25005
		0.670417	32.7343
		0.670003	3.22757
		0.668326	0.612513
		0.668142	2.99281
		0.667674	1.73092
		0.666751	2.37176
		0.665437	0.612513
		0.665232	1.51508
		0.664563	1.85461
		0.664249	0.990262
		0.664169	0.612513
		0.664119	2.78085
		0.664101	0.612513
		0.664083	1.52214
		0.663303	2.71129
		0.662288	1.1445
		0.66164	0.612513
		0.661608	2.55568
		0.661449	1.08291
		0.661357	3.01618
		0.661229	2.19773
		0.660622	14.8825
		0.660418	2.00414
		0.658882	0.990262
		0.65879	1.17555
		0.65856	1.98547
		0.658515	0.836021
		0.657454	47.5344
		0.657421	0.612513
		0.657338	4.38371
		0.656445	1.28376
		0.656269	5.645
		0.656173	0.801387
		0.656052	1.51508
		0.655354	1.42243
		0.655221	1.64594
		0.652992	1.08291
		0.652916	2.16309
		0.651938	0.612513
		0.651631	1.17555
		0.651343	0.801387
		0.651189	0.801387
		0.651	0.612513
		0.650836	1.57668
		0.650747	2.95817
		0.650505	1.21377
		0.65043	0.612513
		0.6491	1.42243
		0.648993	1.23715
		0.648819	2.31375
		0.648565	1.08291
		0.648524	0.612513
		0.648404	0.612513
		0.647395	2.16309
		0.64739	7.7529
		0.647324	1.53752
		0.647318	0.801387
		0.647012	2.21615
		0.646989	2.80752
		0.64648	0.612513
		0.644812	1.84966
		0.644461	2.37176
		0.643605	1.08291
		0.643201	1.91621
		0.642644	0.801387
		0.642481	0.612513
		0.642336	1.02489
		0.6422	1.08291
		0.641865	2.61864
		0.641469	2.00885
		0.640282	1.57668
		0.639599	0.612513
		0.639144	3.03375
		0.63913	3.416
		0.638928	2.9122
		0.638916	4.68491
		0.638771	1.05953
		0.638523	0.612513
		0.638209	0.801387
		0.638004	2.67665
		0.637267	1.91621
		0.636965	4.77354
		0.636783	2.25574
		0.635688	18.4812
		0.635094	1.32979
		0.634648	1.32979
		0.634469	5.75025
		0.634345	2.18087
		0.634235	0.612513
		0.633967	2.31225
		0.633683	3.01357
		0.633155	3.8209
		0.632622	3.36349
		0.632163	0.612513
		0.631796	1.17555
		0.631635	3.39103
		0.631423	2.25079
		0.630749	0.612513
		0.630619	2.16309
		0.630482	3.47096
		0.63018	1.08291
		0.629713	1.21377
		0.629596	0.836021
		0.628629	0.990262
		0.627759	13.1984
		0.627759	1.42243
		0.627072	2.98167
		0.62665	0.990262
		0.626402	5.0917
		0.626402	15.1621
		0.62572	2.06686
		0.625548	18.1605
		0.625226	0.894031
		0.623772	2.04432
		0.623669	1.32979
		0.623153	5.0331
		0.622846	2.06686
		0.622735	2.95817
		0.62254	8.14435
		0.621967	5.30961
		0.620472	0.801387
		0.62018	2.58401
		0.619617	2.09601
		0.61917	1.23715
		0.617841	0.801387
		0.617792	1.57942
		0.617634	3.56239
		0.617357	1.61131
		0.616346	0.612513
		0.616022	1.51867
		0.614247	10.3935
		0.613164	1.36442
		0.613147	1.70395
		0.612457	1.36442
		0.611301	0.990262
		0.611044	13.5022
		0.610429	12.1459
		0.610314	1.61131
		0.610211	1.27178
		0.609101	2.2211
		0.609035	0.612513
		0.608971	1.66932
		0.608357	2.2211
		0.608307	3.24476
		0.607916	1.17555
		0.604526	1.91621
		0.604168	0.894031
		0.60298	1.31
		0.60162	2.37176
		0.600876	1.69777
		0.600701	0.612513
		0.599845	1.47969
		0.599686	1.17555
		0.599454	5.51016
		0.599004	1.76197
		0.598967	0.894031
		0.598018	2.19773
		0.597078	2.43412
		0.596702	2.77288
		0.595483	1.36442
		0.5954	0.990262
		0.595307	1.02489
		0.595045	6.8063
		0.594829	0.612513
		0.594069	0.836021
		0.591867	1.17555
		0.591712	1.08291
		0.590689	1.57668
		0.590154	1.42243
		0.589498	1.61131
		0.589445	2.95964
		0.588384	1.36442
		0.588333	1.51508
		0.587004	1.42243
		0.58687	1.05953
		0.586643	0.612513
		0.586566	0.612513
		0.586227	3.30129
		0.586208	0.612513
		0.58523	1.08291
		0.584718	2.05
		0.582633	0.894031
		0.581611	2.14116
		0.580545	1.98761
		0.580406	1.36442
		0.580013	2.50621
		0.579282	4.8882
		0.579209	1.08291
		0.578448	3.31254
		0.578219	3.30129
		0.578149	10.2478
		0.576742	0.708743
		0.576526	5.20532
		0.575917	0.801387
		0.57561	8.85102
		0.575592	2.06686
		0.575149	1.42243
		0.574346	11.3451
		0.574302	2.82247
		0.574267	0.932251
		0.574253	1.32979
		0.573878	1.76197
		0.573277	1.08291
		0.57204	0.612513
		0.57159	0.932251
		0.570293	0.612513
		0.56902	1.27178
		0.568946	3.20506
		0.568898	2.06686
		0.568313	0.612513
		0.567713	1.91621
		0.566932	2.61498
		0.566718	0.612513
		0.565272	2.73265
		0.565219	0.836021
		0.564366	1.28304
		0.563882	6.95346
		0.563009	1.91621
		0.562778	0.801387
		0.562778	0.801387
		0.562005	0.990262
		0.561311	0.801387
		0.560825	1.57668
		0.559052	1.66932
		0.55892	1.76555
		0.556531	0.612513
		0.556322	2.10508
		0.555924	1.93105
		0.554465	1.46066
		0.55419	3.08373
		0.553225	0.612513
		0.552439	0.836021
		0.549515	0.612513
		0.548752	4.83323
		0.548277	1.02489
		0.548095	0.801387
		0.547039	0.612513
		0.54653	1.32979
		0.546434	8.13612
		0.54593	1.17555
		0.545341	1.4431
		0.541994	0.990262
[truncated: 903 more rows]
