# Supplementary material for: Extracellular fluid viscosity enhances cell migration and cancer dissemination
Source: Nature. 2022 Nov 2;611(7935):365–73. doi: 10.1038/s41586-022-05394-6 (PMC9646524; doi:10.1038/s41586-022-05394-6)
Supplement: Supplementary file 20 — Source Data Extended Data Fig. 5 [file 41586_2022_5394_MOESM20_ESM.xlsx]

## Sheet: E. Fig. 5b
time (m)	SC				shNHE1
0	1.0018	1.0051	0.9956	0.9976	1.002	1.0063	0.9911
0.0836	1.0034	1.0062	0.9968	0.9993	1.0008	0.9977	0.9906
0.167	0.9992	1.0045	0.9962	1.0012	1.0024	1.0012	0.9911
0.2503	0.9953	1.0036	0.9928	0.999	0.9971	1.0026	0.9933
0.3336	1.0047	0.9996	0.9972	1.0014	1.0033	1.0051	0.9927
0.417	1.0024	1.0055	1.0077	0.9942	1.0084	1.0076	0.9957
0.5003	1.0036	0.9968	1.0033	1.0029	1.0011	1.0018	1.0003
0.5837	1.0013	0.9969	1.0007	1.001	1.0026	0.9995	0.99
0.667	1	0.9955	1.0017	1.0029	1.0012	0.9951	0.9938
0.7504	0.9959	0.9963	1.0039	0.9967	0.9934	0.9903	0.9969
0.8337	1.0021	0.9984	1.002	0.9979	0.9995	1.001	0.993
0.917	0.9963	0.9955	1.0069	1.0023	0.9931	0.9922	1.0008
1.0008	0.9937	0.996	0.9953	1.0034	0.9952	0.9998	0.9995
1.0842	0.9985	0.9958	1.0011	0.9984	0.9914	1.0013	1.0017
1.1676	0.9899	0.9979	0.9968	1.0041	0.9913	0.998	1.0031
1.2509	0.995	0.9957	1.0046	0.9964	0.9961	0.9933	1.0033
1.3342	0.9878	0.9899	1.002	0.9922	1.003	0.9899	1.0044
1.4176	0.9953	0.9889	0.9981	0.9919	1.0001	0.996	1.0066
1.5009	0.9909	0.9846	1.0006	0.9995	0.9963	0.991	1.001
1.5843	0.9928	0.9879	1.0008	0.9954	0.9929	0.9969	1.0053
1.6676	0.9957	0.99	0.9978	1.0008	0.996	0.9955	1.0071
1.7509	0.9945	0.9911	1.0007	1.001	0.9962	0.9901	1.0052
1.8343	0.9924	0.9868	1.0064	1.0019	0.9936	0.9954	1.011
1.9176	0.9927	0.9831	1.0077	0.9945	0.9941	0.995	1.0112
2.001	0.9963	0.9814	1.002	1.012	0.9891	0.998	1.0112
2.0843	0.9893	0.9817	1.0116	1.0295	1.0214	1.0074	1.0202
2.1676	0.9923	0.9959	1.0176	1.0247	1.0201	0.9869	1.0127
2.251	0.8691	0.9961	1.0132	1.0167	1.0191	0.9837	1.001
2.3343	0.8845	0.996	1.0116	1.0111	1.0098	0.9846	1.0078
2.4177	0.8993	0.981	1.0155	1.0204	0.9967	0.9809	1.0084
2.501	0.9085	0.9787	1.0228	1.0211	0.9869	0.9808	1.0094
2.5843	0.8897	0.9645	1.0138	1.0315	0.9684	0.9866	1.0159
2.6677	0.8622	0.975	1.0145	1.0361	0.9768	0.9817	1.009
2.751	0.858	0.9693	1.0225	1.0263	0.9889	0.9838	1.004
2.8344	0.827	0.9729	1.0247	1.036	0.9937	0.9806	1.0129
2.9177	0.8291	0.9701	1.0289	1.0342	0.9939	0.98	1.0137
3.001	0.8424	0.975	1.0261	1.0345	0.9911	0.9783	1.0171
3.0844	0.8634	0.9831	1.0303	1.0342	0.9913	0.9799	1.0103
3.1677	0.875	0.9815	1.0343	1.0328	0.9904	0.9882	1.0155
3.2511	0.8931	0.9798	1.0387	1.0452	0.9939	0.9919	1.0122
3.3344	0.9016	0.985	1.0369	1.0424	0.9942	0.9855	1.0122
3.4177	0.9096	0.9889	1.0436	1.042	0.9902	0.9886	1.006
3.5011	0.9223	0.9989	1.0495	1.0447	0.9943	0.9852	1.0034
3.5844	0.9225	0.9925	1.0447	1.0462	0.994	0.9768	1.0077
3.6677	0.9408	0.9953	1.0434	1.0458	0.9954	0.9761	1.0068
3.7511	0.9386	0.993	1.045	1.0493	0.9961	0.9774	1.006
3.8344	0.9432	0.9968	1.0529	1.0539	0.9999	0.9678	1.0089
3.9178	0.9466	0.9976	1.0541	1.0606	0.9942	0.9741	1.006
4.0011	0.9562	0.9968	1.0556	1.0566	0.9951	0.9741	1.0031
4.0844	0.9541	1.0021	1.051	1.054	0.9936	0.9743	1.0052
4.1678	0.9623	1.0002	1.0525	1.0512	0.9926	0.9728	1.0029
4.2511	0.9686	1.0001	1.0587	1.0587	0.992	0.9709	1.0068
4.3345	0.9683	1.0018	1.054	1.0644	0.9963	0.9659	1.0064
4.4178	0.9695	1.0031	1.0593	1.0631	0.9883	0.972	1.0028
4.5012	0.9737	1.0102	1.0567	1.0672	0.9987	0.972	1.0001
4.5845	0.9801	1.0069	1.0677	1.071	0.9959	0.973	1.0056
4.6679	0.9853	1.0044	1.0643	1.0679	1.0005	0.9721	1.0079
4.7512	0.9868	1.0124	1.0627	1.0618	0.9987	0.9738	1.0054
4.8346	0.9855	1.0062	1.0643	1.0633	0.9999	0.9684	1.0084
4.9179	0.9893	1.0127	1.0688	1.0651	0.9939	0.9643	1.006
5.0012	0.9937	1.0106	1.0708	1.0667	0.9965	0.9727	1.0043
5.0846	0.9937	1.0111	1.0724	1.0755	0.9966	0.9749	1.013
5.1679	0.995	1.0127	1.0756	1.0728	1.0001	0.9707	1.0101
5.2513	0.9981	1.019	1.0728	1.0743	0.9992	0.9686	1.0073
5.3346	1.0027	1.01	1.073	1.0749	1.0041	0.9704	1.0055
5.418	0.9992	1.0173	1.0709	1.0763	1.0063	0.9705	1.0066
5.5013	0.9955	1.0116	1.0743	1.0706	1.0044	0.9663	1.0072
5.5847	1.001	1.0165	1.0765	1.0745	1.0036	0.9741	1.0078
5.668	1.0083	1.0147	1.0834	1.0741	1.0036	0.969	1.004
5.7514	1.0041	1.0161	1.0791	1.0798	1.0044	0.9714	1.0033
5.8347	1.0041	1.0191	1.0776	1.0774	1.0076	0.9748	1.008
5.9181	1.0111	1.0167	1.078	1.0769	1.0065	0.9709	1.006
6.0014	1.015	1.0189	1.0819	1.0769	0.9998	0.9693	1.0116
6.0848	1.0112	1.0202	1.078	1.0805	1.0017	0.9743	1.0151
6.1681	1.0116	1.0155	1.0806	1.0844	1.0085	0.9734	1.0088
6.2515	1.0164	1.0167	1.0758	1.0809	1.0027	0.9751	1.0167
6.3348	1.0177	1.0139	1.0781	1.0838	1.0051	0.9708	1.0144
6.4181	1.0186	1.0124	1.0792	1.0803	1.0046	0.9675	1.0152
6.5015	1.009	1.0209	1.0807	1.0831	1.0099	0.9683	1.0136
6.5848	1.0204	1.0224	1.0822	1.0874	1.0079	0.9703	1.0147
6.6682	1.0168	1.0231	1.0851	1.084	1.0145	0.9695	1.0127
6.7515	1.0179	1.0223	1.0862	1.0846	1.0143	0.973	1.0108
6.8349	1.0223	1.0211	1.0894	1.085	1.0066	0.9715	1.021
6.9182	1.0167	1.0201	1.0886	1.086	1.0098	0.9712	1.0159
7.0016	1.0152	1.0233	1.0913	1.0881	1.0126	0.9744	1.0146
7.0849	1.024	1.0194	1.095	1.0895	1.0143	0.968	1.0169
7.1682	1.026	1.0225	1.0929	1.0863	1.0161	0.9707	1.0243
7.2516	1.0232	1.0264	1.091	1.0874	1.0067	0.9691	1.0255
7.3349	1.0225	1.0248	1.0973	1.0851	1.0101	0.9758	1.0222
7.4183	1.0211	1.0247	1.0925	1.0952	1.0052	0.978	1.0201
7.5016	1.0255	1.0272	1.0948	1.0979	1.0093	0.98	1.0232
7.5849	1.0257	1.0246	1.0917	1.0968	1.0158	0.9759	1.0233
7.6683	1.0192	1.0232	1.0904	1.0952	1.0135	0.9703	1.0281
7.7516	1.0238	1.022	1.0977	1.0917	1.0059	0.9697	1.0283
7.835	1.0282	1.0238	1.0916	1.0946	1.0103	0.9695	1.0299
7.9183	1.0292	1.0191	1.0924	1.0913	1.0131	0.9719	1.0288
8.0016	1.0245	1.02	1.0961	1.0961	1.0147	0.9779	1.0226
8.085	1.0219	1.0256	1.0976	1.0969	1.0156	0.9726	1.0267
8.1683	1.025	1.0252	1.0971	1.0981	1.0127	0.9735	1.0267
8.2517	1.0269	1.0264	1.0956	1.0986	1.011	0.9793	1.0234
8.335	1.025	1.0295	1.099	1.1007	1.0124	0.9732	1.0256
8.4184	1.0294	1.0264	1.0954	1.0968	1.0186	0.9684	1.0268
8.5017	1.0318	1.0259	1.105	1.1029	1.0192	0.9786	1.0264
8.585	1.0305	1.0242	1.103	1.0992	1.0128	0.977	1.0261
8.6684	1.0222	1.0225	1.1001	1.0941	1.017	0.9721	1.0291
8.7517	1.0188	1.0197	1.1037	1.0977	1.0166	0.9712	1.0287
8.8351	1.0307	1.0274	1.1052	1.0999	1.0204	0.9719	1.0271
8.9184	1.0284	1.0217	1.1038	1.0989	1.0126	0.9751	1.0325
9.0018	1.025	1.0242	1.1061	1.0989	1.0132	0.9708	1.0334
9.0851	1.0191	1.0211	1.0983	1.1013	1.0112	0.9729	1.0292
9.1684	1.023	1.0297	1.1041	1.0999	1.015	0.9716	1.0317
9.2518	1.0237	1.0259	1.0992	1.1078	1.0236	0.9698	1.0316
9.3351	1.0293	1.0261	1.1046	1.0998	1.0233	0.9717	1.0294
9.4184	1.0295	1.0185	1.1029	1.1028	1.0211	0.974	1.0349
9.5018	1.0205	1.022	1.1073	1.1046	1.0182	0.9704	1.0326

## Sheet: E. Fig. 5c
SC	shNHE1
7.1849	7.1573
7.1904	6.9159
7.3074	6.6093
7.0574	6.8305
7.0846	6.7578
7.2677
7.2053

## Sheet: E. Fig. 5d
0.77 cp + Sc	0.77 cP + KD	8 cP + Sc	8 cP + KD
3510	2440	6760	3480
4370	2710	6110	3960
5090	4090	7800	4680
3120	4270	5850	5170
2760	3320	4780	2350
5150	2970	3930	5060
3320	3320	6740	3420
3780	2900	6210	4060
4880	2920	6630	4660
3980	2730	5720	6300
2150	3720	4880	5790
3570	4520	5980	5020
4970	3790	3400	5070
3480	6880	3930	3730
4980	3070	7550	3890
5880	4590	9120	6260
5490	4380	7170	4640
3350	5360	8270	7750
5210	3790	7890	5270
5670	5550	5290	6250
5030	3640	9440	3800
5200	3940	9290	4080
3620	4690	6810	3980
3690	3510	6460	4600
3590	4360	4030	5390
3670	3730	9150	6120
6600	3690	6140	6010
3030	5680	6040	2960
5470	5620	4970	7140
4950	5010	8420	4550
5540	3540	5560	6330
5050	5030	5210	8190
5400	6750	4200	6920
4240	4910	7910	6400
5810	3610	5830	7590
3120	3300	5900	3970
5440	3850	6340	3570
4270	3890	3660	3990
4770	6310	6070	5040
5120	4990	5120	4840
7210	4730	6810	6780
5110	3880	6570	4450
4370	4310	7590	4260
5390	5940	8250	5810
4610	4050	6680	4660
4830	7240	7320	4760
7870	4300	9930	4100
6110	5810	6420	7450
5170		5140	5170
		9810	5830
			4530
			4480

## Sheet: EF 5e
Normalized X	0.77 cP	8 cP
0	1	0.25
0.00833333	0.976861	0.25
0.0166667	0.954111	0.25
0.025	0.93175	0.25
0.0333333	0.909778	0.250001
0.0416667	0.888194	0.250002
0.05	0.867	0.250005
0.0583333	0.846194	0.250009
0.0666667	0.825778	0.250015
0.075	0.80575	0.250024
0.0833333	0.786111	0.250036
0.0916667	0.766861	0.250053
0.1	0.748	0.250075
0.108333	0.729528	0.250103
0.116667	0.711444	0.250139
0.125	0.69375	0.250183
0.133333	0.676444	0.250237
0.141667	0.659528	0.250302
0.15	0.643	0.25038
0.158333	0.626861	0.250471
0.166667	0.611111	0.250579
0.175	0.59575	0.250703
0.183333	0.580778	0.250847
0.191667	0.566194	0.251012
0.2	0.552	0.2512
0.208333	0.538194	0.251413
0.216667	0.524778	0.251653
0.225	0.51175	0.251922
0.233333	0.499111	0.252223
0.241667	0.486861	0.252558
0.25	0.475	0.25293
0.258333	0.463528	0.25334
0.266667	0.452444	0.253793
0.275	0.44175	0.254289
0.283333	0.431444	0.254833
0.291667	0.421528	0.255428
0.3	0.412	0.256075
0.308333	0.402861	0.256779
0.316667	0.394111	0.257542
0.325	0.38575	0.258367
0.333333	0.377778	0.259259
0.341667	0.370194	0.26022
0.35	0.363	0.261255
0.358333	0.356194	0.262365
0.366667	0.349778	0.263556
0.375	0.34375	0.264832
0.383333	0.338111	0.266195
0.391667	0.332861	0.267649
0.4	0.328	0.2692
0.408333	0.323528	0.270851
0.416667	0.319444	0.272606
0.425	0.31575	0.274469
0.433333	0.312444	0.276445
0.441667	0.309528	0.278539
0.45	0.307	0.280755
0.458333	0.304861	0.283097
0.466667	0.303111	0.28557
0.475	0.30175	0.28818
0.483333	0.300778	0.290931
0.491667	0.300194	0.293827
0.5	0.3	0.296875
0.508333	0.300194	0.300079
0.516667	0.300778	0.303445
0.525	0.30175	0.306977
0.533333	0.303111	0.310681
0.541667	0.304861	0.314564
0.55	0.307	0.31863
0.558333	0.309528	0.322885
0.566667	0.312444	0.327334
0.575	0.31575	0.331985
0.583333	0.319444	0.336842
0.591667	0.323528	0.341911
0.6	0.328	0.3472
0.608333	0.332861	0.352714
0.616667	0.338111	0.358458
0.625	0.34375	0.364441
0.633333	0.349778	0.370668
0.641667	0.356194	0.377145
0.65	0.363	0.38388
0.658333	0.370194	0.390878
0.666667	0.377778	0.398148
0.675	0.38575	0.405696
0.683333	0.394111	0.413528
0.691667	0.402861	0.421652
0.7	0.412	0.430075
0.708333	0.421528	0.438804
0.716667	0.431444	0.447847
0.725	0.44175	0.457211
0.733333	0.452444	0.466904
0.741667	0.463528	0.476932
0.75	0.475	0.487305
0.758333	0.486861	0.498029
0.766667	0.499111	0.509112
0.775	0.51175	0.520563
0.783333	0.524778	0.532389
0.791667	0.538194	0.544599
0.8	0.552	0.5572
0.808333	0.566194	0.570201
0.816667	0.580778	0.583611
0.825	0.59575	0.597438
0.833333	0.611111	0.61169
0.841667	0.626861	0.626376
0.85	0.643	0.641505
0.858333	0.659528	0.657085
0.866667	0.676444	0.673126
0.875	0.69375	0.689636
0.883333	0.711444	0.706625
0.891667	0.729528	0.724102
0.9	0.748	0.742075
0.908333	0.766861	0.760555
0.916667	0.786111	0.77955
0.925	0.80575	0.799071
0.933333	0.825778	0.819126
0.941667	0.846194	0.839726
0.95	0.867	0.86088
0.958333	0.888194	0.882598
0.966667	0.909778	0.90489
0.975	0.93175	0.927766
0.983333	0.954111	0.951236
0.991667	0.976861	0.975311
1	1	1

## Sheet: EF 5f
Normalized X	0.77 cP	8 cP
0	1	1
0.00833333	0.991548	0.956471
0.0166667	0.984079	0.919076
0.025	0.97658	0.881441
0.0333333	0.970005	0.84947
0.0416667	0.963373	0.81706
0.05	0.957609	0.789894
0.0583333	0.951766	0.762121
0.0666667	0.94674	0.739213
0.075	0.941612	0.715562
0.0833333	0.937256	0.696433
0.0916667	0.932778	0.676451
0.1	0.929029	0.660682
0.108333	0.925142	0.643972
0.116667	0.921943	0.631194
0.125	0.918591	0.617409
0.133333	0.915891	0.607302
0.141667	0.913023	0.596136
0.15	0.910774	0.588419
0.158333	0.908344	0.579607
0.166667	0.906502	0.574036
0.175	0.904469	0.567346
0.183333	0.902995	0.563709
0.191667	0.90132	0.558939
0.2	0.900178	0.557051
0.208333	0.898825	0.554028
0.216667	0.897982	0.553731
0.225	0.89692	0.552304
0.233333	0.896346	0.553462
0.241667	0.895547	0.553502
0.25	0.895214	0.555999
0.258333	0.894651	0.557398
0.266667	0.894537	0.561136
0.275	0.894186	0.5638
0.283333	0.894268	0.568699
0.291667	0.89411	0.572552
0.3	0.894369	0.578543
0.308333	0.894385	0.583524
0.316667	0.894804	0.590555
0.325	0.894978	0.596613
0.333333	0.895543	0.604644
0.341667	0.895861	0.611742
0.35	0.896561	0.620742
0.358333	0.897011	0.628853
0.366667	0.897834	0.638805
0.375	0.898409	0.647913
0.383333	0.899347	0.658806
0.391667	0.900039	0.668905
0.4	0.901087	0.680739
0.408333	0.90189	0.691832
0.416667	0.903044	0.704617
0.425	0.903955	0.716715
0.433333	0.905214	0.730468
0.441667	0.906233	0.743592
0.45	0.907596	0.758339
0.458333	0.908724	0.772516
0.466667	0.910194	0.788292
0.475	0.911433	0.803559
0.483333	0.913014	0.820405
0.491667	0.91437	0.836809
0.5	0.916067	0.854775
0.508333	0.917547	0.872367
0.516667	0.919369	0.891512
0.525	0.920981	0.910353
0.533333	0.922938	0.930743
0.541667	0.924693	0.950903
0.55	0.926797	0.972612
0.558333	0.928708	0.994168
0.566667	0.930972	1.01728
0.575	0.933054	1.04032
0.583333	0.935494	1.06492
0.591667	0.937763	1.08953
0.6	0.940396	1.11572
0.608333	0.942871	1.14201
0.616667	0.945716	1.1699
0.625	0.948417	1.19798
0.633333	0.951496	1.22768
0.641667	0.954444	1.25767
0.65	0.95778	1.2893
0.658333	0.961	1.32133
0.666667	0.964617	1.35503
0.675	0.968134	1.38923
0.683333	0.972059	1.42514
0.691667	0.975901	1.46166
0.7	0.980162	1.49992
0.708333	0.984358	1.53892
0.716667	0.988984	1.57968
0.725	0.993565	1.62133
0.733333	0.998589	1.66476
0.741667	1.00359	1.70922
0.75	1.00904	1.7555
0.758333	1.01449	1.80296
0.766667	1.02041	1.85226
0.775	1.02635	1.90292
0.783333	1.03277	1.95543
0.791667	1.03923	2.00949
0.8	1.0462	2.06541
0.808333	1.05322	2.12308
0.816667	1.06076	2.1826
0.825	1.06839	2.24414
0.833333	1.07655	2.30746
0.841667	1.08483	2.3731
0.85	1.09365	2.44045
0.858333	1.10262	2.51047
0.866667	1.11215	2.58203
0.875	1.12185	2.65673
0.883333	1.13213	2.73272
0.891667	1.14261	2.81243
0.9	1.15369	2.89304
0.908333	1.16499	2.97813
0.916667	1.17692	3.06353
0.925	1.1891	3.15444
0.933333	1.20193	3.24476
0.941667	1.21504	3.34201
0.95	1.22881	3.43731
0.958333	1.24289	3.54156
0.966667	1.25767	3.64177
0.975	1.27278	3.75387
0.983333	1.28861	3.85874
0.991667	1.30481	3.97982
1	1.32174	4.08875

## Sheet: E. Fig. 5g
sh(1)NHE1					sh(2)NHE1
0.77 cP + Sc	0.77 cP + KD	8 cP + Sc	8 cP + KD		0.77 cP + Sc	0.77 cP + KD	8 cP + Sc	8 cP + KD
59.6465	45.479	66.1554	71.6167		63.7744	38.1889	69.9652	50.8875
76.7472	33.2972	109.842	45.299		27.3489	47.6124	71.8538	43.2966
63.2324	54.8491	112.136	39.3291		40.278	47.4799	82.2453	29.4736
87.7463	51.8765	52.818	69.0431		111.585	58.734	57.9832	59.4339
59.635	71.3075	98.1248	44.5827		67.3623	52.3093	57.5395	33.1169
89.9546	78.0878	151.419	83.1877		105.646	69.7396	96.2916	40.5806
45.7201	41.7537	103.068	28.3828		43.4568	41.4104	50.2561	43.9877
93.8477	56.4081	89.584	72.4008		81.5322	26.2027	108.719	42.4299
52.7009	32.7038	57.7477	92.1493		32.9794	50.8648	87.4867	60.9242
91.6376	33.3028	66.8766	91.3088		68.8165	56.1581	86.546	72.9962
73.5849	56.2564	102.458	21.2367		67.9693	60.6408	48.2973	24.7419
87.1811	54.5112	113.352	77.7864		54.8317	53.1621	68.4869	30.1466
90.3297	72.9863	97.5191	39.9127		49.4873	15.5297	148.542	38.8633
78.6527	35.0895	148.857	61.2148		60.5138	77.838	70.028	51.7296
88.9575	73.2453	109.321	56.9455		99.1729	26.7797	55.9591	45.5351
74.1413	28.9847	130.065	42.4227		53.7165	67.0358	152.13	42.0146
75.8461	45.2042	93.9907	94.2934		68.2121	43.0297	91.17	77.7892
48.5958	42.6591	72.5644	66.4712		29.3476	46.5584	69.8641	36.8704
58.9818	40.741	50.1379	64.8095		80.2743	53.1983	73.0741	47.0728
39.2013	42.7546	117.296	46.1428		72.95	56.8003	76.6503	35.5964
86.5372	47.5451	150.357	83.5997		130.305	54.6442	104.976	38.5107
68.663	69.4507	84.1813	92.5452		56.7585	44.4482	71.0696	103.686
73.3596	78.2583	127.029	44.8837		53.5607	38.8012	72.4541	60.77
85.5765	39.0434	151.209	54.5786		76.6265	33.573	55.4006	58.3345
33.321	63.8101	83.1759	76.0991		128.882	74.7596	126.057	68.5362
60.9675	50.3917	85.5131	55.6527		42.1735	52.2108	74.3194	32.4063
71.8474	42.6024	135.101	49.3532		28.2701	75.0192	102.778	41.5093
67.9348	56.9978	135.246	70.3815		57.3953	44.7525	83.5244	37.6922
54.7679	55.9241	50.791	62.5201		72.5284	51.6395	107.243	59.5274
32.1243	36.243	68.7568	59.921		36.3311	32.0175	89.7079	49.687
112.895	55.6653	73.2832	40.2757		84.8171	68.8701	100.046	37.0827
50.3153	50.3356	104.094	53.9347		77.944	66.6498	75.7101	120.074
52.1933	40.83	104.934	79.981		138.511	74.8658	128.385	46.6802
43.0784	41.4699	57.2893	45.8422		45.8188	74.9777	77.2824	81.7935
47.1957	45.3187	121.193	52.6023		69.1961	52.2961	66.2692	54.5062
56.7171	36.0062	99.8129	38.1445		38.6957	50.9634	73.4457	68.4141
72.3164	64.442	129.607	73.1228		72.4924	59.3876	105.725	80.7722
49.9342	32.8283	136.266	58.3871		94.9475	58.7109	150.29	46.7964
43.7173	54.0311	150.973	62.558		80.4409	59.6641	82.6234	24.5346
55.618	32.7778	80.1041	70.0863		51.4588	118.288	66.0582	47.6571
52.2639	74.5848	135.225	63.0432		50.0526	29.7281	133.904	52.1174
83.4433	32.4948	172.592	88.6525		117.327	53.1096	53.8595	48.0215
86.5112	53.426	128.407	72.8491		58.234	63.0289	70.6229	46.4624
60.8344	44.1998	107.027	116.507		61.5744	31.4638	80.149	48.0058
79.7112	26.647	97.9514	70.5235		39.8494	38.8145	144.249	45.9547
71.4329	38.9701	107.297	69.7876		61.447	79.2082	71.7201	51.6805
68.5488	42.2248	166.588	69.9257		87.0968	24.1181	81.5307	43.0675
45.6678	94.937	89.1937	72.4964		47.8847	74.5803	137.259	58.9021
77.2783	63.1304	75.8781	105.77		91.4104	102.64	76.1774	92.4376
49.4817	53.9284	69.4501	77.9623		56.1201	54.1001	82.2453	42.2616
39.9684	77.8336	86.8392	82.1451		43.202	37.8091	94.669	89.3627
99.5524	53.9549	153.921	89.5326		51.985	42.7181	129.618	52.6055
70.516	80.8606	102.974	49.5562		60.0857	41.1055	70.5536	81.6781
54.5287	52.7251	146.488	66.2869		50.3854	51.5712	91.3897	52.7348
45.8285	53.4672	74.8598	112.73		56.4393	46.3858	167.364	71.8265
92.8133	53.1438	98.6005	63.3039		59.9601	49.8795	135.575	83.8159
67.0055	66.6591	131.9	124.33		61.7632	34.2053	94.4749	41.2616
132.138	128.084	90.108	64.2286		48.8461	68.3006	48.5479	58.7016
89.305	13.3507	149.992	100.594		52.7715	55.834	74.4451	94.4395
65.6685	78.2592	83.7498	82.4943		49.8529	36.9198	120.02	39.3574
58.6505	55.5648	138.656	57.8897		34.0786	30.9965	131.091	54.5142
48.3228	35.8872	184.806	42.5605		58.2925	80.1051	73.9164	94.3274
99.1516	59.0259	122.892	60.985		72.1297	46.8131	122.305	108.217
111.805	55.9391	123.081	62.8496		51.426	49.1928	158.168	82.5429
48.5958	59.6632	107.683	49.6596		39.0499	33.7695	76.0987	113.884
60.0303	86.389	141.556	84.062		41.1914	28.2783	81.3709	116.448
41.8042	40.3405	110.449	90.7845		51.9799	53.6663	96.0766	57.4402
86.2692	119.338	117.782	78.3356		57.1168	48.841	198.154	43.1414
63.1303	85.3024	106.891	71.5897		60.3221	27.9379	102.364	87.5101
140.576	82.7684	95.1099	69.102		43.696	29.7986	66.2278	65.1661
61.6138	95.5817	95.8628	27.162		57.7586	83.0745	130.108	70.4493
68.3743	94.3967	120.885	66.2355		66.3577	57.7958	90.0688	82.4769
71.4355	76.9928	150.952	75.7516		62.3597	35.7014	79.6547	43.2699
102.801	108.768	74.3002	57.8212		44.8169	39.8064	130.927	88.5104
117.406	74.7497	97.8027	71.8966		46.9433	53.7758	76.7142	53.989
118.294	88.1189	114.029	65.0878		77.8498	44.1032	84.1776	61.1703
100.054	59.4821	136.91	82.9141		57.0031	54.2545	90.1941	92.6271
61.3398	71.0627	93.7031	59.8954		49.7591	47.9751	110.544	82.8905
182.856	75.8387	74.0361	55.7366		80.6685	51.7083	71.6219	74.9719
118.837	52.1022	119.923	115.732		85.3525	69.0989	91.9774	103.065
108.924	101.963	77.8277	58.3373		88.6376	48.9524	102.595	72.2389
104.553	100.362	71.2898	109.513		74.122	40.2981	129.876	83.2024
46.5183	80.2497	108.029	52.0319		75.8318	58.2773	52.9389	64.2064
58.684	112.969	66.8931	95.1662		101.717	57.9783	83.0658	62.2188
118.739	93.6668	126.787	23.7116		71.3446	55.6031	107.929	71.9334
102.43	81.6373	94.0126			68.0663	40.9403	182.22	92.817
63.7864	71.2696	110.14			65.5479	60.2818	59.388	71.4738
85.7211	88.1325	140.31			35.451	53.5386	143.299	83.1169
104.528	70.4129				45.7831	36.9723	70.4107	84.3766
127.339	39.517				102.563	39.3358	74.7366	91.332
97.5403	67.7508				121.335	26.9672	57.758	46.4976
84.9645	64.179				79.7802	52.6245	124.094	69.6503
76.3174	69.6003				43.8087	61.548	72.5451	90.1247
79.4288	81.1957				55.9233	58.2924	175.8	80.8628
104.186	95.3624				88.6152	75.0617	168.576	59.9988
134.541	67.5454				55.1776	64.8604	115.973	66.603
97.4369	84.9099				42.583	50.4813	63.2146	78.9706
77.422					97.0628		105.9	72.4284
94.5018					65.779		97.4612	101.149
107.559					74.7884
					67.3861
					59.1501
					80.5006

## Sheet: E. Fig. 5h
SUM159					BrM2
0.77 cP + Vehicle	0. 77 cP + EIPA	8 cP + Vehicle	8 cP + EIPA		0.77 cP + Vehicle	0. 77 cP + EIPA	8 cP + Vehicle	8 cP + EIPA
79.439	32.6811	99.4457	87.381		38.3498	99.1598	93.3339	66.633
56.6875	81.3243	96.5226	60.7819		88.5947	48.8194	166.27	58.0939
85.6143	62.136	73.4519	62.9739		57.1368	50.3368	105.806	84.7608
51.4395	68.0678	91.6289	67.3412		67.4682	53.6035	114.238	45.6491
62.4987	43.6578	126.715	54.2065		66.1694	54.2454	159.436	73.8931
49.7064	64.0867	78.491	69.1132		79.3746	55.6066	131.855	70.9277
96.7847	43.3533	121.003	62.8029		65.6724	35.9913	138.453	79.9468
62.8303	49.1501	97.571	71.2163		90.3968	106.614	129.183	51.3032
89.7065	46.5886	108.645	58.5774		80.8351	82.0998	118.607	45.4943
63.6439	51.9282	71.9798	80.0228		104.316	59.5164	199.166	44.1065
54.1543	60.7255	170.136	63.8141		89.6356	63.7245	173.152	99.9472
48.1992	50.6299	123.681	40.5802		66.6396	55.7645	128.408	40.8469
62.1953	52.0903	130.111	90.9975		59.9408	54.5795	157.343	28.2871
76.3909	47.8771	129.372	74.5583		62.8205	70.1613	166.783	57.1487
69.6287	71.5368	98.3199	59.099		78.0045	36.5036	115.909	42.6136
70.2092	43.5969	135.763	61.9354		95.2749	44.2478	104.507	69.7463
78.6649	49.1999	101.066	60.5712		57.8509	89.5357	144.11	64.575
47.8215	39.154	117.757	70.3875		55.548	31.8158	119.216	48.3865
59.1356	43.6592	123.8	94.3148		131.484	87.1519	165.252	90.4098
79.3508	40.2462	61.5834	63.8307		81.0741	22.1562	120.305	36.0241
77.1001	74.7423	81.2629	55.5116		49.6651	62.9632	143.261	116.225
84.1719	43.9408	77.9175	58.7374		82.4013	46.3753	130.826	90.8709
90.1658	61.7576	122.612	51.2851		90.289	42.6269	95.4634	44.4641
83.8666	37.7722	99.0054	69.6415		91.4625	78.1783	158.739	50.8547
110.125	76.0237	94.7117	66.9057		72.8871	77.9694	103.249	91.8649
77.0693	51.2444	81.8736	91.2963		84.7009	49.0332	97.2	76.6911
82.3494	73.6833	74.257	57.9077		53.985	68.7463	116.431	81.3936
160.673	63.5218	102.663	90.4209		79.1196	38.4101	54.0971	85.5898
72.8457	64.7853	128.014	68.3055		37.6844	65.6271	144.866	51.0514
59.3617	44.466	110.107	92.6399		114.754	97.0817	73.0352	78.2102
70.0853	52.9615	104.265	102.013		150.228	53.1556	84.0078	95.4172
70.545	65.4884	118.867	103.528		40.9335	60.0395	107.804	102.445
53.187	43.0526	94.0423	59.1018		90.34	75.7101	144.774	99.4648
63.4954	49.2097	165.094	86.2876		76.5039	60.7672	126.004	61.1861
90.2155	51.9073	92.2669	32.1084		103.821	82.8119	116.713	68.9315
73.1752	77.1533	80.2586	99.7067		95.4883	81.0856	73.9749	46.8209
76.9635	84.1739	149.998	70.525		91.3657	49.1018	171.147	36.8328
69.4994	58.5209	157.488	71.5313		78.1443	108.279	129.907	62.5166
58.145	50.9376	105.115	87.7028		83.5944	75.0437	85.2594	69.1442
106.144	60.9712	100.899	86.7176		52.5941	70.9932	70.6061	50.1341
80.4502	94.4485	79.9895	102.156		87.6164	50.6351	135.791	85.3672
111.491	80.4333	115.303	57.6665		76.6888	29.5744	146.484	97.4488
49.7423	58.1872	64.024	89.0683		63.1741	64.6744	112.813	108.752
66.8624	47.8573	102.388	67.3173		76.9402	55.8447	132.202	80.3494
83.8172	67.0825	66.6643	72.1396		72.3025	72.5394	182.312	33.2012
107.671	51.489	80.0945	84.1047		51.2871	44.0428	135.766	79.6055
104.921	44.2403	63.0273	69.7834		55.3225	78.4188	104.779	61.5904
75.5088	51.0961	140.542	87.7104		81.1607	57.2592	116.608	55.3738
64.7913	53.9937	171.288	71.2884		91.3962	47.4124	102.346	84.9085
82.351	53.6813	67.7832	110.165		103.115	59.3822	80.0406	54.4646
77.9677	86.9723	128.025	105.977		131.979	57.8049	135.956	41.044
80.7623	40.6697	105.598	22.64		54.7692	37.5998	141.996	62.4507
120.866	27.0117	97.1269	48.7766		56.7833	54.5823	79.4523	62.5418
46.1475	57.1809	100.371	47.7043		33.2171	73.6325	145.944	112.176
47.501	62.4689	126.662	57.6382		75.0371	76.5443	133.259	44.9675
58.1782	62.1501	126.911	67.9789		126.367	56.4487	176.744	39.3977
47.1939	55.1532	79.557	69.3115		94.3427	82.7394	136.734	81.5309
86.0043	47.5239	80.4922	52.9486		57.889	58.3781	145.646	71.3486
89.1051	48.5179	84.9862	76.238		160.59	43.2149	99.7522	63.0693
49.8427	36.0834	78.5451	70.9672		66.6098	51.4368	160.71	38.9548
95.3855	63.0415	117.475	90.1254		121.559	50.6531	107.291	34.9811
73.6466	33.4275	128.896	35.3485		42.8412	55.0626	72.7905	30.4372
73.4188	52.0799	80.7293	29.8932		41.9288	58.4212	110.88	79.9157
41.7276	47.1091	89.1891	78.8913		41.84	57.2854	102.864	70.4689
81.7006	35.333	103.13	36.3317		96.0828	53.3213	175.044	60.8973
65.8562	58.0002	124.218	104.365		89.0391	63.1455	79.1277	45.3952
92.7785	64.4144	58.2346	82.2412		65.6452	78.9067	143.194	94.2012
74.1984	62.7141	141.785	83.7684		104.885	74.4836	145.55	101.026
67.4402	78.2229	109.765	103.213		59.5434	66.5121	150.247	51.6408
96.3601	56.6938	95.9499	68.1913		60.9919	65.5298	129.048	88.3195
51.4403	58.5874	75.678	74.6591		84.4487	84.5094	143.756	86.3939
51.3687	45.3442	51.224	104.323		93.8607	66.9222	89.2107	49.502
87.9504	77.5303	126.376	54.3201		125.47	41.8733	87.0731	85.2095
92.8378	62.7867	106.241	56.1157		125.758	43.5645	92.8965	51.0248
108.578	59.39	68.36	120.62		101.865	56.4243	98.1719	67.1229
59.8272	51.4567	110.891	51.1667		86.7816	36.886	91.9919	74.1632
77.0397	34.8119	130.086	80.7562		82.2554	57.8272	98.6849	40.9537
61.2471	49.7147	108.086	84.3435		84.6826	27.3692	135.757	50.2083
73.3308	52.144	59.3095	82.1559		96.4734	43.856	126.034	58.4108
68.2275	62.7461	76.3725	117.485		60.5892	67.4097	78.5412	65.2191
61.8346	31.1966	98.154	56.4646		87.1209	90.3625	84.753	40.2861
47.6314	41.2575	106.772	61.657		21.5471	50.1532	125.787	66.1864
64.7193	35.8302	86.795	75.1639		67.666	39.5913	174.594	48.9936
87.5142	35.9954	74.2783	78.225		72.5782	89.5816	67.7638	132.931
78.3317	34.3833	82.7273	46.3103		121.082	82.8358	165.341	75.8908
50.4638	91.7913	98.4322	79.8076		38.4071	85.0792	79.6901	78.4286
74.295	55.5292	77.7712	46.2499		64.7518	77.5044	114.568	95.6118
85.8457	62.4572	91.7281	74.4147		98.8201	110.854	74.7295	110.332
45.6086	84.4765	108.938	121.192		44.7467	58.6413	147.883	51.534
38.1936	71.2409	62.6478	74.7411		38.2202	53.4989	139.15	52.0115
80.9477	65.907	95.5045	103.842		113.615	115.314	126.943	85.6365
107.716	53.8766	118.991	68.1196		46.3652	62.3029	117.951	45.2194
92.6013	48.4815	104.534	106.783		85.3756	114.103	111.522	87.0516
48.905	71.1288	84.7531	100.933		105.576	35.383	111.528	50.9011
79.9205	84.5591	147.543	96.6209		75.8078	60.4753	163.872	51.4995
75.2627	34.5123	125.683	104.362		59.4957	52.3283	134.968	53.9251
62.9368	49.7987	72.4538	83.9068		122.93	45.3959	62.8183	61.8104
67.8846	65.2886	46.7171	67.0907		75.0667	33.7502	131.533	65.9701
44.6041	35.3123	122.031	98.5683		104.785	81.8332		32.5066
81.6002	53.9679	94.2547	69.6593		113.438	54.5513		43.2865
	68.7261				100.628
					86.1069
					56.5832

## Sheet: E. Fig. 5i
normalized mRNA levels			shAQP5 migration speed
SC	shAQP5		0.77 cP + Sc	0.77 cP + KD	8 cP + Sc	8 cP + KD
1	0.346472		77.0688	73.648	82.359	52.1901
1	0.203578		77.168	78.128	61.13	29.4812
1	0.256827		79.6944	47.1587	65.4771	39.8157
			114.906	61.1657	81.7005	24.8084
			83.0064	33.2684	55.803	53.9863
			29.5348	55.0944	154.668	21.8396
			77.424	17.7665	78.543	22.439
			56.034	31.6576	93.918	105.452
			58.407	26.6847	129.18	38.4734
			67.0368	48.501	79.2	44.9819
			50.564	60.2	164.892	53.0739
			72.384	49.4973	68.21	83.5751
			45.246	100.626	51.732	64.1962
			41.4507	53.2303	64.92	17.4342
			71.988	104.592	51.3309	29.435
			58.2465	69.83	81.549	9.01939
			71.0208	53.01	54.7063	43.1175
			71.566	58.152	81.456	43.6726
			51.1545	43.3992	62.6064	47.7227
			125.024	69.48	50.5457	44.8776
			38.8062	109.236	138.616	49.3499
			72.264	83.487	116.428	59.7894
			50.7754	88.0248	77.622	49.7073
			45.7996	107.931	77.724	44.634
			43.7508	34.8397	60.326	36.5007
			106.536	19.3774	75.72	80.1468
			59.544	39.024	56.8392	115.409
			50.3293	81.522	90.213	19.6663
			44.5332	48.2055	120.396	17.3649
			85.3848	45.26	76.192	76.9544
			74.1624	82.8	73.884	31.2503
			60.228	29.8877	81.6384	61.3226
			90.9338	50.628	113.328	33.6318
			80.2928	70.928	116.848	29.0065
			96.6147	45.9926	107.496	34.4902
			101.139	59.877	72.5685	31.0614
			87.5185	25.26	93.924	60.0668
			63.6195	32.8822	52.2067	47.7817
			50.8494	47.5272	59.87	62.7209
			75.6643	35.1432	66.7776	42.8849
			58.0626	52.2977	47.76	83.8764
			99.0421	60.0549	95.967	41.0435
			26.316	41.2404	136.464	37.8164
			107.817	82.473	129.748	37.0252
			91.0027	78.114	94.7088	30.0297
			58.08	44.9833	121.076	88.826
			58.949	26.3488	100.487	78.372
			29.3535	21.4842	67.2384	53.4255
			44.6884	29.9845	54.8888	99.5112
			51.1734	31.7301	124.869	16.0976
			54.8006	22.4091	100.348	43.0967
			51.821	28.3426	71.9543	62.573
			70.3715	37.9958	95.694	132.144
			32.4517	40.4166	121.139	41.451
			71.5165	50.4607	53.2661	114.665
			139.223	28.2172	44.031	51.7665
			56.9275	20.9366	69.1148	42.2764
			64.931	31.4976	84.735	61.3161
			46.5397	48.339	38.085	82.263
			19.7146	47.8427	96.938	31.4367
			64.9941	17.9403	42.3483	56.4024
			94.1772	39.4733	83.5837	51.2674
			101.424	78.2508	135.431	53.1157
			102.32	32.9797	87.5618	69.6335
			47.3514	74.9658	113.537	89.161
			71.148	66.141	56.7294	117.239
			71.699	63.4404	131.989	83.109
			63.6317	28.9417	47.7042	69.461
			54.1838	27.1165	53.646	73.1694
			29.5265	20.1685	84.4236	64.402
			51.2919	41.019	87.0984	76.9985
			43.362	45.2265	124.935	118.626
			40.2738	45.6596	107.549	129.374
			72.903	57.863	118.925	36.9875
			34.3767	44.1454	76.4032	70.2416
			25.3562	18.7508	115.305	49.3534
			41.6134	13.7223	30.0205	57.6626
			17.7109	50.3036	54.5559	44.0193
			38.5174	29.3676	147.963	45.429
			88.0673	43.1794	63.8082	105.891
			133.405	55.1974	81.2345	117.869
			44.2587	24.9711	113.731	29.7565
			58.494	38.3688	72.128	64.579
			31.3047	76.3554	79.9566	52.558
			70.953	42.6608	78.817	28.5168
			67.119	54.7762	66.7854	77.892
			54.9905	89.3832	44.5095	83.9268
			44.6796	35.9531	86.1382	54.084
			33.7759	59.4433	135.237	29.457
			33.9677	60.4045		85.0524

## Sheet: E. Fig. 5j
iso	2x hypo
4.89	4.87
4.63	5
4.58	5
4.9	4.8
4.8	4.9
4.92	4.89
4.43	4.8
4.61	4.6
4.78	4.6
4.5	4.9
4.5	4.83
4.7	4.96
4.68	4.9
4.46	4.8
4.81	4.9
4.9	4.9
4.78	4.9
4.17	4.9
4.6	4.9
4.4	4.8
4.5	4.9
4.5	5
4.8	5.1
4.4	5
4.8	4.89
4.81	5
4.9	4.8
4.5	4.7
4.86	4.8
4.9	5.2
4.6	4.9
4.7	4.8
4.8	5
5.3	4.9
5.2	4.8
	4.9

## Sheet: E. Fig. 5k
time (m)	WT + 0.77 cP								WT + 8 cP
0	-0.13286	0.041704	0.150752		0.138276	0.111178	-0.06464	-0.07664	-0.14918	0.045558	-0.06842	0.110608	0.041096	0.005347	0.674848	-0.44776
2	-0.15086	0.062541	0.09763	-0.05003	0.152772	0.034311	-0.09843	-0.07304	-0.30506	-0.07046	-0.15474	0.096257	0.013504	0.008059	0.435932	-0.28108
4	-0.13086	0.063889	0.133533	0.134517	0.120269	0.198383	-0.07959	-0.12953	-0.34993	0.012643	-0.15888	0.139914	-0.03471	-0.0565	0.105283	1.65525
6	-0.01426	-0.03712	0.100123	0.098389	0.072941	0.128641	-0.07643	-0.12991	3.62341	-0.01695	-0.07381	0.124548	-0.06816	-0.08701	0.975986	2.11005
8	-0.0623	0.024395	0.206317	-0.0598	0.062612	0.033646	-0.10101	-0.10888	-0.32308	0.042287	2.24415	0.025565	-0.03044	0.105001	0.123899	0.186027
10	0.007272	-0.20729	0.03752	-0.09507	0.037836	0.033351	-0.09393	-0.09634	-0.22563	0.117061	1.33915	0.017085	-0.06013	0.060218	1.88992	2.76825
12	0.055828	-0.14259	-0.01967	-0.18056	0.024876	0.044316	-0.10754	-0.10656	-0.03104	0.001756	0.986411	0.098214	-0.02037	0.060418	-0.06891	0.065106
14	-0.02277	-0.05005	-0.08227	-0.16458	0.040965	0.084079	-0.13898	-0.09471	-0.15151	0.060584	0.373702	0.124427	-0.02699	-0.07633	-0.0371	0.748797
16	0.036781	-0.071	-0.21261	-0.15474	0.008559	-0.13811	-0.10753	-0.01471	0.59495	-0.08677	0.19593	0.208552	-0.05676	-0.08082	0.111635	0.133089
18	0.047824	-0.06355	-0.24494	-0.14918	0.035751	-0.0159	-0.1236	-0.08903	-0.06454	-0.07813	0.083341	0.034963	-0.04922	-0.02595	-0.07429	0.247594
20	0.101865	0.012127	0.583776	-0.14071	0.079626	-0.0334	-0.05217	0.064923	-0.04612	-0.02758	0.159479	-0.03032	-0.04858	0.093411	0.068261	0.267053
22	0.073972	0.005937	-0.0857	0.002433	0.065841	-0.03399	-0.11331	-0.04978	-0.08337	0.905586	-0.0545	4.61658	0.011746	0.052183	0.012207	0.353385
24	0.050016	-0.04935	-0.00411	-0.09981	0.029824	-0.06013	-0.06437	-0.03539	0.195784	0.841596	-0.03382	-0.06327	-0.0379	0.085225	0.279707	1.8311
26	0.003137	0.069576	0.016111	0.011846	0.006672	0.053583	-0.06089	-0.04475	-0.09553	0.372764	-0.06185	-0.04679	-0.17834	0.044064	0.076862	0.30569
28	0.153362	0.022565	0.137946	-0.00487	0.088597	0.06488	-0.00737	0.010782	0.039473	0.954805	-0.04911	0.531884	-0.02807	0.034234	-0.05859	0.154436
30	0.042742	0.052597	0.156211	-0.00899	0.049154	-0.0331	-0.0565	0.018969	0.051826	-0.05748	-0.04354	0.919941	-0.06859	0.407574	0.016426	-0.03845
32	0.119798	-0.02103	0.256296	-0.08175	-0.0072	-0.06482	0.023881	0.001738	0.022014	-0.05789	0.666643	-0.17049	-0.04131	0.231447	0.811948	0.075014
34	0.093446	0.016163	0.087563	-0.01994	-0.03969	-0.09495	-0.0391	-0.02924	-0.10374	-0.08937	0.340609	-0.06071	-0.04486	0.296832	-0.06923	2.94761
36	0.078577	0.021651	0.014533	-0.04086	0.029099	-0.18614	-0.02201	-0.02702	-0.01497	-0.21306	0.435014	0.895974	0.062413	0.329215	0.071461	0.146028
38	0.017734	0.10171	-0.01606	-0.08083	0.01667	-0.04835	-0.04662	-0.0331	-0.15379	0.335607	1.69496	-0.08833	0.116414	0.41717	0.366084	0.116765
40	0.098999	0.002556	0.050732	-0.10039	0.040413	-0.101	-0.06952	-0.00662	0.066197	0.94213	0.787915	0.230368	0.108815	0.27406	1.64836	-0.00699
42	0.090686	0.01791	-0.03286	-0.14822	-0.02077	-0.08125	-0.0319	0.034457	0.09368	0.717859	-0.04934	-0.12949	0.012534	0.450872	1.18344	0.077405
44	0.062755	-0.03585	0.03197	-0.22708	0.028892	-0.08357	-0.06335	0.090178	0.145935	0.055831	0.022705	-0.00268	0.119623	0.304875	0.41268	0.031597
46	0.074411	-0.03976	0.087549	-0.19532	0.002257	-0.07966	0.07846	0.079177	1.07575	5.94483	-0.0332	-0.0501	0.076485	0.314579	0.594707	0.095868
48	-0.01849	0.029562	0.05842	-0.19161	0.031105	-0.00553	-0.09353	0.026963	0.515401	0.39101	-0.29024	-0.08639	0.231796	0.163259	0.197572	0.125341
50	-0.05213	-0.01853	0.035491	-0.09603	0.005661	-0.10665	-0.11125	0.016563	0.381862	4.75611	2.66721	-0.05786	0.16809	0.35015	-0.07058	0.128434
52	-0.07646	0.050807	0.050636	-0.06161	0.031181	-0.05884	-0.13317	0.012393	0.38864	5.52476	0.62499	-0.09999	0.01389	0.389726	1.34002	-0.03947
54	-0.01654	0.013961	0.066886	0.094309	0.036004	-0.10938	-0.1404	0.011802	0.184461	2.5638	1.72592	-0.12664	0.197551	0.376209	1.26755	-0.32062
56	-0.00518	0.040668	-0.0087	0.13228	0.037149	-0.10425	-0.13939	-0.02797	-0.02005	1.20775	4.50937	-0.0487	2.62764	0.106953	-0.0435	-0.07626
58	0.064049	0.057378	0.002259	0.110022	0.02353	-0.08952	-0.19447	-0.02476	0.671979	1.02161	1.21499	-0.12918	-0.12052	0.069305	0.095686	-0.14231
60	-0.00352	0.028422	0.025792	0.098101	-0.00896	-0.15309	-0.09508	-0.01274	0.62034	1.86947	0.709299	-0.16511	6.5225	0.093085	0.033558	-0.03485
62	-0.0633	0.044304	0.020101	0.124826	0.019478	-0.07988	-0.08864	0.002748	8.57516	6.63461	1.07486	-0.13599	0.097116	0.126261	0.078369	0.014265
64	0.03038	0.059628	0.012458	0.092782	-0.01329	-0.12758	-0.07191	-0.00239	0.261988	4.58316	0.233323	-0.04984	0.025092	0.151511	0.05718	0.071366
66	0.006969	0.018603	-0.03299	0.132688	-0.02304	-0.1037	-0.05233	-0.03148	0.364941	5.98475	0.202401	-0.08192	1.46147	0.270047	0.001381	0.211694
68	-0.02541	-0.00776	0.00058	0.117887	-0.00541	-0.06892	0.03551	-0.02082	0.623198	6.31676	3.47845	3.62428	1.44281	0.115222	-0.00379	0.0626
70	-0.02215	-0.09053	0.04989	0.103502	0.012879	-0.0584	-0.02757	-0.02725	0.191343	5.84557	2.57837	-0.19564	0.037107	0.068971	0.078253	0.044629
72	0.012621	0.41955	0.084273	0.108366	-0.03161	-0.13936	0.03544	-0.04765	0.190516	3.85785	2.20413	-0.24017	-0.08393	0.048194	0.034833	0.061279
74	-0.06265	-0.09635	-0.0047	0.124977	-0.07736	-0.08834	0.035996	-0.01189	0.114567	0.728899	4.35386	-0.07813	4.21282	0.066902	0.123087	0.072508
76	-0.06288	-0.11271	0.045823	0.079837	0.038595	-0.08575	0.038757	-0.02009	0.120341	0.948416	0.030712	0.353028	-0.05592	-0.05816	0.258356	0.059119
78	-0.11439	-0.04054	0.014833	0.103737	0.01155	-0.07021	0.062809	0.003706	0.132243	3.10909	0.151247	-0.19506	-0.10402	0.026449	0.068401	0.027917
80	-0.11144	-0.08112	0.005088	0.063182	0.05768	-0.11027	0.08663	0.010089	0.185899	1.98718	0.505991	0.100678	0.139915	-0.03213	1.73465	0.025568
82	-0.01856	-0.05136	-0.05391	0.030298	-0.07814	-0.11854	0.036598	-0.03104	0.020413	1.34539	-0.12648	-0.18192	-0.0534	0.424521	0.057343	0.032215
84	-0.01254	-0.03066	-0.02855	0.073436	-0.03955	-0.07298	0.041451	0.035793	-0.0576		-0.12095	0.564645	-0.13055	0.129866	-0.02435	-0.00589
86	-0.03565	-0.01147	0.001376	0.041692	-0.10479	-0.05563	0.037301	0.018704	0.146419		2.33628	-0.1904	-0.11789	0.195059	0.092278	0.002858
88	-0.0456	0.106817	0.037366	0.000524	0.068394	-0.10835	0.009696	0.032591	0.089068		3.34645	1.71048	-0.00584	0.265433	-0.03993	-0.13122
90	-0.02718	0.070452	-0.12564	0.050709	0.029411	-0.03765	0.027671	-0.00262	-0.01794		1.91518	-0.16276	0.00983	0.141948	-0.04811	-0.13877
92	-0.04227	0.101953	-0.13779	0.043063	0.012137	-0.07641	0.018653	0.024679	0.00053		1.51168	0.135251	-0.07544	1.02834	0.034044	0.012462
94	0.006994	0.117333	-0.20565	0.047891	0.080285	-0.0509	0.058432	-0.02594	-0.05599		0.111048	0.004956	-0.06389	0.268737	0.022175	-0.00883

[truncated: 6 more sheets: E. Fig. 5l, E. Fig. 5m, E. Fig. 5n, E. Fig. 5o, E. Fig. 5p, E. Fig. 5q]
