# Supplementary material for: Extracellular fluid viscosity enhances cell migration and cancer dissemination
Source: Nature. 2022 Nov 2;611(7935):365–73. doi: 10.1038/s41586-022-05394-6 (PMC9646524; doi:10.1038/s41586-022-05394-6)
Supplement: Supplementary file 21 — Source Data Extended Data Fig. 6 [file 41586_2022_5394_MOESM21_ESM.xlsx]

## Sheet: E. Fig. 6a
SC	shTRPV4 seq1	shTRPV4 seq2
1	0.325035	0.090205
1	0.272984	0.17422

## Sheet: E. Fig. 6b
SC				shTRPV4
Voltage (mV)	0.77 cP	8 cP	8 cP + HC	Voltage (mV)	0.77 cP	8 cP	8 cP + HC
-106	-12.6726	-62.9661	-13.3621	-106	-8.64872	-9.58383	-7.76574
-106	-12.4138	-63.0353	-13.3621	-106	-8.60979	-9.62277	-7.75277
-106	-12.3277	-63.0006	-13.3794	-106	-8.62277	-9.67468	-7.73979
-106	-12.2243	-63.0525	-13.3277	-106	-8.67468	-9.7266	-7.7917
-106	-11.9655	-62.9316	-13.3449	-106	-8.63574	-9.68766	-7.73979
-106	-11.8105	-63.0178	-13.3794	-106	-8.67468	-9.70064	-7.72681
-106	-11.776	-62.8455	-13.3277	-106	-8.67468	-9.68766	-7.77872
-106	-11.7071	-62.7766	-13.2588	-106	-8.64872	-9.59681	-7.75277
-106	-11.776	-62.7249	-13.3794	-106	-8.62277	-9.51894	-7.80468
-106	-11.9311	-62.8455	-13.4138	-106	-8.63574	-9.42809	-7.76574
-106	-11.9655	-62.9661	-13.4311	-106	-8.62277	-9.36298	-7.71383
-106	-12.1037	-63.0178	-13.3966	-106	-8.58383	-9.37596	-7.76574
-105	-12.2243	-62.9661	-13.3621	-105	-8.55787	-9.40191	-7.76574
-105	-12.276	-62.9316	-13.2932	-105	-8.62277	-9.46702	-7.68787
-105	-12.3621	-62.8455	-13.1726	-105	-8.6617	-9.46702	-7.70085
-105	-12.4483	-62.6042	-13.1554	-105	-8.68787	-9.48	-7.71383
-105	-12.6898	-62.5698	-13.1554	-105	-8.71383	-9.45404	-7.75277
-105	-12.6898	-62.587	-13.0003	-105	-8.68787	-9.41489	-7.73979
-105	-12.8277	-62.7421	-12.9311	-105	-8.64872	-9.38894	-7.68787
-105	-12.8277	-62.8799	-12.9311	-105	-8.63574	-9.38894	-7.67489
-105	-12.8966	-62.9316	-12.9311	-105	-8.68787	-9.41489	-7.68787
-105	-12.9483	-63.0178	-13.0347	-105	-8.76574	-9.44106	-7.68787
-105	-12.8449	-63.0525	-12.9311	-105	-8.76574	-9.50596	-7.62298
-105	-12.8105	-62.9661	-12.8277	-105	-8.83064	-9.53191	-7.58404
-105	-12.8449	-62.811	-12.8277	-105	-8.81766	-9.53191	-7.48
-105	-12.7071	-62.6042	-12.7588	-105	-8.84362	-9.55787	-7.49298
-105	-12.6209	-62.3972	-12.7415	-105	-8.80468	-9.59681	-7.53191
-105	-12.5864	-62.3972	-12.7243	-105	-8.83064	-9.59681	-7.57085
-105	-12.5864	-62.2593	-12.7932	-105	-8.77872	-9.55787	-7.61
-105	-12.552	-62.1559	-12.7588	-105	-8.77872	-9.41489	-7.63596
-104	-12.5175	-62.035	-12.776	-104	-8.7917	-9.37596	-7.63596
-104	-12.4483	-62.035	-12.7588	-104	-8.8566	-9.28511	-7.61
-104	-12.4483	-62.1215	-12.776	-104	-8.8566	-9.23319	-7.58404
-104	-12.4483	-62.2249	-12.8449	-104	-8.89553	-9.27213	-7.54489
-104	-12.5347	-62.3799	-12.9828	-104	-8.84362	-9.41489	-7.54489
-104	-12.5	-62.5698	-13.1037	-104	-8.81766	-9.44106	-7.59702
-104	-12.6037	-62.5353	-13.276	-104	-8.7917	-9.49298	-7.57085
-104	-12.6554	-62.5353	-13.2071	-104	-8.81766	-9.50596	-7.50596
-104	-12.6381	-62.3972	-13.1726	-104	-8.88255	-9.51894	-7.59702
-104	-12.6037	-62.1732	-13.0864	-104	-8.86957	-9.46702	-7.58404
-104	-12.7071	-61.9661	-13.1037	-104	-8.84362	-9.33702	-7.59702
-104	-12.6554	-61.8972	-13.0175	-104	-8.83064	-9.18128	-7.64894
-104	-12.6726	-61.9144	-12.9828	-104	-8.8566	-9.07745	-7.67489
-104	-12.6898	-61.8282	-12.7932	-104	-8.86957	-9.01234	-7.61
-104	-12.552	-61.6042	-12.8105	-104	-8.93447	-9.05149	-7.63596
-104	-12.5347	-61.2766	-12.776	-104	-8.98638	-9.11638	-7.70085
-104	-12.5864	-60.9489	-12.8277	-104	-9.0383	-9.18128	-7.71383
-104	-12.5347	-60.6904	-12.9655	-104	-9.05149	-9.24617	-7.64894
-104	-12.5692	-60.5006	-13.0864	-104	-9.05149	-9.28511	-7.63596
-103	-12.552	-60.5178	-13.1381	-103	-8.98638	-9.25915	-7.59702
-103	-12.5	-60.587	-13.1554	-103	-8.98638	-9.22021	-7.63596
-103	-12.5	-60.5523	-13.1898	-103	-8.99936	-9.23319	-7.58404
-103	-12.552	-60.5698	-13.0692	-103	-8.93447	-9.22021	-7.58404
-103	-12.6037	-60.7938	-13.1726	-103	-8.84362	-9.18128	-7.63596
-103	-12.5864	-60.9661	-13.1554	-103	-8.77872	-9.11638	-7.62298
-103	-12.5347	-60.9661	-13.1726	-103	-8.76574	-9.07745	-7.59702
-103	-12.552	-60.8799	-13.2243	-103	-8.73979	-9.0383	-7.62298
-103	-12.5864	-60.7421	-13.2071	-103	-8.73979	-8.99936	-7.57085
-103	-12.4655	-60.6904	-13.1726	-103	-8.75277	-9.05149	-7.62298
-103	-12.4138	-60.5178	-13.1381	-103	-8.71383	-9.05149	-7.57085
-103	-12.4483	-60.3282	-13.1209	-103	-8.70085	-9.1683	-7.46702
-103	-12.3966	-60.2076	-13.052	-103	-8.72681	-9.23319	-7.42809
-103	-12.4138	-60.0523	-13.1554	-103	-8.71383	-9.31106	-7.33723
-103	-12.4483	-59.9489	-13.2071	-103	-8.68787	-9.32404	-7.2983
-103	-12.4483	-59.7938	-13.1898	-103	-8.76574	-9.25915	-7.35021
-103	-12.5347	-59.5178	-13.1726	-103	-8.75277	-9.27213	-7.32426
-102	-12.4311	-59.3455	-13.0864	-102	-8.73979	-9.23319	-7.35021
-102	-12.3966	-59.0523	-13.1209	-102	-8.73979	-9.19426	-7.41511
-102	-12.4311	-58.9833	-13.1209	-102	-8.72681	-9.14234	-7.51894
-102	-12.5175	-58.7593	-13.1037	-102	-8.70085	-9.19426	-7.48
-102	-12.5692	-58.5695	-13.2071	-102	-8.6617	-9.20723	-7.50596
-102	-12.6381	-58.5867	-13.3449	-102	-8.67468	-9.1683	-7.49298
-102	-12.6554	-58.4316	-13.3105	-102	-8.72681	-9.1683	-7.49298
-102	-12.6037	-58.4316	-13.3449	-102	-8.70085	-9.15532	-7.38915
-102	-12.5347	-58.604	-13.2932	-102	-8.68787	-9.14234	-7.36319
-102	-12.4828	-58.8799	-13.2588	-102	-8.64872	-9.19426	-7.36319
-102	-12.4655	-59.1215	-13.2071	-102	-8.6617	-9.20723	-7.41511
-102	-12.3621	-59.3799	-13.2588	-102	-8.64872	-9.25915	-7.45404
-102	-12.3105	-59.4144	-13.3794	-102	-8.62277	-9.19426	-7.50596
-102	-12.2415	-59.4833	-13.3621	-102	-8.6617	-9.19426	-7.40213
-102	-12.3277	-59.3627	-13.3794	-102	-8.64872	-9.19426	-7.38915
-102	-12.3449	-59.2593	-13.3621	-102	-8.60979	-9.20723	-7.42809
-102	-12.4655	-59.1215	-13.3794	-102	-8.59681	-9.15532	-7.41511
-102	-12.3966	-59.0695	-13.3277	-102	-8.62277	-9.15532	-7.41511
-102	-12.2243	-59.0006	-13.2243	-102	-8.54489	-9.05149	-7.38915
-101	-12.2243	-59.0178	-13.2243	-101	-8.58383	-9.0383	-7.28532
-101	-11.9655	-59.1732	-13.2588	-101	-8.60979	-9.01234	-7.32426
-101	-11.6898	-59.3799	-13.1726	-101	-8.58383	-9.06447	-7.28532
-101	-11.5	-59.535	-13.1554	-101	-8.55787	-9.15532	-7.20745
-101	-11.4138	-59.7593	-13.0692	-101	-8.53191	-9.22021	-7.2334
-101	-11.5	-59.9316	-13.0347	-101	-8.58383	-9.28511	-7.27234
-101	-11.4828	-60.1904	-13.0003	-101	-8.55787	-9.29809	-7.25936
-101	-11.5864	-60.5006	-13.052	-101	-8.59681	-9.29809	-7.25936
-101	-11.776	-60.8455	-12.9828	-101	-8.55787	-9.22021	-7.27234
-101	-11.8621	-61.3799	-12.9311	-101	-8.50596	-9.20723	-7.25936
-101	-11.9483	-61.7938	-12.8966	-101	-8.51894	-9.1683	-7.19426
-101	-12.052	-62.035	-12.9483	-101	-8.50596	-9.06447	-7.27234
-101	-11.9828	-62.1732	-13.0175	-101	-8.55787	-8.93447	-7.27234
-101	-12	-62.1732	-12.9483	-101	-8.54489	-8.90851	-7.2983
-101	-11.9483	-62.3799	-12.8621	-101	-8.49298	-8.89553	-7.2983
-101	-11.8794	-62.5006	-12.8277	-101	-8.48	-8.94745	-7.25936
-101	-11.9483	-62.7076	-12.8105	-101	-8.40213	-8.99936	-7.31128
-101	-11.9828	-62.7593	-12.776	-101	-8.38915	-8.99936	-7.40213
-101	-11.8105	-62.6387	-12.776	-101	-8.40213	-9.05149	-7.35021
-100	-11.7588	-62.4144	-12.8449	-100	-8.41511	-9.0383	-7.36319
-100	-11.8105	-62.2766	-12.7932	-100	-8.41511	-9.02532	-7.35021
-100	-11.8105	-62.1559	-12.6898	-100	-8.37617	-8.9734	-7.25936
-100	-11.7415	-62.0178	-12.776	-100	-8.35021	-8.90851	-7.27234
-100	-11.6554	-61.8282	-12.8966	-100	-8.31128	-8.92149	-7.22043
-100	-11.5692	-61.6215	-12.9311	-100	-8.29809	-8.93447	-7.18128
-100	-11.6209	-61.4661	-13.0175	-100	-8.29809	-8.93447	-7.27234
-100	-11.5692	-61.311	-13.0003	-100	-8.27213	-8.93447	-7.31128
-100	-11.5692	-61.1215	-13.0003	-100	-8.35021	-9.01234	-7.33723
-100	-11.6037	-61.0006	-12.9655	-100	-8.32426	-9.06447	-7.2983
-100	-11.6037	-60.9661	-12.8794	-100	-8.35021	-9.11638	-7.25936
-100	-11.6037	-60.8455	-12.9311	-100	-8.40213	-9.22021	-7.19426
-100	-11.6209	-60.6732	-12.9828	-100	-8.41511	-9.23319	-7.19426
-100	-11.6554	-60.6042	-12.9828	-100	-8.36319	-9.19426	-7.12936
-100	-11.6898	-60.5698	-12.9828	-100	-8.42809	-9.11638	-7.07745
-100	-11.7243	-60.6215	-13.0347	-100	-8.42809	-8.99936	-7.07745
-100	-11.776	-60.587	-13.052	-100	-8.33723	-8.90851	-7.07745
-99	-11.7932	-60.6732	-13.1381	-99	-8.29809	-8.84362	-7.22043
-99	-11.7932	-60.7421	-13.1554	-99	-8.28511	-8.88255	-7.2334
-99	-11.7071	-60.8799	-13.1209	-99	-8.37617	-8.8566	-7.2334
-99	-11.7071	-61.0698	-12.9828	-99	-8.27213	-8.86957	-7.20745
-99	-11.5692	-61.1215	-13.0175	-99	-8.29809	-8.90851	-7.22043
-99	-11.4311	-61.1387	-13.0864	-99	-8.31128	-9.05149	-7.20745
-99	-11.4655	-61.3455	-13.1209	-99	-8.31128	-9.12936	-7.27234
-99	-11.4828	-61.2766	-13.0175	-99	-8.31128	-9.18128	-7.35021
-99	-11.4828	-61.2766	-13.0003	-99	-8.27213	-9.14234	-7.31128
-99	-11.3794	-61.1042	-12.9483	-99	-8.24617	-8.98638	-7.27234
-99	-11.3277	-61.035	-12.8794	-99	-8.27213	-8.83064	-7.22043
-99	-11.3277	-61.0523	-12.9138	-99	-8.28511	-8.80468	-7.15532
-99	-11.2588	-61.1559	-12.9483	-99	-8.29809	-8.73979	-7.15532
-99	-11.1898	-61.2421	-12.8966	-99	-8.31128	-8.76574	-7.18128
-99	-11.1726	-61.5006	-12.9483	-99	-8.28511	-8.75277	-7.18128
-99	-11.1898	-61.8627	-12.9311	-99	-8.25915	-8.83064	-7.15532
-99	-11.1898	-62.1559	-12.9483	-99	-8.24617	-8.90851	-7.11638
-99	-11.2071	-62.1732	-12.9483	-99	-8.24617	-8.89553	-7.15532
-98	-11.1726	-62.1387	-13.052	-98	-8.23319	-8.93447	-7.1683
-98	-11.0864	-62.1387	-13.0175	-98	-8.24617	-8.96043	-7.1683
-98	-11.0347	-62.1559	-13.0175	-98	-8.22021	-9.01234	-7.18128
-98	-11.0864	-62.2249	-13.0864	-98	-8.1683	-8.98638	-7.27234
-98	-11.1209	-62.2766	-13.052	-98	-8.15532	-8.96043	-7.27234
-98	-11.1898	-62.3455	-12.9828	-98	-8.20723	-8.88255	-7.20745
-98	-11.1726	-62.4661	-12.9311	-98	-8.1683	-8.90851	-7.19426
-98	-11.1898	-62.4489	-12.7588	-98	-8.07745	-8.94745	-7.11638
-98	-11.2071	-62.4489	-12.7243	-98	-8.01255	-8.96043	-7.1034
-98	-11.3105	-62.587	-12.6381	-98	-7.94766	-9.02532	-6.99957
-98	-11.3449	-62.7766	-12.6381	-98	-7.90851	-9.09043	-7.02553
-98	-11.4138	-62.8972	-12.7071	-98	-7.97362	-9.06447	-7.03851
-98	-11.3794	-63.0006	-12.776	-98	-7.96064	-9.07745	-7.05149
-98	-11.3794	-63.0353	-12.8449	-98	-7.9866	-9.02532	-7.06447
-98	-11.1898	-62.9144	-12.9483	-98	-7.96064	-8.96043	-7.11638
-98	-11.1381	-62.9833	-12.9138	-98	-7.96064	-8.89553	-7.1683
-98	-11.0864	-62.8627	-12.9311	-98	-7.93447	-8.84362	-7.12936
-98	-10.9138	-62.6042	-13.0003	-98	-7.89553	-8.77872	-7.14234
-98	-10.8966	-62.3455	-13.0003	-98	-7.83064	-8.72681	-7.18128
-97	-10.8966	-62.0525	-12.9311	-97	-7.76574	-8.75277	-7.02553
-97	-10.8621	-61.8282	-12.8621	-97	-7.73979	-8.90851	-6.97362
-97	-10.8277	-61.4661	-12.6898	-97	-7.77872	-8.80468	-6.9217
-97	-10.8449	-61.1387	-12.6726	-97	-7.81766	-8.8566	-6.88277
-97	-10.8277	-60.8627	-12.6898	-97	-7.73979	-8.84362	-6.83064
-97	-10.776	-60.811	-12.6381	-97	-7.80468	-8.86957	-6.81766
-97	-10.8277	-60.9833	-12.6037	-97	-7.84362	-8.8566	-6.84383
-97	-10.8621	-61.2249	-12.7071	-97	-7.8566	-8.77872	-6.84383
-97	-10.9311	-61.535	-12.7243	-97	-7.92149	-8.80468	-6.93468
-97	-10.9138	-61.7766	-12.776	-97	-7.89553	-8.80468	-6.94766
-97	-10.9311	-61.9833	-12.7071	-97	-7.89553	-8.73979	-6.9866
-97	-11.0692	-62.1559	-12.7932	-97	-7.83064	-8.73979	-7.02553
-97	-11.052	-62.2593	-12.6898	-97	-7.89553	-8.76574	-7.1034
-97	-11.0172	-62.3282	-12.7071	-97	-7.92149	-8.8566	-7.07745
-97	-11.0692	-62.2766	-12.552	-97	-7.92149	-8.90851	-7.01255
-97	-11.1554	-62.1904	-12.5175	-97	-7.89553	-8.96043	-6.88277
-97	-11.2071	-62.2076	-12.4311	-97	-7.8566	-8.94745	-6.77872
-96	-11.1037	-62.2076	-12.4311	-96	-7.84362	-8.9734	-6.76574
-97	-11.1726	-62.2938	-12.3449	-97	-7.89553	-8.96043	-6.75277
-96	-11.052	-62.1559	-12.3277	-96	-7.89553	-8.84362	-6.83064
-96	-10.9655	-61.9833	-12.3966	-96	-7.89553	-8.77872	-6.9217
-96	-10.9655	-61.7249	-12.4138	-96	-7.84362	-8.70085	-6.96064
-96	-11.1209	-61.6732	-12.4828	-96	-7.83064	-8.68787	-7.05149
-96	-11.1381	-61.6215	-12.4311	-96	-7.90851	-8.71383	-7.14234
-96	-11.1726	-61.7076	-12.5175	-96	-7.92149	-8.76574	-7.12936
-96	-11.1726	-61.8282	-12.5	-96	-7.83064	-8.75277	-7.1034
-96	-11.0692	-61.8972	-12.5175	-96	-7.84362	-8.84362	-7.06447
-96	-11.1209	-61.9833	-12.5	-96	-7.84362	-8.8566	-6.9866
-96	-11.1209	-61.8799	-12.4828	-96	-7.7917	-8.84362	-6.99957
-96	-11.1726	-61.9144	-12.3966	-96	-7.83064	-8.71383	-6.86979
-96	-11.2932	-61.7766	-12.3277	-96	-7.90851	-8.6617	-6.89574
-96	-11.4138	-61.7421	-12.2243	-96	-7.88255	-8.55787	-6.93468
-96	-11.4138	-61.7421	-12.1554	-96	-7.86957	-8.51894	-6.97362
-96	-11.3621	-61.6387	-12.0864	-96	-7.84362	-8.50596	-7.01255
-96	-11.3621	-61.5525	-11.9483	-96	-7.84362	-8.42809	-7.06447
-96	-11.3794	-61.4833	-11.9138	-96	-7.80468	-8.33723	-7.07745
-96	-11.3277	-61.4144	-11.8621	-96	-7.83064	-8.27213	-7.12936
-96	-11.276	-61.3799	-11.9138	-96	-7.88255	-8.38915	-7.14234
-95	-11.0347	-61.1904	-11.8105	-95	-7.84362	-8.41511	-7.12936
-95	-10.9828	-61.1215	-11.8794	-95	-7.83064	-8.45404	-7.11638
-95	-11.0172	-60.9489	-11.8794	-95	-7.80468	-8.51894	-7.07745
-95	-11.0692	-61.1042	-11.8966	-95	-7.81766	-8.57085	-6.9866
-95	-11.0692	-61.2938	-11.9483	-95	-7.77872	-8.53191	-6.9217
-95	-11.0347	-61.2938	-11.9483	-95	-7.77872	-8.54489	-6.84383
-95	-11.0347	-61.4661	-11.8277	-95	-7.73979	-8.55787	-6.81766
-95	-11.0172	-61.5698	-11.8449	-95	-7.7917	-8.58383	-6.80468
-95	-10.9655	-61.4661	-11.8277	-95	-7.8566	-8.57085	-6.84383
-95	-10.8449	-61.2421	-11.7932	-95	-7.86957	-8.54489	-6.93468
-95	-10.8621	-60.9489	-11.8794	-95	-7.86957	-8.50596	-7.02553
-95	-10.8449	-60.7938	-11.9483	-95	-7.88255	-8.51894	-7.11638
-95	-10.8105	-60.7076	-11.9138	-95	-7.90851	-8.48	-7.11638
-95	-10.8449	-60.6387	-11.8966	-95	-7.89553	-8.51894	-7.11638
-95	-10.8621	-60.6215	-11.9828	-95	-7.88255	-8.48	-7.09043
-95	-10.9311	-60.6215	-11.9138	-95	-7.84362	-8.49298	-6.9866
-94	-10.9483	-60.587	-11.8966	-94	-7.8566	-8.60979	-6.97362
-94	-10.9828	-60.6042	-11.8966	-94	-7.84362	-8.54489	-6.86979
-94	-11.1037	-60.587	-11.9828	-94	-7.92149	-8.62277	-6.68787
-94	-11.1726	-60.6387	-11.9138	-94	-7.92149	-8.63574	-6.59702
-94	-11.2932	-60.6042	-11.9138	-94	-7.88255	-8.59681	-6.63596
-94	-11.3277	-60.4833	-11.8966	-94	-7.83064	-8.53191	-6.71383
-94	-11.1898	-60.2938	-11.9138	-94	-7.83064	-8.46702	-6.80468
-94	-11.1381	-60.3627	-11.8277	-94	-7.81766	-8.40213	-6.85681
-94	-11.1726	-60.4144	-11.8105	-94	-7.77872	-8.32426	-6.9866
-94	-11.1209	-60.4489	-11.7932	-94	-7.77872	-8.23319	-7.03851
-94	-11.052	-60.3455	-11.7415	-94	-7.81766	-8.1683	-7.14234
-94	-11.0864	-60.1732	-11.7588	-94	-7.81766	-8.23319	-7.02553
-94	-11.052	-60.0006	-11.7415	-94	-7.81766	-8.24617	-6.9217
-94	-11.052	-59.7766	-11.7071	-94	-7.86957	-8.33723	-6.80468
-94	-10.9828	-59.5178	-11.7588	-94	-7.84362	-8.44106	-6.80468
-94	-10.8966	-59.0867	-11.6381	-94	-7.81766	-8.51894	-6.77872
-94	-10.776	-58.7938	-11.7071	-94	-7.76574	-8.54489	-6.70085
-94	-10.7932	-58.4661	-11.7071	-94	-7.8566	-8.54489	-6.70085
-94	-10.776	-58.1387	-11.6898	-94	-7.80468	-8.51894	-6.73979
-93	-10.7415	-57.9316	-11.6554	-93	-7.7917	-8.44106	-6.77872
-93	-10.776	-58.1559	-11.5692	-93	-7.84362	-8.32426	-6.88277
-93	-10.6381	-58.3972	-11.6037	-93	-7.83064	-8.24617	-6.89574
-93	-10.6554	-58.4316	-11.6381	-93	-7.7917	-8.19426	-6.9217
-93	-10.6726	-58.5523	-11.6554	-93	-7.83064	-8.18128	-6.88277
-93	-10.6554	-58.4661	-11.6209	-93	-7.84362	-8.12936	-6.84383
-93	-10.7071	-58.3282	-11.6209	-93	-7.88255	-8.20723	-6.7917
-93	-10.6554	-58.311	-11.7243	-93	-7.90851	-8.29809	-6.67489
-93	-10.552	-58.4144	-11.8105	-93	-7.89553	-8.42809	-6.64894
-93	-10.4828	-58.4144	-11.6898	-93	-7.89553	-8.46702	-6.59702
-93	-10.4655	-58.5006	-11.6898	-93	-7.89553	-8.49298	-6.61
-93	-10.5345	-58.5695	-11.6209	-93	-7.93447	-8.48	-6.63596
-93	-10.6209	-58.6215	-11.5172	-93	-7.92149	-8.48	-6.64894
-93	-10.6554	-58.7593	-11.5347	-93	-7.83064	-8.40213	-6.66191
-93	-10.7243	-58.9144	-11.552	-93	-7.81766	-8.25915	-6.73979
-93	-10.8621	-59.1042	-11.5692	-93	-7.72681	-8.19426	-6.73979
-92	-10.8794	-59.3972	-11.5347	-92	-7.77872	-8.11638	-6.7917
-93	-10.8105	-59.4316	-11.552	-93	-7.72681	-8.09043	-6.70085
-92	-10.776	-59.4661	-11.5864	-92	-7.77872	-8.12936	-6.67489
-92	-10.7415	-59.4144	-11.5347	-92	-7.8566	-8.20723	-6.64894
-92	-10.6726	-59.3799	-11.5	-92	-7.80468	-8.24617	-6.53213
-92	-10.6898	-59.311	-11.5347	-92	-7.73979	-8.24617	-6.53213
-92	-10.8794	-59.1042	-11.4311	-92	-7.71383	-8.36319	-6.54511
-92	-10.9311	-59.1042	-11.4138	-92	-7.73979	-8.37617	-6.61
-92	-10.9655	-58.9661	-11.3449	-92	-7.70085	-8.38915	-6.59702
-92	-10.9655	-58.7421	-11.3105	-92	-7.68787	-8.31128	-6.62298
-92	-10.9655	-58.6215	-11.3794	-92	-7.70085	-8.31128	-6.49319
-92	-10.8621	-58.7249	-11.3794	-92	-7.64894	-8.35021	-6.51915
-92	-10.8966	-58.6904	-11.5	-92	-7.62298	-8.31128	-6.55809
-92	-10.9655	-58.6559	-11.5692	-92	-7.57085	-8.38915	-6.55809
-92	-10.9138	-58.7593	-11.7243	-92	-7.54489	-8.42809	-6.54511
-92	-10.8449	-58.9144	-11.776	-92	-7.53191	-8.44106	-6.51915
-92	-10.7932	-58.8972	-11.8277	-92	-7.57085	-8.45404	-6.50617
-92	-10.7932	-58.8799	-11.8449	-92	-7.58404	-8.53191	-6.42809
-92	-10.7415	-58.811	-11.8449	-92	-7.59702	-8.46702	-6.42809
-92	-10.7588	-58.7938	-11.8966	-92	-7.58404	-8.33723	-6.46723
-92	-10.7415	-58.8455	-11.8449	-92	-7.59702	-8.29809	-6.51915
-91	-10.7588	-58.7249	-11.7243	-91	-7.61	-8.27213	-6.54511
-91	-10.8621	-58.6387	-11.6726	-91	-7.59702	-8.19426	-6.54511
-91	-10.8794	-58.604	-11.7588	-91	-7.55787	-8.15532	-6.51915
-91	-10.9138	-58.6559	-11.7243	-91	-7.55787	-8.1683	-6.42809
-91	-11.0692	-58.6215	-11.6554	-91	-7.53191	-8.19426	-6.45404
-91	-11.1726	-58.7249	-11.6209	-91	-7.50596	-8.25915	-6.41511
-91	-11.276	-58.6559	-11.6209	-91	-7.46702	-8.31128	-6.49319
-91	-11.3277	-58.6387	-11.7071	-91	-7.37617	-8.24617	-6.45404
-91	-11.2071	-58.535	-11.6898	-91	-7.37617	-8.1034	-6.45404
-91	-11.1898	-58.4316	-11.6381	-91	-7.33723	-8.09043	-6.46723
-91	-11.2071	-58.2076	-11.6037	-91	-7.36319	-8.07745	-6.45404
-91	-11.0692	-57.9833	-11.5864	-91	-7.42809	-8.09043	-6.48021
-91	-10.9828	-57.9144	-11.5692	-91	-7.45404	-8.05149	-6.50617
-91	-10.8449	-57.9144	-11.5692	-91	-7.37617	-8.11638	-6.53213
-91	-10.9138	-57.7593	-11.4483	-91	-7.45404	-8.1683	-6.48021
-91	-10.9138	-57.5695	-11.4138	-91	-7.46702	-8.19426	-6.45404
-91	-11.0692	-57.6559	-11.3277	-91	-7.44106	-8.24617	-6.31128
-90	-11.2071	-57.7249	-11.3105	-90	-7.33723	-8.24617	-6.24638
-90	-11.2588	-57.7766	-11.276	-90	-7.37617	-8.1683	-6.22043
-90	-11.1554	-57.811	-11.2932	-90	-7.35021	-8.12936	-6.22043
-90	-11.1898	-57.6904	-11.2588	-90	-7.32426	-8.05149	-6.28532
-90	-11.1381	-57.5867	-11.3621	-90	-7.35021	-7.99957	-6.35021
-90	-11.1898	-57.5006	-11.552	-90	-7.2983	-7.92149	-6.38915
-90	-11.1381	-57.4316	-11.5172	-90	-7.31128	-7.89553	-6.41511
-90	-11.1209	-57.3455	-11.5692	-90	-7.28532	-7.93447	-6.50617
-90	-11.1037	-57.2766	-11.5347	-90	-7.28532	-7.9866	-6.45404
-90	-11.1209	-57.1559	-11.5	-90	-7.42809	-8.09043	-6.42809
-90	-11.0864	-57.0867	-11.4311	-90	-7.48	-8.22021	-6.40213
-90	-11.0692	-57.0695	-11.5172	-90	-7.48	-8.23319	-6.31128
-90	-11.0172	-56.9489	-11.4655	-90	-7.40213	-8.23319	-6.32426
-90	-11.0347	-56.8627	-11.4655	-90	-7.46702	-8.20723	-6.18149
-90	-10.9311	-56.8455	-11.5	-90	-7.46702	-8.24617	-6.12957
-90	-10.776	-56.7938	-11.6037	-90	-7.49298	-8.11638	-6.10362
-90	-10.6554	-56.7938	-11.5864	-90	-7.44106	-8.07745	-6.20745
-89	-10.6381	-56.8455	-11.6381	-89	-7.44106	-8.02553	-6.2983
-89	-10.6726	-56.8627	-11.6037	-89	-7.49298	-7.99957	-6.33723
-89	-10.6381	-56.8282	-11.552	-89	-7.48	-8.02553	-6.38915
-89	-10.6898	-56.8282	-11.5172	-89	-7.49298	-8.03851	-6.44106
-89	-10.6898	-56.6904	-11.5172	-89	-7.42809	-8.05149	-6.44106
-89	-10.7071	-56.7076	-11.5	-89	-7.41511	-8.1034	-6.44106
-89	-10.7415	-56.7076	-11.5	-89	-7.46702	-8.14234	-6.40213
-89	-10.7415	-56.6384	-11.5347	-89	-7.50596	-8.18128	-6.25936
-89	-10.6898	-56.6212	-11.4311	-89	-7.61	-8.06447	-6.24638
-89	-10.7071	-56.7766	-11.4138	-89	-7.61	-8.02553	-6.19447
-89	-10.7588	-56.9144	-11.4138	-89	-7.59702	-7.90851	-6.2334
-89	-10.9138	-57.035	-11.3794	-89	-7.57085	-7.83064	-6.19447
-89	-11.0172	-57.2249	-11.2588	-89	-7.51894	-7.73979	-6.24638
-89	-11	-57.1904	-11.2415	-89	-7.54489	-7.75277	-6.22043
-89	-10.8794	-56.9489	-11.2243	-89	-7.54489	-7.68787	-6.24638
-89	-10.7932	-56.7421	-11.276	-89	-7.45404	-7.68787	-6.28532
-89	-10.776	-56.4833	-11.3105	-89	-7.51894	-7.72681	-6.35021
-89	-10.6554	-56.2593	-11.3966	-89	-7.49298	-7.76574	-6.41511
-89	-10.5	-56.1732	-11.3105	-89	-7.48	-7.76574	-6.40213
-89	-10.4828	-56.035	-11.3105	-89	-7.41511	-7.84362	-6.35021
-89	-10.5	-56.0178	-11.3449	-89	-7.42809	-7.84362	-6.24638
-88	-10.5692	-56.0523	-11.3966	-88	-7.46702	-7.84362	-6.2983
-88	-10.6209	-56.2249	-11.3621	-88	-7.44106	-7.86957	-6.2334
-88	-10.5692	-56.2249	-11.3449	-88	-7.41511	-7.83064	-6.20745
-88	-10.4311	-56.3282	-11.2415	-88	-7.38915	-7.92149	-6.18149
-88	-10.3449	-56.2421	-11.276	-88	-7.37617	-7.96064	-6.15553
-88	-10.2588	-56.3455	-11.2932	-88	-7.27234	-7.9866	-6.14255
-88	-10.2243	-56.3799	-11.3105	-88	-7.22043	-7.92149	-6.12957
-88	-10.276	-56.311	-11.3449	-88	-7.27234	-7.90851	-6.15553
-88	-10.2932	-56.1559	-11.3277	-88	-7.28532	-7.88255	-6.16851
-88	-10.2415	-55.9661	-11.3794	-88	-7.32426	-7.89553	-6.25936
-88	-10.2243	-55.8455	-11.4138	-88	-7.35021	-7.93447	-6.36319
-88	-10.2243	-55.6732	-11.3794	-88	-7.32426	-7.93447	-6.40213
-88	-10.1209	-55.5867	-11.4828	-88	-7.22043	-7.90851	-6.41511
-88	-10.0864	-55.4833	-11.552	-88	-7.22043	-7.96064	-6.36319
-88	-10.2071	-55.5178	-11.5	-88	-7.20745	-7.93447	-6.25936
-88	-10.2071	-55.3627	-11.3449	-88	-7.15532	-7.96064	-6.18149
-88	-10.1898	-55.2076	-11.3105	-88	-7.12936	-7.90851	-6.12957
-87	-10.276	-55.0523	-11.3105	-87	-7.1683	-7.88255	-5.9866
-87	-10.2243	-54.9661	-11.1726	-87	-7.15532	-7.94766	-5.89574
-87	-10.276	-54.9316	-11.0692	-87	-7.09043	-7.90851	-5.88277
-87	-10.3277	-54.7766	-11.0172	-87	-7.11638	-7.81766	-6.01255
-87	-10.3105	-54.6904	-10.9655	-87	-7.06447	-7.83064	-6.14255
-87	-10.3449	-54.604	-11.0347	-87	-7.1683	-7.84362	-6.25936
-87	-10.3449	-54.5006	-11.0692	-87	-7.12936	-7.7917	-6.33723
-87	-10.2415	-54.5695	-11.1898	-87	-7.03851	-7.7917	-6.36319
-87	-10.1037	-54.535	-11.3449	-87	-7.05149	-7.80468	-6.31128
-87	-10.0345	-54.3282	-11.3449	-87	-7.06447	-7.80468	-6.2983
-87	-9.94831	-54.2421	-11.3449	-87	-7.05149	-7.7917	-6.24638
-87	-9.94831	-54.1729	-11.2415	-87	-7.03851	-7.81766	-6.09043
-87	-10.0864	-54.2249	-11.2415	-87	-6.97362	-7.80468	-5.97362
-87	-10.0517	-54.104	-11.2932	-87	-7.01255	-7.83064	-5.97362
-87	-10	-54.0006	-11.2588	-87	-6.97362	-7.84362	-5.93468
-86	-9.86215	-53.8972	-11.2243	-86	-7.03851	-7.83064	-6.03851
-87	-9.91384	-53.6901	-11.1554	-87	-7.01255	-7.77872	-6.10362
-86	-9.87938	-53.535	-11.0864	-86	-7.07745	-7.68787	-6.22043
-86	-10.0692	-53.3455	-11.1037	-86	-7.01255	-7.68787	-6.37617
-86	-10.0692	-53.1729	-11.0864	-86	-6.99957	-7.76574	-6.41511
-86	-9.96554	-53.1212	-11.0864	-86	-7.03851	-7.72681	-6.41511
-86	-9.96554	-52.9316	-11	-86	-7.06447	-7.77872	-6.37617
-86	-10	-52.6901	-11.1037	-86	-7.05149	-7.8566	-6.36319
-86	-10.0172	-52.4489	-11.1037	-86	-7.09043	-7.7917	-6.19447
-86	-10.0517	-52.1901	-11.1381	-86	-7.12936	-7.86957	-6.1166
-86	-10.0692	-52.0695	-10.9828	-86	-7.1034	-7.80468	-6.05149
-86	-10.0172	-52.0523	-10.9483	-86	-7.09043	-7.76574	-6.03851
-86	-10.0172	-52.1212	-11	-86	-7.11638	-7.70085	-6.06447
-86	-10.0345	-52.0523	-11	-86	-7.11638	-7.81766	-6.07745
-86	-10.1037	-52.0867	-10.9655	-86	-7.11638	-7.80468	-6.1166
-86	-9.94831	-52.035	-10.8966	-86	-7.12936	-7.73979	-6.27234
-86	-10.0345	-52.035	-10.9311	-86	-7.05149	-7.7917	-6.33723
-86	-10.1554	-52.0867	-10.9311	-86	-7.09043	-7.7917	-6.42809
-86	-10.1209	-52.2073	-10.9828	-86	-7.09043	-7.73979	-6.35021
-86	-10.2243	-52.2766	-11.0172	-86	-7.05149	-7.75277	-6.2983
-86	-10.1726	-52.2938	-11	-86	-7.1034	-7.77872	-6.28532
-85	-10.1726	-52.311	-10.9483	-85	-7.09043	-7.73979	-6.22043
-85	-10.0864	-52.3627	-10.9655	-85	-7.05149	-7.68787	-6.10362
-85	-10.0517	-52.3455	-11	-85	-7.1034	-7.70085	-6.07745
-85	-10	-52.1729	-10.9311	-85	-7.1683	-7.66191	-6.03851
-85	-9.93107	-52.0006	-11.0692	-85	-7.15532	-7.61	-6.01255
-85	-9.89661	-51.8799	-11	-85	-7.19426	-7.63596	-5.99957
-85	-9.91384	-51.8799	-11.0172	-85	-7.22043	-7.63596	-6.05149
-85	-9.84492	-52.0178	-11.0172	-85	-7.20745	-7.63596	-6.07745
-85	-9.84492	-52.2593	-10.9311	-85	-7.18128	-7.57085	-6.15553
-85	-9.74153	-52.4144	-10.8277	-85	-7.1683	-7.66191	-6.19447
-85	-9.63814	-52.5695	-10.8277	-85	-7.18128	-7.70085	-6.24638
-85	-9.65537	-52.535	-10.8621	-85	-7.12936	-7.68787	-6.22043
-85	-9.65537	-52.5523	-10.776	-85	-7.15532	-7.67489	-6.2334
-85	-9.65537	-52.4833	-10.8277	-85	-7.15532	-7.71383	-6.25936
-85	-9.63814	-52.4489	-10.8621	-85	-7.27234	-7.76574	-6.18149
-85	-9.58644	-52.311	-10.9828	-85	-7.31128	-7.75277	-6.16851
-85	-9.68983	-52.2766	-11.052	-85	-7.24638	-7.80468	-6.06447
-85	-9.75876	-52.2246	-11.0864	-85	-7.22043	-7.81766	-6.03851
-84	-9.94831	-52.2246	-11.1037	-84	-7.12936	-7.80468	-5.97362
-84	-10.1381	-52.1901	-11.1209	-84	-7.20745	-7.81766	-5.94766
-84	-10.2243	-52.2593	-11.0864	-84	-7.15532	-7.80468	-6.05149
-84	-10.2932	-52.4489	-11.1209	-84	-7.1034	-7.83064	-6.09043
-84	-10.2588	-52.604	-11.0864	-84	-7.06447	-7.81766	-6.14255
-84	-10.2071	-52.6901	-11.0347	-84	-7.05149	-7.81766	-6.12957
-84	-10.1898	-52.6729	-10.9483	-84	-7.06447	-7.73979	-6.20745
-84	-10.2071	-52.6384	-10.9311	-84	-7.1034	-7.68787	-6.25936
-84	-10.1554	-52.535	-11.0172	-84	-7.03851	-7.57085	-6.2983
-84	-10.0864	-52.6384	-11.052	-84	-6.97362	-7.55787	-6.40213
-84	-10.0864	-52.5178	-11.0692	-84	-6.96064	-7.51894	-6.32426
-84	-10.0345	-52.604	-11	-84	-6.99957	-7.61	-6.22043
-84	-9.93107	-52.6557	-11.0347	-84	-7.01255	-7.50596	-6.14255
-84	-9.93107	-52.6901	-11.1037	-84	-7.01255	-7.54489	-6.16851
-84	-9.91384	-52.7073	-11.0692	-84	-7.02553	-7.58404	-6.1166
-84	-9.87938	-52.6901	-11.1381	-84	-7.06447	-7.62298	-6.10362
-84	-9.89661	-52.5523	-10.9655	-84	-7.12936	-7.67489	-6.02553
-83	-9.94831	-52.3972	-10.9655	-83	-7.09043	-7.67489	-6.1166
-83	-10.0517	-52.2246	-10.8794	-83	-7.07745	-7.63596	-6.12957
-83	-10.1209	-52.2766	-10.8621	-83	-7.06447	-7.58404	-6.20745
-83	-9.98277	-52.3627	-10.8794	-83	-7.03851	-7.62298	-6.19447
-83	-10.1209	-52.535	-10.8105	-83	-7.02553	-7.61	-6.16851
-83	-10.2243	-52.7766	-10.8966	-83	-7.02553	-7.64894	-6.15553
-83	-10.2932	-53.0006	-10.7932	-83	-6.96064	-7.61	-6.05149
-83	-10.3794	-53.104	-10.7588	-83	-6.97362	-7.53191	-5.9866
-83	-10.4138	-53.1212	-10.7932	-83	-6.97362	-7.51894	-5.93468
-83	-10.3794	-53.0178	-10.7243	-83	-6.96064	-7.57085	-5.9217
-83	-10.3105	-52.9489	-10.7415	-83	-7.01255	-7.58404	-5.94766
-83	-10.2932	-52.811	-10.7071	-83	-7.03851	-7.61	-5.93468
-83	-10.3277	-52.7593	-10.7243	-83	-7.01255	-7.66191	-5.97362
-83	-10.3105	-52.6729	-10.6898	-83	-7.05149	-7.67489	-5.99957
-83	-10.2415	-52.604	-10.6381	-83	-7.09043	-7.68787	-6.02553
-83	-10.2071	-52.5867	-10.6037	-83	-7.1034	-7.70085	-6.07745
-83	-10.1898	-52.5867	-10.4483	-83	-7.03851	-7.64894	-6.09043
-83	-10.1898	-52.6384	-10.4138	-83	-6.99957	-7.68787	-6.20745
-83	-10.2071	-52.7593	-10.4138	-83	-6.9866	-7.57085	-6.20745
-82	-10.2932	-52.5867	-10.4483	-82	-7.01255	-7.55787	-6.19447
-82	-10.3105	-52.4489	-10.5345	-82	-7.1034	-7.55787	-6.16851
-82	-10.2415	-52.311	-10.5345	-82	-7.05149	-7.57085	-6.03851
-82	-10.1554	-52.2766	-10.552	-82	-7.05149	-7.66191	-6.05149
-82	-10.0172	-52.2938	-10.552	-82	-7.09043	-7.72681	-5.99957
-82	-10.0692	-52.2938	-10.5692	-82	-7.06447	-7.77872	-5.93468
-82	-10.0692	-52.2073	-10.5864	-82	-7.03851	-7.76574	-5.93468
-82	-10.0864	-52.1384	-10.5692	-82	-7.05149	-7.71383	-5.93468
-82	-10.0692	-52.0178	-10.6898	-82	-7.02553	-7.72681	-5.97362
-82	-9.91384	-51.8627	-10.6037	-82	-7.01255	-7.70085	-5.89574
-82	-9.93107	-51.5695	-10.5172	-82	-6.9217	-7.61	-5.89574
-82	-9.96554	-51.3799	-10.4655	-82	-6.90872	-7.55787	-5.99957
-82	-10	-51.2766	-10.5	-82	-6.94766	-7.49298	-6.1166
-82	-10.0172	-51.2073	-10.4828	-82	-6.93468	-7.53191	-6.14255
-82	-10	-50.8282	-10.5	-82	-6.93468	-7.41511	-6.18149
-82	-9.89661	-50.5178	-10.4828	-82	-7.01255	-7.38915	-6.19447
-82	-9.96554	-50.3455	-10.552	-82	-6.96064	-7.46702	-6.15553
-82	-9.96554	-50.1729	-10.5345	-82	-6.9866	-7.48	-6.07745
-81	-9.82768	-50.2418	-10.5172	-81	-6.99957	-7.57085	-5.88277
-81	-9.82768	-50.4144	-10.5172	-81	-6.97362	-7.53191	-5.77894
-81	-9.72429	-50.4661	-10.4828	-81	-6.90872	-7.54489	-5.67489
-81	-9.65537	-50.5523	-10.4138	-81	-6.89574	-7.54489	-5.62298
-81	-9.6726	-50.5523	-10.3105	-81	-6.81766	-7.57085	-5.64894
-81	-9.6209	-50.6212	-10.276	-81	-6.7917	-7.44106	-5.64894
-81	-9.6726	-50.6384	-10.2243	-81	-6.83064	-7.37617	-5.75298
-81	-9.55169	-50.5006	-10.2243	-81	-6.85681	-7.37617	-5.84383
-81	-9.51723	-50.1901	-10.2243	-81	-6.83064	-7.31128	-5.9866
-81	-9.48277	-49.8627	-10.1726	-81	-6.80468	-7.38915	-5.97362
-81	-9.39661	-49.7938	-10.1209	-81	-6.84383	-7.46702	-5.9866
-81	-9.29322	-49.7246	-10.1381	-81	-6.84383	-7.45404	-5.97362
-81	-9.27599	-49.5867	-10.0864	-81	-6.90872	-7.45404	-5.88277
-81	-9.31045	-49.604	-10.1037	-81	-6.88277	-7.38915	-5.76596
-81	-9.29322	-49.6729	-10.0517	-81	-6.86979	-7.31128	-5.71383
-81	-9.20706	-49.6212	-10.0172	-81	-6.9217	-7.28532	-5.54511
-81	-9.20706	-49.5178	-10	-81	-6.88277	-7.2334	-5.51915
-81	-9.25876	-49.5006	-10.0172	-81	-6.83064	-7.25936	-5.58404
-80	-9.27599	-49.4316	-10.0517	-80	-6.86979	-7.20745	-5.70085
-80	-9.39661	-49.4489	-10	-80	-6.84383	-7.19426	-5.76596
-80	-9.58644	-49.5867	-10.0172	-80	-6.76574	-7.24638	-5.94766
-80	-9.51723	-49.5867	-10.1037	-80	-6.73979	-7.2983	-5.9866
-80	-9.41384	-49.6729	-10.1898	-80	-6.70085	-7.35021	-5.99957
-80	-9.36215	-49.7418	-10.1726	-80	-6.68787	-7.36319	-6.03851
-80	-9.34492	-49.7763	-10.1554	-80	-6.73979	-7.36319	-5.86979
-80	-9.36215	-49.7938	-10.1554	-80	-6.72681	-7.33723	-5.81787
-80	-9.36215	-49.8282	-10.0692	-80	-6.72681	-7.35021	-5.68787
-80	-9.37938	-49.9144	-9.96554	-80	-6.71383	-7.36319	-5.50617
-80	-9.34492	-49.9489	-9.98277	-80	-6.72681	-7.40213	-5.48021
-80	-9.36215	-50.104	-9.94831	-80	-6.72681	-7.35021	-5.46723
-80	-9.34492	-50.2418	-9.82768	-80	-6.73979	-7.37617	-5.53213
-80	-9.37938	-50.2766	-9.86215	-80	-6.76574	-7.40213	-5.59702
-80	-9.34492	-50.3455	-9.87938	-80	-6.76574	-7.40213	-5.71383
-80	-9.34492	-50.2766	-9.84492	-80	-6.81766	-7.40213	-5.84383
-80	-9.31045	-50.1729	-9.86215	-80	-6.80468	-7.31128	-5.85681
-80	-9.20706	-50.104	-9.86215	-80	-6.7917	-7.33723	-5.83085
-80	-9.20706	-50.0867	-10.0172	-80	-6.80468	-7.38915	-5.84383
-79	-9.25876	-50.0695	-10.0345	-79	-6.80468	-7.35021	-5.71383
-79	-9.25876	-50.0178	-10.0864	-79	-6.84383	-7.42809	-5.67489
-79	-9.27599	-50.035	-10.1209	-79	-6.80468	-7.36319	-5.55809
-79	-9.24153	-50.3799	-10.0692	-79	-6.77872	-7.36319	-5.57106
-79	-9.13814	-50.5867	-10.1381	-79	-6.7917	-7.28532	-5.53213
-79	-9.1209	-50.5178	-9.96554	-79	-6.72681	-7.20745	-5.50617
-79	-9.06893	-50.311	-9.81045	-79	-6.64894	-7.24638	-5.58404
-79	-9.03446	-50.1729	-9.74153	-79	-6.63596	-7.2983	-5.58404
-79	-9.01723	-49.9144	-9.65537	-79	-6.63596	-7.24638	-5.59702
-79	-8.98277	-49.8282	-9.60367	-79	-6.64894	-7.2983	-5.59702
-79	-8.87938	-49.759	-9.65537	-79	-6.63596	-7.37617	-5.61
-79	-8.81045	-49.7938	-9.74153	-79	-6.61	-7.35021	-5.63596
-79	-8.79322	-49.7763	-9.81045	-79	-6.62298	-7.42809	-5.68787
-79	-8.86215	-49.8627	-9.77599	-79	-6.62298	-7.46702	-5.68787
-79	-8.94831	-50.0178	-9.81045	-79	-6.66191	-7.48	-5.72702
-79	-8.94831	-50.0006	-9.72429	-79	-6.67489	-7.45404	-5.71383
-79	-9	-49.9316	-9.70706	-79	-6.59702	-7.49298	-5.72702
-79	-8.89661	-49.7763	-9.6726	-79	-6.54511	-7.46702	-5.67489
-79	-8.87938	-49.7938	-9.63814	-79	-6.62298	-7.38915	-5.61
-78	-8.86215	-49.7418	-9.56921	-78	-6.62298	-7.33723	-5.53213
-78	-8.98277	-49.6384	-9.6726	-78	-6.62298	-7.2983	-5.50617
-78	-8.98277	-49.4144	-9.63814	-78	-6.58404	-7.15532	-5.50617
-78	-9.05169	-49.3455	-9.6209	-78	-6.54511	-7.18128	-5.53213
-78	-9.15537	-49.3799	-9.60367	-78	-6.54511	-7.12936	-5.55809
-78	-9.03446	-49.2763	-9.72429	-78	-6.57106	-7.06447	-5.63596
-78	-9.15537	-49.2073	-9.74153	-78	-6.54511	-7.07745	-5.67489
-78	-9.1726	-49.1212	-9.72429	-78	-6.53213	-6.9866	-5.72702
-78	-9.31045	-49.0178	-9.72429	-78	-6.48021	-7.01255	-5.80489
-78	-9.36215	-48.9833	-9.68983	-78	-6.45404	-7.03851	-5.70085
-78	-9.36215	-48.9489	-9.75876	-78	-6.49319	-7.05149	-5.63596
-78	-9.37938	-49.0178	-9.81045	-78	-6.49319	-6.99957	-5.61
-78	-9.34492	-48.9661	-9.68983	-78	-6.49319	-6.99957	-5.48021
-78	-9.25876	-48.9489	-9.63814	-78	-6.46723	-6.99957	-5.40234
-78	-9.25876	-48.9144	-9.56921	-78	-6.46723	-6.99957	-5.37638
-78	-9.20706	-48.8972	-9.56921	-78	-6.49319	-6.97362	-5.37638
-78	-9.03446	-48.8282	-9.44831	-78	-6.46723	-7.02553	-5.40234
-77	-9.03446	-48.8455	-9.41384	-77	-6.42809	-7.09043	-5.4283
-77	-8.98277	-48.811	-9.44831	-77	-6.42809	-7.11638	-5.57106
-77	-8.93107	-48.8972	-9.37938	-77	-6.40213	-7.12936	-5.62298
-77	-8.93107	-49.0178	-9.37938	-77	-6.37617	-7.05149	-5.67489
-77	-8.98277	-49.1729	-9.32768	-77	-6.37617	-7.07745	-5.71383
-77	-8.87938	-49.2073	-9.37938	-77	-6.37617	-7.09043	-5.71383
-77	-8.89661	-49.2073	-9.44831	-77	-6.37617	-7.09043	-5.70085
-77	-8.98277	-49.2938	-9.46554	-77	-6.40213	-7.05149	-5.62298
-77	-8.91384	-49.1212	-9.48277	-77	-6.41511	-6.9217	-5.46723
-77	-8.86215	-48.8455	-9.46554	-77	-6.37617	-6.85681	-5.35021
-77	-8.77599	-48.5178	-9.37938	-77	-6.38915	-6.90872	-5.32426
-77	-8.72429	-48.311	-9.36215	-77	-6.31128	-6.9866	-5.31128
-77	-8.6209	-48.2935	-9.39661	-77	-6.36319	-7.01255	-5.40234
-77	-8.68983	-48.259	-9.37938	-77	-6.35021	-7.06447	-5.58404
-77	-8.65537	-48.3799	-9.29322	-77	-6.31128	-7.1034	-5.64894
-77	-8.6209	-48.2246	-9.32768	-77	-6.32426	-7.12936	-5.74
-77	-8.74153	-48.0867	-9.24153	-77	-6.31128	-7.1683	-5.70085
-77	-8.81045	-47.759	-9.25876	-77	-6.31128	-7.19426	-5.63596
-77	-8.96554	-47.6212	-9.37938	-77	-6.36319	-7.18128	-5.59702
-76	-9.01723	-47.6384	-9.41384	-76	-6.31128	-7.15532	-5.61
-76	-8.98277	-47.535	-9.51723	-76	-6.32426	-7.14234	-5.51915
-76	-8.87938	-47.5867	-9.5	-76	-6.32426	-7.12936	-5.4283
-76	-8.81045	-47.5006	-9.53446	-76	-6.31128	-7.14234	-5.38936
-76	-8.75876	-47.3972	-9.44831	-76	-6.2983	-7.1683	-5.35021
-76	-8.65537	-47.3627	-9.44831	-76	-6.22043	-7.1683	-5.3634
-76	-8.6209	-47.2763	-9.31045	-76	-6.10362	-7.19426	-5.4283
-76	-8.56893	-47.2935	-9.27599	-76	-6.1166	-7.20745	-5.45426
-76	-8.56893	-47.1729	-9.27599	-76	-6.15553	-7.22043	-5.50617
-76	-8.6726	-47.1384	-9.31045	-76	-6.18149	-7.2334	-5.50617
-76	-8.75876	-47.104	-9.31045	-76	-6.15553	-7.24638	-5.51915
-76	-8.72429	-46.9489	-9.36215	-76	-6.1166	-7.20745	-5.49319
-76	-8.68983	-46.8107	-9.46554	-76	-6.1166	-7.15532	-5.4283
-76	-8.68983	-46.7246	-9.44831	-76	-6.15553	-7.09043	-5.3634
-76	-8.6209	-46.7073	-9.39661	-76	-6.22043	-7.07745	-5.38936
-76	-8.58644	-46.8107	-9.39661	-76	-6.22043	-7.11638	-5.3634
-76	-8.48277	-47.0006	-9.41384	-76	-6.19447	-7.12936	-5.28532
-76	-8.46554	-47.2073	-9.44831	-76	-6.14255	-7.15532	-5.33723
-76	-8.55169	-47.4316	-9.37938	-76	-6.15553	-7.20745	-5.33723
-76	-8.51723	-47.5523	-9.32768	-76	-6.19447	-7.25936	-5.41532
-75	-8.51723	-47.6212	-9.36215	-75	-6.19447	-7.27234	-5.40234
-75	-8.58644	-47.8107	-9.27599	-75	-6.16851	-7.27234	-5.35021
-75	-8.70706	-48.0695	-9.24153	-75	-6.19447	-7.22043	-5.3634
-75	-8.74153	-48.1384	-9.22429	-75	-6.18149	-7.14234	-5.31128
-75	-8.72429	-48.0523	-9.1209	-75	-6.20745	-7.06447	-5.28532
-75	-8.68983	-47.8799	-9.18983	-75	-6.19447	-6.99957	-5.32426
-75	-8.70706	-47.6384	-9.22429	-75	-6.16851	-7.02553	-5.25936
-75	-8.82768	-47.3455	-9.1726	-75	-6.18149	-6.96064	-5.2983
-75	-8.86215	-47.104	-9.15537	-75	-6.18149	-6.94766	-5.40234
-75	-8.86215	-46.828	-9.18983	-75	-6.22043	-6.97362	-5.48021
-75	-8.94831	-46.7763	-9.18983	-75	-6.22043	-6.93468	-5.45426
-75	-8.82768	-46.5178	-9.20706	-75	-6.22043	-6.97362	-5.40234
-75	-8.79322	-46.2763	-9.13814	-75	-6.24638	-7.02553	-5.33723
-75	-8.81045	-46.1901	-9.10367	-75	-6.25936	-6.99957	-5.28532
-75	-8.77599	-46.0006	-9.06893	-75	-6.27234	-6.96064	-5.24638
-75	-8.56893	-45.9489	-9.1209	-75	-6.33723	-6.85681	-5.15553
-74	-8.48277	-45.8972	-9.15537	-74	-6.33723	-6.81766	-5.1166
-74	-8.37938	-45.8799	-8.96554	-74	-6.2983	-6.72681	-5.1166
-74	-8.41384	-45.828	-8.86215	-74	-6.28532	-6.7917	-5.2334
-74	-8.41384	-45.7763	-8.79322	-74	-6.2983	-6.7917	-5.25936
-74	-8.46554	-45.7073	-8.89661	-74	-6.32426	-6.75277	-5.37638
-74	-8.51723	-45.6729	-8.86215	-74	-6.33723	-6.7917	-5.4283
-74	-8.43107	-45.6384	-8.84492	-74	-6.35021	-6.80468	-5.48021
-74	-8.5	-45.6557	-8.79322	-74	-6.31128	-6.89574	-5.48021
-74	-8.56893	-45.7073	-8.81045	-74	-6.35021	-6.9217	-5.45426
-74	-8.72429	-45.6901	-8.84492	-74	-6.28532	-6.90872	-5.38936
-74	-8.75876	-45.6384	-8.82768	-74	-6.22043	-6.84383	-5.27234
-74	-8.81045	-45.5867	-8.84492	-74	-6.22043	-6.80468	-5.22043
-74	-8.70706	-45.5867	-8.87938	-74	-6.16851	-6.70085	-5.10362
-74	-8.56893	-45.4489	-8.89661	-74	-6.10362	-6.72681	-5.1166
-74	-8.46554	-45.2246	-8.77599	-74	-6.15553	-6.77872	-5.19447
-74	-8.27599	-44.9489	-8.6726	-74	-6.15553	-6.73979	-5.24638
-74	-8.27599	-44.8624	-8.65537	-74	-6.25936	-6.70085	-5.27234
-74	-8.27599	-44.6901	-8.68983	-74	-6.22043	-6.73979	-5.41532
-74	-8.32768	-44.6729	-8.63814	-74	-6.12957	-6.81766	-5.50617
-73	-8.36215	-44.5867	-8.6209	-73	-6.1166	-6.84383	-5.54511
-73	-8.37938	-44.8107	-8.58644	-73	-6.16851	-6.7917	-5.46723
-73	-8.41384	-44.9661	-8.63814	-73	-6.20745	-6.83064	-5.37638
-73	-8.41384	-45.0178	-8.65537	-73	-6.20745	-6.81766	-5.25936
-73	-8.51723	-45.0178	-8.70706	-73	-6.14255	-6.76574	-5.14255
-73	-8.56893	-44.9316	-8.74153	-73	-6.15553	-6.71383	-5.16851
-73	-8.65537	-44.8452	-8.68983	-73	-6.1166	-6.58404	-5.1166
-73	-8.63814	-44.7418	-8.65537	-73	-6.07745	-6.54511	-5.07766
-73	-8.63814	-44.6212	-8.6209	-73	-6.09043	-6.54511	-5.15553
-73	-8.6726	-44.5006	-8.6209	-73	-6.06447	-6.58404	-5.25936
-73	-8.51723	-44.3452	-8.6209	-73	-6.07745	-6.57106	-5.24638
-73	-8.44831	-44.2073	-8.53446	-73	-6.05149	-6.55809	-5.37638
-73	-8.48277	-44.1901	-8.60367	-73	-6.07745	-6.61	-5.4283
-73	-8.51723	-44.1557	-8.65537	-73	-6.05149	-6.68787	-5.44128
-73	-8.46554	-44.0523	-8.58644	-73	-6.01255	-6.68787	-5.38936
-73	-8.44831	-44.035	-8.6209	-73	-6.05149	-6.67489	-5.32426
-73	-8.41384	-43.8624	-8.6726	-73	-5.97362	-6.67489	-5.25936
-72	-8.36215	-43.7246	-8.72429	-72	-5.99957	-6.70085	-5.16851
-73	-8.32768	-43.6901	-8.77599	-73	-5.9866	-6.64894	-5.19447
-72	-8.24153	-43.7073	-8.6726	-72	-6.02553	-6.66191	-5.15553
-72	-8.27599	-43.7418	-8.58644	-72	-5.96064	-6.59702	-5.2334
-72	-8.24153	-43.9316	-8.53446	-72	-5.96064	-6.63596	-5.18149
-72	-8.27599	-43.9833	-8.37938	-72	-5.9217	-6.55809	-5.24638
-72	-8.1726	-43.8972	-8.39661	-72	-5.93468	-6.53213	-5.35021
-72	-8.18983	-43.8452	-8.39661	-72	-5.9866	-6.57106	-5.31128
-72	-8.25876	-43.8452	-8.44831	-72	-5.9866	-6.57106	-5.35021
-72	-8.13814	-43.828	-8.36215	-72	-5.96064	-6.68787	-5.2334
-72	-8.10367	-43.759	-8.44831	-72	-5.96064	-6.75277	-5.16851
-72	-8.10367	-43.6557	-8.53446	-72	-5.96064	-6.77872	-5.1166
-72	-8.10367	-43.4661	-8.6209	-72	-5.93468	-6.77872	-5.20745
-72	-8.03446	-43.3624	-8.56893	-72	-5.9217	-6.66191	-5.19447
-72	-7.96554	-43.2935	-8.56893	-72	-5.85681	-6.61	-5.20745
-72	-8.03446	-43.2073	-8.60367	-72	-5.75298	-6.61	-5.16851
-72	-7.98277	-43.1729	-8.60367	-72	-5.81787	-6.59702	-5.20745
-72	-8.01723	-43.0523	-8.75876	-72	-5.83085	-6.61	-5.19447
-72	-8.13814	-42.8452	-8.75876	-72	-5.88277	-6.59702	-5.18149
-72	-8.15537	-42.6557	-8.86215	-72	-5.89574	-6.55809	-5.19447
-71	-8.08616	-42.5178	-8.86215	-71	-5.89574	-6.59702	-5.20745
-71	-8.01723	-42.2935	-8.79322	-71	-5.84383	-6.62298	-5.2334
-71	-7.96554	-42.1901	-8.75876	-71	-5.86979	-6.58404	-5.27234
-71	-7.94831	-42.0695	-8.65537	-71	-5.85681	-6.55809	-5.25936
-71	-7.86215	-41.9833	-8.63814	-71	-5.85681	-6.62298	-5.16851
-71	-7.84492	-42.035	-8.56893	-71	-5.83085	-6.58404	-5.20745
-71	-8	-42.035	-8.55169	-71	-5.75298	-6.62298	-5.15553
-71	-8	-42.0523	-8.65537	-71	-5.83085	-6.62298	-5.12957
-71	-8.05169	-42.0867	-8.63814	-71	-5.81787	-6.61	-5.09064
-71	-8.06893	-42.0695	-8.65537	-71	-5.80489	-6.59702	-5.03872
-71	-8.10367	-41.9661	-8.58644	-71	-5.81787	-6.57106	-4.98681
-71	-8.03446	-41.9141	-8.6209	-71	-5.81787	-6.57106	-5.01277
-71	-8.06893	-41.8624	-8.70706	-71	-5.85681	-6.61	-5.09064
-71	-8.03446	-41.8107	-8.58644	-71	-5.83085	-6.66191	-5.1166
-71	-8.06893	-41.9661	-8.55169	-71	-5.85681	-6.63596	-5.10362
-71	-8.06893	-42.035	-8.46554	-71	-5.84383	-6.64894	-5.20745
-70	-8.1209	-42.0695	-8.46554	-70	-5.84383	-6.68787	-5.15553
-70	-8	-42.1384	-8.34492	-70	-5.77894	-6.70085	-5.15553
-70	-8.01723	-42.1557	-8.34492	-70	-5.72702	-6.71383	-5.2983
-70	-7.98277	-42.1557	-8.29322	-70	-5.76596	-6.68787	-5.20745
-70	-7.84492	-42.104	-8.32768	-70	-5.75298	-6.54511	-5.18149
-70	-7.77599	-41.9661	-8.29322	-70	-5.74	-6.54511	-5.15553
-70	-7.75876	-41.9833	-8.20706	-70	-5.70085	-6.49319	-5.07766
-70	-7.75876	-41.8969	-8.34492	-70	-5.70085	-6.49319	-5.0517
-70	-7.81045	-41.9661	-8.37938	-70	-5.67489	-6.48021	-5.02574
-70	-7.68983	-41.9661	-8.31045	-70	-5.67489	-6.38915	-5.03872
-70	-7.72429	-41.8452	-8.22429	-70	-5.67489	-6.33723	-5.0517
-70	-7.74153	-41.6729	-8.18983	-70	-5.72702	-6.31128	-5.07766
-70	-7.74153	-41.6212	-8.13814	-70	-5.80489	-6.2983	-5.15553
-70	-7.6726	-41.5178	-8.03446	-70	-5.77894	-6.2983	-5.18149
-70	-7.72429	-41.5178	-8.05169	-70	-5.81787	-6.42809	-5.2334
-70	-7.72429	-41.4833	-8.01723	-70	-5.80489	-6.42809	-5.27234
-70	-7.6726	-41.328	-8.08616	-70	-5.75298	-6.49319	-5.31128
-70	-7.65537	-41.3107	-8.10367	-70	-5.76596	-6.55809	-5.32426
-70	-7.58616	-41.328	-8.06893	-70	-5.71383	-6.57106	-5.2334
-69	-7.55169	-41.2935	-8.08616	-69	-5.70085	-6.58404	-5.19447
-69	-7.63814	-41.328	-8.05169	-69	-5.68787	-6.58404	-5.22043
-69	-7.63814	-41.1729	-8.03446	-69	-5.68787	-6.48021	-5.20745
-69	-7.6209	-41.1557	-8	-69	-5.68787	-6.37617	-5.14255
-69	-7.6726	-41.1729	-7.84492	-69	-5.70085	-6.40213	-5.20745
-69	-7.65537	-41.035	-7.86215	-69	-5.67489	-6.32426	-5.2334
-69	-7.56893	-40.8969	-7.89661	-69	-5.71383	-6.36319	-5.22043
-69	-7.58616	-40.7246	-7.91384	-69	-5.77894	-6.33723	-5.2334
-69	-7.68983	-40.5867	-7.84492	-69	-5.76596	-6.37617	-5.22043
-69	-7.65537	-40.5523	-7.86215	-69	-5.72702	-6.38915	-5.16851
-69	-7.70706	-40.535	-8	-69	-5.70085	-6.40213	-5.1166
-69	-7.70706	-40.5523	-8.1209	-69	-5.70085	-6.40213	-5.10362
-69	-7.74153	-40.5006	-8.08616	-69	-5.71383	-6.38915	-5.07766
-69	-7.63814	-40.4486	-8.10367	-69	-5.79191	-6.32426	-5.02574
-69	-7.58616	-40.2935	-8.13814	-69	-5.76596	-6.25936	-4.99979
-69	-7.51723	-40.2246	-8.15537	-69	-5.71383	-6.22043	-5.0517
-69	-7.46554	-40.104	-8.15537	-69	-5.70085	-6.22043	-5.0517
-69	-7.5	-40.0523	-8.1726	-69	-5.74	-6.24638	-5.03872
-69	-7.51723	-39.9658	-8.08616	-69	-5.71383	-6.27234	-5.09064
-68	-7.46554	-39.8624	-8	-68	-5.67489	-6.2983	-5.06468
-68	-7.41384	-39.7246	-7.91384	-68	-5.71383	-6.31128	-5.02574
-68	-7.43107	-39.6729	-7.98277	-68	-5.71383	-6.31128	-5.03872
-68	-7.51723	-39.6729	-7.94831	-68	-5.72702	-6.27234	-5.03872
-68	-7.46554	-39.7763	-7.91384	-68	-5.74	-6.28532	-4.96064
-68	-7.51723	-39.7763	-7.93107	-68	-5.66191	-6.35021	-4.96064
-68	-7.46554	-39.6901	-7.86215	-68	-5.66191	-6.37617	-4.98681
-68	-7.44831	-39.6901	-7.93107	-68	-5.61	-6.35021	-5.06468
-68	-7.51723	-39.828	-7.89661	-68	-5.63596	-6.2983	-5.06468
-68	-7.43107	-39.8624	-7.87938	-68	-5.63596	-6.28532	-5.03872
-68	-7.34492	-39.8452	-7.86215	-68	-5.51915	-6.25936	-5.07766
-68	-7.44831	-39.8969	-7.91384	-68	-5.45426	-6.24638	-5.02574
-68	-7.39661	-39.8624	-7.86215	-68	-5.46723	-6.24638	-4.99979
-68	-7.37938	-39.7763	-7.79322	-68	-5.4283	-6.25936	-4.93468
-68	-7.43107	-39.759	-7.86215	-68	-5.38936	-6.2334	-4.86979
-68	-7.41384	-39.8624	-7.94831	-68	-5.40234	-6.22043	-4.86979
-68	-7.51723	-39.8107	-7.94831	-68	-5.40234	-6.09043	-4.77894
-68	-7.46554	-39.7073	-7.86215	-68	-5.38936	-6.09043	-4.89574
-67	-7.41384	-39.5523	-7.77599	-67	-5.4283	-6.09043	-4.90872
-67	-7.31045	-39.3969	-7.65537	-67	-5.41532	-6.1166	-4.98681
-67	-7.27599	-39.3107	-7.60367	-67	-5.40234	-6.09043	-4.98681
-67	-7.31045	-39.3107	-7.58616	-67	-5.3634	-6.07745	-5.01277
-67	-7.25876	-39.3624	-7.60367	-67	-5.38936	-6.09043	-4.99979
-67	-7.22429	-39.4141	-7.72429	-67	-5.4283	-6.1166	-4.96064
-67	-7.18983	-39.4141	-7.65537	-67	-5.41532	-6.15553	-4.89574
-67	-7.06893	-39.3969	-7.60367	-67	-5.35021	-6.1166	-4.9217
-67	-7.08616	-39.3797	-7.51723	-67	-5.32426	-6.1166	-4.83085
-67	-7.06893	-39.3797	-7.60367	-67	-5.3634	-6.01255	-4.80489
-67	-7.06893	-39.259	-7.55169	-67	-5.37638	-5.9866	-4.80489
-67	-7.13814	-39.1901	-7.51723	-67	-5.32426	-5.96064	-4.81787
-67	-7.1209	-39.0695	-7.65537	-67	-5.31128	-5.99957	-4.85681
-67	-7.1209	-38.9658	-7.55169	-67	-5.3634	-6.03851	-4.83085
-67	-7.1209	-38.9658	-7.46554	-67	-5.40234	-6.10362	-4.84383
-67	-7.1726	-39.0523	-7.44831	-67	-5.37638	-6.14255	-4.9217
-67	-7.20706	-39.0867	-7.43107	-67	-5.37638	-6.18149	-4.99979
-66	-7.22429	-39.1384	-7.51723	-66	-5.37638	-6.16851	-4.9217
-66	-7.18983	-38.9831	-7.44831	-66	-5.3634	-6.14255	-4.96064
-66	-7.20706	-38.8969	-7.48277	-66	-5.37638	-6.12957	-4.93468
-66	-7.20706	-38.8452	-7.51723	-66	-5.37638	-6.07745	-4.86979
-66	-7.25876	-38.6384	-7.51723	-66	-5.37638	-6.02553	-4.75298
-66	-7.22429	-38.5178	-7.53446	-66	-5.2983	-6.12957	-4.70106
-66	-7.10339	-38.3969	-7.46554	-66	-5.3634	-6.09043	-4.64915
-66	-7.06893	-38.4314	-7.36215	-66	-5.38936	-5.99957	-4.70106
-66	-6.98277	-38.5178	-7.29322	-66	-5.40234	-5.9866	-4.66213
-66	-7.03446	-38.7073	-7.31045	-66	-5.41532	-6.01255	-4.79191
-66	-6.94831	-38.8969	-7.31045	-66	-5.41532	-6.06447	-4.94766
-66	-6.96554	-39.0178	-7.29322	-66	-5.4283	-6.12957	-4.97362
-66	-6.96554	-39.1901	-7.31045	-66	-5.4283	-6.18149	-5.03872
-66	-6.91384	-39.2418	-7.37938	-66	-5.38936	-6.14255	-5.01277
-66	-6.93107	-39.2246	-7.43107	-66	-5.41532	-6.16851	-4.90872
-66	-6.84492	-39.0867	-7.43107	-66	-5.33723	-6.19447	-4.80489
-66	-6.86215	-38.9141	-7.41384	-66	-5.27234	-6.1166	-4.72702
-66	-6.82768	-38.9831	-7.37938	-66	-5.31128	-6.03851	-4.67511
-65	-6.81045	-39.035	-7.31045	-65	-5.32426	-6.03851	-4.63617
-65	-6.75876	-39.035	-7.32768	-65	-5.31128	-6.06447	-4.57106
-65	-6.74153	-39.0006	-7.44831	-65	-5.35021	-5.99957	-4.59702
-65	-6.68983	-39.0523	-7.48277	-65	-5.32426	-6.02553	-4.70106
-65	-6.70706	-39.0523	-7.39661	-65	-5.35021	-5.99957	-4.79191
-65	-6.75876	-39.1212	-7.43107	-65	-5.2983	-5.9866	-4.83085
-65	-6.68983	-39.0006	-7.51723	-65	-5.33723	-5.9866	-4.88277
-65	-6.79322	-39.0006	-7.5	-65	-5.3634	-5.96064	-4.9217
-65	-6.70706	-38.9658	-7.51723	-65	-5.38936	-5.94766	-4.86979
-65	-6.77599	-39.0178	-7.48277	-65	-5.4283	-5.97362	-4.83085
-65	-6.84492	-38.9658	-7.44831	-65	-5.40234	-5.90872	-4.77894
-65	-6.94831	-39.0178	-7.43107	-65	-5.3634	-5.89574	-4.70106
-65	-6.94831	-39.0178	-7.48277	-65	-5.35021	-5.83085	-4.63617
-65	-6.84492	-39.035	-7.5	-65	-5.32426	-5.81787	-4.62319
-65	-6.75876	-39.104	-7.6209	-65	-5.35021	-5.84383	-4.58404
-65	-6.75876	-38.9141	-7.56893	-65	-5.32426	-5.75298	-4.54511
-65	-6.70706	-38.8624	-7.48277	-65	-5.33723	-5.75298	-4.71404
-65	-6.63814	-38.8797	-7.55169	-65	-5.37638	-5.76596	-4.76596
-64	-6.55169	-38.8969	-7.56893	-64	-5.40234	-5.85681	-4.83085
-64	-6.48277	-38.8797	-7.48277	-64	-5.40234	-5.81787	-4.81787
-64	-6.51723	-38.7935	-7.36215	-64	-5.4283	-5.88277	-4.86979
-64	-6.56893	-38.7418	-7.34492	-64	-5.38936	-5.93468	-4.74
-64	-6.55169	-38.6557	-7.32768	-64	-5.41532	-5.9866	-4.81787
-64	-6.44831	-38.4831	-7.34492	-64	-5.3634	-5.99957	-4.81787
-64	-6.48277	-38.4314	-7.32768	-64	-5.37638	-6.01255	-4.79191
-64	-6.44831	-38.2935	-7.36215	-64	-5.32426	-5.93468	-4.67511
-64	-6.51723	-38.2418	-7.31045	-64	-5.33723	-5.85681	-4.67511
-64	-6.58616	-38.1212	-7.31045	-64	-5.31128	-5.76596	-4.72702
-64	-6.58616	-38.0867	-7.25876	-64	-5.2983	-5.77894	-4.74
-64	-6.55169	-38.1212	-7.24153	-64	-5.31128	-5.72702	-4.72702
-64	-6.53446	-38.035	-7.22429	-64	-5.35021	-5.76596	-4.77894
-64	-6.44831	-37.9314	-7.27599	-64	-5.35021	-5.76596	-4.83085
-64	-6.44831	-37.8797	-7.24153	-64	-5.2983	-5.77894	-4.77894
-64	-6.53446	-37.9141	-7.22429	-64	-5.33723	-5.76596	-4.81787
-64	-6.63814	-37.9831	-7.1726	-64	-5.35021	-5.84383	-4.84383
-64	-6.6726	-37.9486	-7.15537	-64	-5.33723	-5.81787	-4.72702
-64	-6.68983	-37.9141	-7.15537	-64	-5.2334	-5.79191	-4.67511
-63	-6.60339	-37.7763	-7.1209	-63	-5.19447	-5.77894	-4.66213
-63	-6.6726	-37.6557	-7.13814	-63	-5.2983	-5.77894	-4.61
-63	-6.65537	-37.5178	-7.20706	-63	-5.2983	-5.76596	-4.62319
-63	-6.65537	-37.4831	-7.1726	-63	-5.32426	-5.80489	-4.62319
-63	-6.65537	-37.3797	-7.22429	-63	-5.2983	-5.68787	-4.63617
-63	-6.68983	-37.3107	-7.1726	-63	-5.25936	-5.74	-4.64915
-63	-6.58616	-37.328	-7.20706	-63	-5.27234	-5.76596	-4.67511
-63	-6.63814	-37.3452	-7.22429	-63	-5.25936	-5.75298	-4.70106
-63	-6.43107	-37.4141	-7.1209	-63	-5.27234	-5.75298	-4.67511
-63	-6.39661	-37.3624	-7.1209	-63	-5.24638	-5.79191	-4.70106
-63	-6.44831	-37.4314	-7.13814	-63	-5.24638	-5.9217	-4.71404
-63	-6.44831	-37.4486	-7.10339	-63	-5.2334	-5.9217	-4.66213
-63	-6.48277	-37.5003	-7.10339	-63	-5.19447	-5.93468	-4.62319
-63	-6.5	-37.5003	-7.06893	-63	-5.20745	-5.88277	-4.66213
-63	-6.48277	-37.3797	-7.08616	-63	-5.15553	-5.9217	-4.59702
-63	-6.46554	-37.3797	-7.1209	-63	-5.15553	-5.90872	-4.55809
-63	-6.43107	-37.1729	-7.1726	-63	-5.15553	-5.85681	-4.70106
-63	-6.39661	-37.1901	-7.13814	-63	-5.16851	-5.80489	-4.57106
-62	-6.32768	-37.1901	-7.13814	-62	-5.14255	-5.80489	-4.54511
-62	-6.34492	-37.1384	-7.10339	-62	-5.18149	-5.83085	-4.58404
-62	-6.41384	-37.0867	-7.03446	-62	-5.22043	-5.86979	-4.59702
-62	-6.37938	-36.9658	-7.05169	-62	-5.19447	-5.86979	-4.57106
-62	-6.41384	-36.8797	-7.05169	-62	-5.16851	-5.96064	-4.64915
-62	-6.48277	-36.8107	-6.94831	-62	-5.19447	-5.99957	-4.70106
-62	-6.51723	-36.7418	-6.93107	-62	-5.14255	-5.9217	-4.62319
-62	-6.43107	-36.6901	-6.82768	-62	-5.24638	-5.89574	-4.61
-62	-6.46554	-36.7246	-6.96554	-62	-5.19447	-5.84383	-4.55809
-62	-6.51723	-36.7935	-7	-62	-5.16851	-5.85681	-4.58404
-62	-6.51723	-36.8624	-6.98277	-62	-5.18149	-5.86979	-4.61
-62	-6.53446	-36.8797	-6.98277	-62	-5.12957	-5.81787	-4.55809
-62	-6.53446	-36.8624	-6.94831	-62	-5.10362	-5.85681	-4.61
-62	-6.5	-36.8107	-6.94831	-62	-5.03872	-5.79191	-4.57106
-62	-6.56893	-36.7418	-6.96554	-62	-5.06468	-5.86979	-4.50617
-62	-6.48277	-36.6384	-6.91384	-62	-5.0517	-5.89574	-4.54511
-62	-6.53446	-36.4314	-6.86215	-62	-5.02574	-5.83085	-4.57106
-62	-6.53446	-36.3624	-6.84492	-62	-5.02574	-5.81787	-4.59702
-62	-6.43107	-36.3624	-6.86215	-62	-5.0517	-5.79191	-4.53213
-61	-6.5	-36.1557	-6.77599	-61	-4.93468	-5.85681	-4.54511
-61	-6.43107	-36.0695	-6.6726	-61	-4.9217	-5.80489	-4.46723
-61	-6.29322	-36.0175	-6.81045	-61	-4.97362	-5.79191	-4.49319
-61	-6.31045	-35.9831	-6.84492	-61	-4.99979	-5.84383	-4.45426
-61	-6.29322	-35.9314	-6.84492	-61	-4.94766	-5.80489	-4.54511
-61	-6.32768	-35.9658	-6.91384	-61	-4.97362	-5.80489	-4.55809
-61	-6.37938	-35.8797	-6.84492	-61	-4.9217	-5.77894	-4.58404
-61	-6.32768	-35.8797	-6.79322	-61	-4.94766	-5.74	-4.67511
-61	-6.29322	-35.7935	-6.79322	-61	-4.89574	-5.77894	-4.66213
-61	-6.24153	-35.7763	-6.77599	-61	-4.98681	-5.77894	-4.64915
-61	-6.25876	-35.8624	-6.77599	-61	-4.99979	-5.84383	-4.58404
-61	-6.27599	-36.0347	-6.77599	-61	-4.96064	-5.86979	-4.59702
-61	-6.22429	-36.0867	-6.72429	-61	-4.98681	-5.86979	-4.55809
-61	-6.24153	-36.2073	-6.6726	-61	-4.98681	-5.81787	-4.53213
-61	-6.34492	-36.259	-6.6726	-61	-5.0517	-5.76596	-4.53213
-61	-6.34492	-36.3797	-6.63814	-61	-4.99979	-5.70085	-4.46723
-61	-6.25876	-36.3624	-6.65537	-61	-5.02574	-5.64894	-4.48021
-61	-6.24153	-36.3452	-6.63814	-61	-4.99979	-5.54511	-4.53213
-60	-6.22429	-36.2418	-6.65537	-60	-4.9217	-5.51915	-4.59702
-60	-6.12062	-36.0867	-6.72429	-60	-4.88277	-5.53213	-4.64915
-60	-6.10339	-35.9141	-6.74153	-60	-4.94766	-5.58404	-4.59702
-60	-6	-35.8797	-6.77599	-60	-4.89574	-5.70085	-4.59702
-60	-6.10339	-35.9831	-6.84492	-60	-4.90872	-5.68787	-4.61
-60	-6.10339	-36.0175	-6.81045	-60	-4.90872	-5.70085	-4.53213
-60	-6.13814	-36.0695	-6.75876	-60	-4.96064	-5.67489	-4.37638
-60	-6.08616	-36.0523	-6.81045	-60	-4.96064	-5.74	-4.29851
-60	-6.12062	-36.0175	-6.82768	-60	-5.02574	-5.71383	-4.31149
-60	-6.22429	-36.0867	-6.84492	-60	-5.03872	-5.70085	-4.40234
-60	-6.24153	-35.9831	-6.70706	-60	-5.0517	-5.68787	-4.48021
-60	-6.24153	-35.9486	-6.68983	-60	-5.02574	-5.67489	-4.58404
-60	-6.27599	-35.8969	-6.6726	-60	-4.99979	-5.70085	-4.63617
-60	-6.31045	-35.7935	-6.56893	-60	-4.99979	-5.64894	-4.71404
-60	-6.31045	-35.6901	-6.55169	-60	-4.97362	-5.63596	-4.72702
-60	-6.27599	-35.5695	-6.63814	-60	-4.97362	-5.67489	-4.63617
-60	-6.27599	-35.5175	-6.60339	-60	-5.01277	-5.63596	-4.50617
-60	-6.27599	-35.4486	-6.70706	-60	-4.98681	-5.70085	-4.38936
-59	-6.37938	-35.4314	-6.6209	-59	-4.97362	-5.72702	-4.28553
-59	-6.37938	-35.3452	-6.65537	-59	-4.97362	-5.70085	-4.27255
-59	-6.39661	-35.2763	-6.6726	-59	-4.89574	-5.63596	-4.28553
-59	-6.48277	-35.2073	-6.65537	-59	-4.90872	-5.61	-4.32447
-59	-6.46554	-35.2935	-6.55169	-59	-4.90872	-5.62298	-4.37638
-59	-6.39661	-35.2935	-6.51723	-59	-4.88277	-5.54511	-4.46723
-59	-6.46554	-35.2418	-6.56893	-59	-4.89574	-5.51915	-4.55809
-59	-6.46554	-35.104	-6.63814	-59	-4.89574	-5.53213	-4.61
-59	-6.51723	-34.9658	-6.58616	-59	-4.88277	-5.59702	-4.63617
-59	-6.51723	-34.8969	-6.53446	-59	-4.88277	-5.61	-4.55809
-59	-6.41384	-34.7763	-6.39661	-59	-4.81787	-5.63596	-4.51915
-59	-6.43107	-34.6729	-6.43107	-59	-4.81787	-5.61	-4.37638
-59	-6.46554	-34.5692	-6.37938	-59	-4.80489	-5.62298	-4.29851
-59	-6.48277	-34.5175	-6.46554	-59	-4.83085	-5.59702	-4.20745
-59	-6.43107	-34.4658	-6.44831	-59	-4.88277	-5.62298	-4.16851
-59	-6.43107	-34.5175	-6.43107	-59	-4.85681	-5.64894	-4.22043
-59	-6.36215	-34.552	-6.34492	-59	-4.86979	-5.58404	-4.20745
-59	-6.22429	-34.5175	-6.39661	-59	-4.89574	-5.62298	-4.31149
-59	-6.24153	-34.4141	-6.36215	-59	-4.9217	-5.63596	-4.40234
-58	-6.32768	-34.3624	-6.37938	-58	-4.89574	-5.63596	-4.50617
-58	-6.34492	-34.3624	-6.37938	-58	-4.90872	-5.58404	-4.59702
-58	-6.29322	-34.4486	-6.32768	-58	-4.96064	-5.57106	-4.61
-58	-6.27599	-34.5347	-6.22429	-58	-4.94766	-5.55809	-4.53213
-58	-6.34492	-34.552	-6.1726	-58	-4.89574	-5.48021	-4.40234
-58	-6.25876	-34.5003	-6.24153	-58	-4.86979	-5.46723	-4.2334
-58	-6.31045	-34.4314	-6.22429	-58	-4.85681	-5.46723	-4.20745
-58	-6.27599	-34.3797	-6.20706	-58	-4.89574	-5.45426	-4.15553
-58	-6.12062	-34.3452	-6.13814	-58	-4.89574	-5.48021	-4.16851
-58	-6.15537	-34.2073	-6.10339	-58	-4.85681	-5.49319	-4.18149
-58	-6.15537	-34.0692	-6.15537	-58	-4.81787	-5.51915	-4.28553
-58	-6.13814	-33.828	-6.24153	-58	-4.81787	-5.49319	-4.38936
-58	-6.06893	-33.7935	-6.27599	-58	-4.81787	-5.41532	-4.49319
-58	-6.03446	-33.7073	-6.36215	-58	-4.85681	-5.48021	-4.57106
-58	-6	-33.6901	-6.39661	-58	-4.80489	-5.38936	-4.55809
-58	-5.87938	-33.604	-6.43107	-58	-4.80489	-5.33723	-4.49319
-58	-5.87938	-33.6729	-6.43107	-58	-4.72702	-5.32426	-4.3634
-57	-5.93107	-33.6384	-6.48277	-57	-4.81787	-5.32426	-4.28553
-57	-5.94831	-33.5347	-6.43107	-57	-4.83085	-5.32426	-4.22043
-57	-5.86215	-33.3624	-6.41384	-57	-4.76596	-5.41532	-4.15553
-57	-5.89661	-33.259	-6.36215	-57	-4.79191	-5.48021	-4.15553
-57	-5.89661	-33.2073	-6.39661	-57	-4.81787	-5.48021	-4.22043
-57	-5.82768	-33.104	-6.41384	-57	-4.80489	-5.48021	-4.2334
-57	-5.86215	-33.052	-6.41384	-57	-4.81787	-5.50617	-4.31149
-57	-5.77599	-33.052	-6.48277	-57	-4.79191	-5.58404	-4.33745
-57	-5.6726	-32.9658	-6.46554	-57	-4.79191	-5.50617	-4.33745
-57	-5.81045	-32.9831	-6.51723	-57	-4.83085	-5.48021	-4.33745
-57	-5.91384	-32.9658	-6.5	-57	-4.79191	-5.44128	-4.33745
-57	-5.87938	-32.9486	-6.48277	-57	-4.77894	-5.45426	-4.29851
-57	-5.89661	-32.9314	-6.46554	-57	-4.77894	-5.35021	-4.27255
-57	-5.89661	-32.8624	-6.43107	-57	-4.72702	-5.35021	-4.25957
-57	-5.89661	-32.9314	-6.41384	-57	-4.71404	-5.35021	-4.14255
-57	-5.86215	-33.052	-6.32768	-57	-4.76596	-5.33723	-4.2334
-57	-5.87938	-33.1557	-6.32768	-57	-4.71404	-5.33723	-4.20745
-57	-5.87938	-33.1212	-6.34492	-57	-4.72702	-5.38936	-4.2334
-57	-5.98277	-33.0003	-6.32768	-57	-4.72702	-5.49319	-4.28553
-56	-5.94831	-32.7763	-6.37938	-56	-4.68809	-5.48021	-4.25957
-56	-5.82768	-32.5692	-6.25876	-56	-4.68809	-5.46723	-4.29851
-56	-5.74153	-32.3107	-6.31045	-56	-4.71404	-5.46723	-4.33745
-56	-5.72429	-32.2935	-6.15537	-56	-4.74	-5.4283	-4.31149
-56	-5.63785	-32.259	-6.18983	-56	-4.72702	-5.32426	-4.32447
-56	-5.58616	-32.3107	-6.1726	-56	-4.71404	-5.32426	-4.27255
-56	-5.70706	-32.2246	-6.20706	-56	-4.76596	-5.27234	-4.22043
-56	-5.77599	-32.1901	-6.1726	-56	-4.74	-5.2983	-4.20745
-56	-5.65537	-32.2073	-6.25876	-56	-4.75298	-5.32426	-4.19447
-56	-5.68983	-32.3107	-6.25876	-56	-4.70106	-5.3634	-4.18149
-56	-5.74153	-32.328	-6.18983	-56	-4.64915	-5.38936	-4.19447
-56	-5.72429	-32.328	-6.25876	-56	-4.61	-5.41532	-4.20745
-56	-5.68983	-32.259	-6.27599	-56	-4.62319	-5.35021	-4.16851
-56	-5.65537	-32.259	-6.22429	-56	-4.61	-5.44128	-4.22043
-56	-5.58616	-32.2073	-6.1726	-56	-4.61	-5.45426	-4.28553
-56	-5.51723	-32.052	-6.1726	-56	-4.66213	-5.41532	-4.31149
-56	-5.48277	-31.9658	-6.20706	-56	-4.61	-5.41532	-4.28553
-56	-5.5	-31.9831	-6.18983	-56	-4.59702	-5.35021	-4.24638
-56	-5.48277	-31.8969	-6.29322	-56	-4.57106	-5.2983	-4.20745
-55	-5.55169	-31.9486	-6.32768	-55	-4.58404	-5.25936	-4.18149
-55	-5.60339	-32.0692	-6.31045	-55	-4.53213	-5.25936	-4.20745
-55	-5.56893	-32.1729	-6.32768	-55	-4.57106	-5.28532	-4.18149
-55	-5.46554	-32.1037	-6.39661	-55	-4.61	-5.32426	-4.16851
-55	-5.44831	-32.0003	-6.39661	-55	-4.64915	-5.4283	-4.20745
-55	-5.44831	-31.9658	-6.29322	-55	-4.68809	-5.4283	-4.28553
-55	-5.39661	-32.052	-6.1726	-55	-4.70106	-5.45426	-4.27255
-55	-5.36215	-32.0347	-6.1726	-55	-4.71404	-5.48021	-4.22043
-55	-5.44831	-32.0175	-6.10339	-55	-4.70106	-5.48021	-4.19447
-55	-5.41384	-32.0003	-6.08616	-55	-4.76596	-5.48021	-4.20745
-55	-5.44831	-31.9486	-6.06893	-55	-4.77894	-5.49319	-4.20745
-55	-5.39661	-31.9314	-6.05169	-55	-4.75298	-5.4283	-4.15553
-55	-5.32768	-31.8624	-6.03446	-55	-4.75298	-5.32426	-4.15553
-55	-5.34492	-31.7935	-6.05169	-55	-4.77894	-5.33723	-4.15553
-55	-5.37938	-31.9141	-6.15537	-55	-4.74	-5.32426	-4.14255
-55	-5.39661	-31.828	-6.10339	-55	-4.72702	-5.32426	-4.12957
-55	-5.39661	-31.828	-6.12062	-55	-4.68809	-5.40234	-4.12957
-55	-5.41384	-31.9141	-6.05169	-55	-4.64915	-5.2983	-4.15553
-54	-5.29322	-31.9831	-6	-54	-4.62319	-5.27234	-4.1166
-54	-5.37938	-31.8624	-5.89661	-54	-4.62319	-5.32426	-4.20745
-54	-5.36215	-31.8107	-5.86215	-54	-4.61	-5.41532	-4.18149
-54	-5.27599	-31.7935	-5.84492	-54	-4.58404	-5.35021	-4.16851
-54	-5.18983	-31.7935	-5.70706	-54	-4.61	-5.28532	-4.12957
-54	-5.24153	-31.8797	-5.74153	-54	-4.54511	-5.24638	-4.1166
-54	-5.32768	-31.828	-5.72429	-54	-4.51915	-5.20745	-4.1166
-54	-5.31045	-31.7935	-5.68983	-54	-4.53213	-5.19447	-4.12957
-54	-5.34492	-31.759	-5.75876	-54	-4.49319	-5.15553	-4.14255
-54	-5.32768	-31.8452	-5.84492	-54	-4.51915	-5.10362	-4.14255
-54	-5.20706	-31.9314	-5.87938	-54	-4.54511	-5.12957	-4.12957
-54	-5.1726	-31.9314	-5.94831	-54	-4.55809	-5.12957	-4.14255
-54	-5.1726	-31.7246	-5.86215	-54	-4.57106	-5.18149	-4.18149
-54	-5.20706	-31.7418	-5.82768	-54	-4.53213	-5.16851	-4.24638
-54	-5.24153	-31.6729	-5.87938	-54	-4.50617	-5.15553	-4.20745
-54	-5.24153	-31.6209	-5.84492	-54	-4.51915	-5.22043	-4.20745
-54	-5.12062	-31.6037	-5.93107	-54	-4.51915	-5.24638	-4.16851
-53	-5.22429	-31.4831	-5.87938	-53	-4.50617	-5.19447	-4.09064
-53	-5.24153	-31.3452	-5.84492	-53	-4.50617	-5.20745	-4.0517
-53	-5.22429	-31.259	-5.82768	-53	-4.50617	-5.18149	-4.0517
-53	-5.18983	-31.1381	-5.81045	-53	-4.49319	-5.16851	-4.06468
-53	-5.12062	-31.0347	-5.79322	-53	-4.44128	-5.1166	-4.0517
-53	-5.12062	-31.1209	-5.81045	-53	-4.48021	-5.1166	-4.10362
-53	-5.13785	-31.0175	-5.81045	-53	-4.46723	-5.14255	-4.10362
-53	-5.08616	-30.8969	-5.79322	-53	-4.48021	-5.16851	-4.1166
-53	-5.12062	-30.8107	-5.6726	-53	-4.50617	-5.24638	-4.15553
-53	-5.13785	-30.8452	-5.58616	-53	-4.54511	-5.28532	-4.12957
-53	-5.08616	-30.828	-5.62062	-53	-4.51915	-5.33723	-4.10362
-53	-5.05169	-30.7763	-5.72429	-53	-4.48021	-5.32426	-4.09064
-53	-5.01723	-30.7763	-5.77599	-53	-4.41532	-5.32426	-4.07766
-53	-5.01723	-30.759	-5.91384	-53	-4.41532	-5.28532	-4.02574
-53	-5.05169	-30.828	-5.84492	-53	-4.44128	-5.22043	-3.99979
-53	-5.05169	-30.7935	-5.79322	-53	-4.46723	-5.1166	-4.03872
-53	-5.06893	-30.7763	-5.81045	-53	-4.48021	-5.07766	-4.06468
-53	-5.1726	-30.7763	-5.74153	-53	-4.40234	-5.12957	-4.02574
-52	-5.05169	-30.6557	-5.79322	-52	-4.41532	-5.2334	-4.02574
-52	-5.01723	-30.5175	-5.74153	-52	-4.46723	-5.22043	-4.07766
-52	-5	-30.4486	-5.62062	-52	-4.44128	-5.28532	-4.14255
-52	-5.03446	-30.328	-5.55169	-52	-4.45426	-5.25936	-4.1166
-52	-5.03446	-30.1729	-5.60339	-52	-4.45426	-5.28532	-4.06468
-52	-5.01723	-30.1209	-5.70706	-52	-4.44128	-5.31128	-4.0517
-52	-5.01723	-30.2073	-5.72429	-52	-4.44128	-5.28532	-4.07766
-52	-4.98277	-30.3797	-5.68983	-52	-4.44128	-5.20745	-3.99979
-52	-4.93107	-30.3624	-5.77599	-52	-4.44128	-5.10362	-3.99979
-52	-4.93107	-30.3797	-5.68983	-52	-4.44128	-5.09064	-3.93489
-52	-4.87938	-30.4314	-5.65537	-52	-4.44128	-5.0517	-3.94787
-52	-4.91384	-30.2935	-5.56893	-52	-4.4283	-5.06468	-3.98681
-52	-4.87938	-30.0864	-5.51723	-52	-4.51915	-5.0517	-4.01277
-52	-4.81045	-30.0692	-5.41384	-52	-4.50617	-5.14255	-4.03872
-52	-4.75876	-30.0003	-5.36215	-52	-4.51915	-5.18149	-4.01277
-52	-4.6726	-29.9486	-5.34492	-52	-4.49319	-5.10362	-4.01277
-52	-4.79322	-29.9314	-5.39661	-52	-4.48021	-5.09064	-4.0517
-52	-4.79322	-29.9486	-5.43107	-52	-4.45426	-5.15553	-4.0517
-52	-4.75876	-30.0003	-5.53446	-52	-4.45426	-5.07766	-4.02574
-51	-4.75876	-30.0864	-5.56893	-51	-4.38936	-5.03872	-3.98681
-51	-4.86215	-30.0692	-5.58616	-51	-4.41532	-5.02574	-3.98681
-51	-4.79322	-30.0175	-5.68983	-51	-4.41532	-4.98681	-3.96085
-51	-4.81045	-30.1037	-5.62062	-51	-4.4283	-4.98681	-3.96085
-51	-4.74153	-30.0175	-5.56893	-51	-4.3634	-4.98681	-3.96085
-51	-4.68983	-29.9658	-5.56893	-51	-4.41532	-4.94766	-4.01277
-51	-4.55169	-29.8797	-5.56893	-51	-4.37638	-4.99979	-3.97383
-51	-4.51723	-29.6901	-5.51723	-51	-4.37638	-4.98681	-4.01277
-51	-4.51723	-29.552	-5.46554	-51	-4.33745	-4.97362	-3.99979
-51	-4.5	-29.6037	-5.46554	-51	-4.29851	-4.98681	-3.99979
-51	-4.46554	-29.5864	-5.46554	-51	-4.33745	-4.98681	-3.96085
-51	-4.51723	-29.6209	-5.46554	-51	-4.33745	-4.93468	-3.94787
-51	-4.63785	-29.7246	-5.37938	-51	-4.31149	-4.93468	-4.01277
-51	-4.63785	-29.8797	-5.46554	-51	-4.32447	-4.93468	-3.99979
-51	-4.63785	-29.9314	-5.48277	-51	-4.31149	-4.97362	-4.03872
-51	-4.56893	-30.0175	-5.53446	-51	-4.28553	-5.01277	-3.97383
-51	-4.53446	-29.9486	-5.55169	-51	-4.27255	-4.97362	-3.88298
-51	-4.51723	-29.8797	-5.5	-51	-4.35043	-5.01277	-3.81787
-51	-4.51723	-29.7418	-5.5	-51	-4.33745	-4.98681	-3.84383
-50	-4.51723	-29.6209	-5.44831	-50	-4.33745	-4.99979	-3.76596
-50	-4.44831	-29.5175	-5.43107	-50	-4.33745	-4.99979	-3.79191
-50	-4.43107	-29.5175	-5.39661	-50	-4.33745	-4.9217	-3.83085
-50	-4.43107	-29.3969	-5.37938	-50	-4.33745	-4.97362	-3.89596
-50	-4.48277	-29.5347	-5.36215	-50	-4.31149	-4.96064	-3.93489
-50	-4.48277	-29.6209	-5.31045	-50	-4.25957	-4.96064	-3.97383
-50	-4.46554	-29.6729	-5.34492	-50	-4.29851	-4.97362	-3.97383
-50	-4.44831	-29.759	-5.39661	-50	-4.27255	-4.93468	-3.96085
-50	-4.34492	-29.828	-5.31045	-50	-4.27255	-4.85681	-3.94787
-50	-4.53446	-29.8107	-5.25876	-50	-4.28553	-4.84383	-3.84383
-50	-4.51723	-29.759	-5.29322	-50	-4.25957	-4.80489	-3.81787
-50	-4.55169	-29.7418	-5.32768	-50	-4.22043	-4.84383	-3.70106
-50	-4.51723	-29.828	-5.29322	-50	-4.2334	-4.85681	-3.74
-50	-4.55169	-29.9314	-5.31045	-50	-4.25957	-4.84383	-3.75298
-50	-4.51723	-30.0175	-5.29322	-50	-4.22043	-4.83085	-3.76596
-50	-4.48277	-30.0864	-5.31045	-50	-4.19447	-4.83085	-3.92191
-49	-4.5	-30.0692	-5.24153	-49	-4.24638	-4.83085	-3.96085
-49	-4.48277	-30.0347	-5.24153	-49	-4.25957	-4.83085	-4.01277
-49	-4.51723	-30.052	-5.13785	-49	-4.2334	-4.83085	-4.06468
-49	-4.53446	-30.0175	-5.08616	-49	-4.2334	-4.83085	-4.06468
-49	-4.56893	-29.9141	-5.05169	-49	-4.19447	-4.74	-4.03872
-49	-4.56893	-29.8624	-5	-49	-4.16851	-4.77894	-3.93489
-49	-4.56893	-29.8107	-5.06893	-49	-4.15553	-4.75298	-3.88298
-49	-4.44831	-29.828	-5.01723	-49	-4.16851	-4.72702	-3.75298
-49	-4.32768	-29.8624	-4.94831	-49	-4.14255	-4.79191	-3.67511
-49	-4.18983	-29.7763	-5.06893	-49	-4.10362	-4.80489	-3.64915
-49	-4.1726	-29.7418	-5.13785	-49	-4.1166	-4.80489	-3.66213
-49	-4.15508	-29.6037	-5.27599	-49	-4.12957	-4.83085	-3.75298
-49	-4.24153	-29.5692	-5.32768	-49	-4.15553	-4.83085	-3.79191
-49	-4.24153	-29.5003	-5.37938	-49	-4.16851	-4.77894	-3.86979
-49	-4.18983	-29.6209	-5.27599	-49	-4.22043	-4.75298	-3.96085
-49	-4.13785	-29.5003	-5.22429	-49	-4.20745	-4.76596	-4.01277
-49	-4.15508	-29.4486	-5.15537	-49	-4.19447	-4.74	-4.01277
-49	-4.15508	-29.3107	-5.05169	-49	-4.22043	-4.62319	-3.90894
-49	-4.20706	-29.2246	-4.98277	-49	-4.18149	-4.57106	-3.80489
-48	-4.24153	-29.1381	-4.94831	-48	-4.19447	-4.53213	-3.79191
-48	-4.22429	-28.8969	-4.89661	-48	-4.14255	-4.55809	-3.75298
-48	-4.29322	-28.7935	-4.98277	-48	-4.10362	-4.58404	-3.64915
-48	-4.32768	-28.8624	-4.94831	-48	-4.07766	-4.68809	-3.70106
-48	-4.29322	-28.8969	-4.98277	-48	-4.16851	-4.72702	-3.75298
-48	-4.31045	-28.9486	-4.94831	-48	-4.19447	-4.77894	-3.76596
-48	-4.34492	-29.0175	-5.05169	-48	-4.16851	-4.89574	-3.85681
-48	-4.39661	-28.9314	-5.10339	-48	-4.12957	-4.85681	-3.88298
-48	-4.46554	-28.828	-5.13785	-48	-4.16851	-4.75298	-3.92191
-48	-4.41384	-28.6726	-5.20706	-48	-4.12957	-4.68809	-3.92191
-48	-4.37938	-28.6209	-5.1726	-48	-4.12957	-4.63617	-3.86979
-48	-4.31045	-28.4831	-5.10339	-48	-4.1166	-4.54511	-3.86979
-48	-4.31045	-28.4658	-5.13785	-48	-4.14255	-4.53213	-3.74
-48	-4.27599	-28.3452	-5.12062	-48	-4.14255	-4.53213	-3.70106
-48	-4.25876	-28.3797	-4.98277	-48	-4.12957	-4.55809	-3.66213
-48	-4.25876	-28.328	-4.96554	-48	-4.18149	-4.58404	-3.67511
-48	-4.24153	-28.3452	-4.93107	-48	-4.14255	-4.76596	-3.71404
-48	-4.25876	-28.328	-5	-48	-4.12957	-4.81787	-3.70106
-48	-4.27599	-28.3452	-5.05169	-48	-4.18149	-4.81787	-3.77894
-47	-4.24153	-28.4658	-5.06893	-47	-4.14255	-4.76596	-3.74
-47	-4.20706	-28.4141	-5.05169	-47	-4.18149	-4.74	-3.74
-47	-4.22429	-28.3797	-5.13785	-47	-4.15553	-4.64915	-3.80489
-47	-4.20706	-28.4141	-5.13785	-47	-4.16851	-4.59702	-3.84383
-47	-4.22429	-28.4831	-5.18983	-47	-4.18149	-4.55809	-3.81787
-47	-4.22429	-28.328	-5.18983	-47	-4.14255	-4.49319	-3.70106
-47	-4.29322	-28.2418	-5.18983	-47	-4.15553	-4.54511	-3.67511
-47	-4.36215	-28.2246	-5.15537	-47	-4.10362	-4.58404	-3.66213
-47	-4.36215	-28.1037	-5.08616	-47	-4.16851	-4.61	-3.66213
-47	-4.29322	-28.0347	-4.91384	-47	-4.10362	-4.58404	-3.66213
-47	-4.32768	-28.0003	-4.75876	-47	-4.06468	-4.61	-3.62319
-47	-4.22429	-27.9314	-4.82768	-47	-4.07766	-4.66213	-3.64915
-47	-4.24153	-28.0347	-4.82768	-47	-4.10362	-4.75298	-3.70106
-47	-4.27599	-28.0003	-4.86215	-47	-4.06468	-4.72702	-3.68809
-47	-4.18983	-27.9486	-4.84492	-47	-4.12957	-4.64915	-3.71404
-47	-4.15508	-27.8624	-4.91384	-47	-4.1166	-4.67511	-3.72702
-47	-4.12062	-27.8969	-5	-47	-4.12957	-4.64915	-3.74
-47	-4.1726	-27.8624	-5	-47	-4.09064	-4.67511	-3.75298
-46	-4.24153	-27.8797	-5.01723	-46	-4.0517	-4.55809	-3.70106
-46	-4.18983	-27.8452	-4.96554	-46	-4.06468	-4.54511	-3.67511
-46	-4.13785	-27.828	-4.87938	-46	-4.07766	-4.48021	-3.66213
-46	-4.18983	-27.7935	-4.81045	-46	-4.09064	-4.58404	-3.61021
-46	-4.12062	-27.6726	-4.81045	-46	-4.09064	-4.55809	-3.61021
-46	-4.12062	-27.4658	-4.75876	-46	-4.1166	-4.44128	-3.61021
-46	-4.12062	-27.2418	-4.75876	-46	-4.02574	-4.50617	-3.61021
-46	-4.1726	-27.1209	-4.70706	-46	-4.03872	-4.58404	-3.64915
-46	-4.10339	-27.1037	-4.74153	-46	-4.03872	-4.53213	-3.61021
-46	-4.10339	-26.9314	-4.70706	-46	-4.06468	-4.45426	-3.66213
-46	-4.13785	-26.9314	-4.74153	-46	-4.0517	-4.48021	-3.64915
-46	-4.15508	-26.9314	-4.82768	-46	-4.0517	-4.38936	-3.61021
-46	-4.1726	-26.9831	-4.79322	-46	-4.0517	-4.46723	-3.64915
-46	-4.08616	-27.1037	-4.75876	-46	-4.06468	-4.40234	-3.67511
-46	-4.10339	-27.0347	-4.77599	-46	-4.06468	-4.3634	-3.74
-46	-4.18983	-27.0003	-4.70706	-46	-4.06468	-4.31149	-3.71404
-46	-4.20706	-26.9486	-4.68983	-46	-4.01277	-4.38936	-3.72702
-46	-4.22429	-27.0347	-4.58616	-46	-3.98681	-4.35043	-3.68809
-45	-4.20706	-26.9141	-4.65508	-45	-4.06468	-4.41532	-3.62319
-45	-4.18983	-26.8969	-4.65508	-45	-4.03872	-4.4283	-3.61021
-45	-4.10339	-26.9141	-4.60339	-45	-4.07766	-4.50617	-3.57128
-45	-4.12062	-26.8797	-4.58616	-45	-4.07766	-4.50617	-3.57128
-45	-4.12062	-26.8797	-4.58616	-45	-4.02574	-4.55809	-3.5583
-45	-4.06893	-26.7935	-4.53446	-45	-4.03872	-4.57106	-3.57128
-45	-4.06893	-26.759	-4.58616	-45	-3.90894	-4.51915	-3.63617
-45	-3.98277	-26.759	-4.65508	-45	-3.96085	-4.48021	-3.63617
-45	-4.05169	-26.6554	-4.63785	-45	-3.97383	-4.35043	-3.64915
-45	-4.06893	-26.6037	-4.60339	-45	-3.99979	-4.3634	-3.71404
-45	-4.10339	-26.6381	-4.60339	-45	-3.96085	-4.31149	-3.71404
-45	-4.01723	-26.6209	-4.62062	-45	-3.89596	-4.28553	-3.67511
-45	-4	-26.5347	-4.63785	-45	-3.92191	-4.25957	-3.58426
-45	-4	-26.4486	-4.6726	-45	-3.90894	-4.28553	-3.51936
-45	-3.96554	-26.4831	-4.63785	-45	-3.94787	-4.35043	-3.49319
-45	-4	-26.4141	-4.60339	-45	-3.97383	-4.3634	-3.51936
-45	-3.94831	-26.4314	-4.63785	-45	-3.96085	-4.40234	-3.53234
-45	-3.91384	-26.3452	-4.55169	-45	-3.93489	-4.44128	-3.5583
-45	-3.91384	-26.259	-4.68983	-45	-3.86979	-4.41532	-3.5583
-44	-3.94831	-26.2418	-4.60339	-44	-3.83085	-4.3634	-3.61021
-44	-3.91384	-26.2418	-4.48277	-44	-3.86979	-4.32447	-3.67511
-44	-3.94831	-26.2071	-4.5	-44	-3.85681	-4.32447	-3.70106
-44	-3.89661	-26.1554	-4.58616	-44	-3.84383	-4.28553	-3.68809
-44	-3.86215	-26.0692	-4.55169	-44	-3.85681	-4.31149	-3.71404
-44	-3.86215	-26.0175	-4.51723	-44	-3.86979	-4.24638	-3.64915
-44	-3.81045	-25.8969	-4.55169	-44	-3.90894	-4.28553	-3.67511
-44	-3.84492	-25.8969	-4.60339	-44	-3.94787	-4.31149	-3.61021
-44	-3.96554	-25.8797	-4.55169	-44	-3.98681	-4.28553	-3.51936
-44	-3.96554	-25.828	-4.53446	-44	-4.01277	-4.3634	-3.53234
-44	-4	-25.8452	-4.55169	-44	-4.01277	-4.3634	-3.51936
-44	-3.89661	-25.759	-4.55169	-44	-3.94787	-4.3634	-3.57128
-44	-3.94831	-25.7071	-4.46554	-44	-3.92191	-4.28553	-3.54532
-44	-4	-25.5864	-4.36215	-44	-3.90894	-4.29851	-3.59723
-44	-4	-25.4314	-4.29322	-44	-3.92191	-4.22043	-3.62319
-44	-4.03446	-25.3624	-4.34492	-44	-3.98681	-4.27255	-3.57128
-44	-4	-25.3624	-4.27599	-44	-3.99979	-4.31149	-3.51936
-44	-3.98277	-25.2243	-4.22429	-44	-4.03872	-4.29851	-3.5583
-44	-3.96554	-25.1381	-4.22429	-44	-3.97383	-4.24638	-3.57128
-43	-3.89661	-25.0347	-4.22429	-43	-3.94787	-4.32447	-3.62319
-43	-3.84492	-25.0003	-4.25876	-43	-4.02574	-4.24638	-3.59723
-43	-3.94831	-24.9486	-4.20706	-43	-4.02574	-4.20745	-3.61021
-43	-3.87938	-24.9141	-4.34492	-43	-3.96085	-4.19447	-3.53234
-43	-3.81045	-24.8624	-4.41384	-43	-3.94787	-4.16851	-3.58426
-43	-3.79322	-24.9314	-4.46554	-43	-3.97383	-4.15553	-3.49319
-43	-3.77599	-25.0347	-4.39661	-43	-3.99979	-4.1166	-3.45426
-43	-3.75876	-24.9831	-4.31045	-43	-3.94787	-4.12957	-3.50617
-43	-3.74153	-24.8797	-4.34492	-43	-3.97383	-4.20745	-3.57128
-43	-3.72429	-24.828	-4.24153	-43	-3.93489	-4.20745	-3.44128
-43	-3.67232	-24.7415	-4.22429	-43	-3.89596	-4.2334	-3.41532
-43	-3.74153	-24.7935	-4.1726	-43	-3.92191	-4.29851	-3.51936
-43	-3.74153	-24.8624	-4.12062	-43	-3.89596	-4.31149	-3.50617
-43	-3.75876	-24.9486	-4.1726	-43	-3.90894	-4.31149	-3.54532
-43	-3.81045	-24.828	-4.20706	-43	-3.89596	-4.28553	-3.50617
-43	-3.81045	-24.8969	-4.27599	-43	-3.90894	-4.1166	-3.50617
-43	-3.70706	-24.8452	-4.32768	-43	-3.90894	-4.03872	-3.51936
-42	-3.63785	-24.7763	-4.25876	-42	-3.90894	-4.02574	-3.49319
-42	-3.67232	-24.7935	-4.20706	-42	-3.89596	-4.01277	-3.46723
-42	-3.65508	-24.7588	-4.24153	-42	-3.92191	-4.01277	-3.45426
-42	-3.70706	-24.828	-4.24153	-42	-3.92191	-4.06468	-3.37638
-42	-3.65508	-24.8624	-4.22429	-42	-3.85681	-4.12957	-3.40234
-42	-3.70706	-24.8624	-4.20706	-42	-3.85681	-4.19447	-3.48021
-42	-3.67232	-24.828	-4.15508	-42	-3.85681	-4.22043	-3.45426
-42	-3.62062	-24.7935	-4.05169	-42	-3.89596	-4.25957	-3.46723
-42	-3.67232	-24.7763	-4.05169	-42	-3.88298	-4.31149	-3.48021
-42	-3.63785	-24.7415	-3.91384	-42	-3.83085	-4.29851	-3.5583
-42	-3.62062	-24.552	-4	-42	-3.77894	-4.20745	-3.51936
-42	-3.60339	-24.4658	-4	-42	-3.81787	-4.14255	-3.45426
-42	-3.70706	-24.5003	-4	-42	-3.81787	-4.09064	-3.41532
-42	-3.55169	-24.4141	-4.08616	-42	-3.86979	-4.03872	-3.37638
-42	-3.51723	-24.4658	-4.08616	-42	-3.85681	-4.03872	-3.4283
-42	-3.5	-24.4314	-4.10339	-42	-3.85681	-4.07766	-3.41532
-42	-3.58616	-24.3624	-4.06893	-42	-3.88298	-4.02574	-3.38936
-42	-3.55169	-24.3969	-4.12062	-42	-3.81787	-4.14255	-3.37638
-41	-3.53446	-24.4831	-4.12062	-41	-3.83085	-4.25957	-3.3634
-41	-3.44831	-24.4141	-4	-41	-3.86979	-4.35043	-3.38936
-41	-3.41384	-24.3969	-4	-41	-3.79191	-4.37638	-3.45426
-41	-3.37938	-24.3624	-4	-41	-3.79191	-4.31149	-3.48021
-41	-3.41384	-24.2243	-3.93107	-41	-3.79191	-4.22043	-3.54532
-41	-3.37938	-24.1381	-3.91384	-41	-3.85681	-4.20745	-3.53234
-41	-3.34492	-23.9486	-3.93107	-41	-3.89596	-4.1166	-3.51936
-41	-3.34492	-23.9314	-3.93107	-41	-3.92191	-3.98681	-3.45426
-41	-3.34492	-23.8969	-3.89661	-41	-3.88298	-3.96085	-3.45426
-41	-3.39661	-23.8797	-3.84492	-41	-3.77894	-3.97383	-3.45426
-41	-3.34492	-23.8797	-3.89661	-41	-3.79191	-4.02574	-3.38936
-41	-3.32768	-23.828	-3.96554	-41	-3.77894	-4.09064	-3.40234
-41	-3.41384	-23.776	-3.96554	-41	-3.77894	-4.14255	-3.4283
-41	-3.37938	-23.7588	-4	-41	-3.77894	-4.25957	-3.44128
-41	-3.36215	-23.776	-3.96554	-41	-3.77894	-4.2334	-3.46723
-41	-3.32768	-23.7935	-3.87938	-41	-3.74	-4.29851	-3.4283
-41	-3.34492	-23.7935	-3.91384	-41	-3.74	-4.18149	-3.4283
-40	-3.34492	-23.6554	-3.89661	-40	-3.77894	-4.18149	-3.48021
-41	-3.32768	-23.552	-3.87938	-41	-3.79191	-4.12957	-3.44128
-40	-3.25876	-23.5175	-3.84492	-40	-3.76596	-4.06468	-3.38936
-40	-3.13785	-23.5347	-3.86215	-40	-3.74	-4.0517	-3.40234
-40	-3.18983	-23.4486	-3.79322	-40	-3.71404	-4.03872	-3.3634
-40	-3.24153	-23.4486	-3.74153	-40	-3.68809	-4.02574	-3.28553
-40	-3.25876	-23.3969	-3.77599	-40	-3.71404	-3.99979	-3.33745
-40	-3.20706	-23.328	-3.72429	-40	-3.68809	-4.0517	-3.33745
-40	-3.17232	-23.2071	-3.75876	-40	-3.66213	-4.06468	-3.33745
-40	-3.10339	-23.1726	-3.68983	-40	-3.70106	-4.01277	-3.38936
-40	-3.05169	-23.3107	-3.79322	-40	-3.68809	-4.03872	-3.40234
-40	-3.12062	-23.3797	-3.86215	-40	-3.66213	-4.09064	-3.46723
-40	-3.24153	-23.3107	-3.86215	-40	-3.67511	-4.09064	-3.40234
-40	-3.18983	-23.2415	-3.82768	-40	-3.67511	-4.10362	-3.38936
-40	-3.20706	-23.0347	-3.84492	-40	-3.64915	-4.16851	-3.32447
-40	-3.24153	-22.9831	-3.86215	-40	-3.61021	-4.12957	-3.33745
-40	-3.24153	-23.0692	-3.74153	-40	-3.62319	-4.09064	-3.31149
-40	-3.25876	-23.052	-3.79322	-40	-3.61021	-4.03872	-3.25957
-40	-3.29322	-23.0003	-3.79322	-40	-3.62319	-4.01277	-3.35043
-39	-3.29322	-22.8107	-3.72429	-39	-3.59723	-3.96085	-3.29851
-39	-3.34492	-22.776	-3.72429	-39	-3.61021	-3.99979	-3.3634
-39	-3.24153	-22.8624	-3.72429	-39	-3.61021	-4.02574	-3.40234
-39	-3.22429	-22.8107	-3.68983	-39	-3.67511	-4.02574	-3.45426
-39	-3.24153	-22.7071	-3.72429	-39	-3.70106	-4.02574	-3.46723
-39	-3.12062	-22.6209	-3.77599	-39	-3.62319	-3.97383	-3.40234
-39	-3.20706	-22.5692	-3.74153	-39	-3.62319	-4.0517	-3.3634
-39	-3.15508	-22.5175	-3.81045	-39	-3.61021	-4.03872	-3.27255
-39	-3.20706	-22.5175	-3.79322	-39	-3.62319	-4.10362	-3.23362
-39	-3.22429	-22.4831	-3.81045	-39	-3.58426	-4.09064	-3.23362
-39	-3.27599	-22.3969	-3.77599	-39	-3.58426	-4.06468	-3.23362
-39	-3.20706	-22.4486	-3.75876	-39	-3.5583	-4.03872	-3.25957
-39	-3.20706	-22.4314	-3.65508	-39	-3.54532	-3.98681	-3.20766
-39	-3.17232	-22.2588	-3.56893	-39	-3.58426	-3.94787	-3.27255
-39	-3.17232	-22.2932	-3.53446	-39	-3.57128	-3.89596	-3.27255
-39	-3.18983	-22.3105	-3.53446	-39	-3.5583	-3.86979	-3.29851
-39	-3.27599	-22.2071	-3.44831	-39	-3.53234	-3.81787	-3.28553
-39	-3.27599	-22.2415	-3.62062	-39	-3.53234	-3.83085	-3.2466
-39	-3.27599	-22.1554	-3.62062	-39	-3.49319	-3.96085	-3.33745
-38	-3.13785	-22.1381	-3.65508	-38	-3.49319	-3.99979	-3.29851
-38	-3.12062	-22.1209	-3.56893	-38	-3.49319	-4.02574	-3.25957
-38	-3.12062	-22.052	-3.60339	-38	-3.49319	-4.02574	-3.31149
-38	-3.06893	-21.9831	-3.62062	-38	-3.50617	-4.01277	-3.25957
-38	-3.10339	-21.9314	-3.67232	-38	-3.50617	-3.98681	-3.20766
-38	-3.10339	-21.8797	-3.75876	-38	-3.54532	-3.90894	-3.19468
-38	-3.10339	-21.8969	-3.74153	-38	-3.49319	-3.89596	-3.31149
-38	-3.13785	-22.0003	-3.68983	-38	-3.50617	-3.83085	-3.35043
-38	-3.15508	-21.9658	-3.53446	-38	-3.50617	-3.81787	-3.33745
-38	-3.08616	-21.9831	-3.56893	-38	-3.54532	-3.83085	-3.35043
-38	-3.03446	-21.9486	-3.55169	-38	-3.61021	-3.92191	-3.29851
-38	-3.13785	-21.8969	-3.44831	-38	-3.58426	-3.92191	-3.3634
-38	-3.06893	-21.9314	-3.46554	-38	-3.53234	-3.90894	-3.25957
-38	-3.15508	-21.7932	-3.44831	-38	-3.58426	-3.93489	-3.1817
-38	-3.05169	-21.6381	-3.55169	-38	-3.58426	-3.89596	-3.16872
-38	-3.01723	-21.5864	-3.53446	-38	-3.54532	-3.92191	-3.19468
-38	-3.13785	-21.4658	-3.56893	-38	-3.53234	-3.92191	-3.20766
-37	-3.13785	-21.3624	-3.65508	-37	-3.50617	-3.83085	-3.14277
-37	-3.17232	-21.276	-3.70706	-37	-3.54532	-3.85681	-3.12957
-37	-3.08616	-21.3105	-3.65508	-37	-3.49319	-3.85681	-3.16872
-37	-3.03446	-21.3452	-3.62062	-37	-3.53234	-3.86979	-3.28553
-37	-3.08616	-21.3969	-3.58616	-37	-3.54532	-3.86979	-3.31149
-37	-3.05169	-21.4314	-3.53446	-37	-3.54532	-3.84383	-3.25957
-37	-3.01723	-21.3277	-3.46554	-37	-3.46723	-3.80489	-3.31149
-37	-3.05169	-21.2932	-3.44831	-37	-3.48021	-3.79191	-3.25957
-37	-3.05169	-21.1898	-3.41384	-37	-3.48021	-3.84383	-3.2466
-37	-3.05169	-21.1554	-3.37938	-37	-3.45426	-3.77894	-3.2466
-37	-3.10339	-21.0003	-3.36215	-37	-3.46723	-3.74	-3.14277
-37	-3.03446	-20.8105	-3.36215	-37	-3.50617	-3.74	-3.14277
-37	-2.93107	-20.6554	-3.43107	-37	-3.5583	-3.70106	-3.15574
-37	-3.01723	-20.6209	-3.44831	-37	-3.51936	-3.76596	-3.1166
-37	-3.01723	-20.552	-3.56893	-37	-3.53234	-3.77894	-3.15574
-37	-3.05169	-20.5003	-3.62062	-37	-3.57128	-3.83085	-3.16872
-37	-2.98277	-20.3449	-3.67232	-37	-3.51936	-3.88298	-3.22064
-37	-2.94831	-20.3449	-3.63785	-37	-3.49319	-3.89596	-3.2466
-36	-2.93107	-20.4314	-3.55169	-36	-3.49319	-3.81787	-3.29851
-36	-2.89661	-20.5347	-3.34492	-36	-3.44128	-3.76596	-3.28553
-36	-2.96554	-20.552	-3.32768	-36	-3.37638	-3.77894	-3.1817
-36	-2.96554	-20.5692	-3.31045	-36	-3.44128	-3.79191	-3.12957
-36	-3	-20.5864	-3.25876	-36	-3.40234	-3.68809	-3.1166
-36	-3.01723	-20.552	-3.17232	-36	-3.46723	-3.57128	-3.1166
-36	-2.98277	-20.4658	-3.18983	-36	-3.45426	-3.61021	-3.10362
-36	-3	-20.3797	-3.24153	-36	-3.45426	-3.58426	-3.10362
-36	-3	-20.3105	-3.32768	-36	-3.45426	-3.63617	-3.07766
-36	-3.01723	-20.1898	-3.36215	-36	-3.38936	-3.62319	-3.06468
-36	-3	-20.1209	-3.44831	-36	-3.40234	-3.66213	-3.06468
-36	-2.91384	-20.0347	-3.48277	-36	-3.41532	-3.71404	-3.10362
-36	-2.93107	-20.0347	-3.5	-36	-3.37638	-3.80489	-3.16872
-36	-2.93107	-19.9658	-3.48277	-36	-3.4283	-3.84383	-3.15574
-36	-2.91384	-19.9486	-3.39661	-36	-3.38936	-3.75298	-3.23362
-36	-2.91384	-19.8624	-3.36215	-36	-3.40234	-3.71404	-3.19468
-36	-2.87938	-19.8969	-3.31045	-36	-3.45426	-3.63617	-3.19468
-36	-2.86215	-19.8969	-3.20706	-36	-3.38936	-3.5583	-3.23362
-36	-2.81045	-19.9141	-3.13785	-36	-3.4283	-3.59723	-3.15574
-35	-2.89661	-19.8797	-3.12062	-35	-3.41532	-3.58426	-3.1166
-35	-2.93107	-19.8277	-3.12062	-35	-3.4283	-3.59723	-2.93489
-35	-2.82768	-19.7415	-3.05169	-35	-3.3634	-3.62319	-2.96085
-35	-2.70706	-19.7415	-3.13785	-35	-3.38936	-3.72702	-3.03872
-35	-2.79322	-19.6726	-3.34492	-35	-3.3634	-3.79191	-3.06468
-35	-2.79322	-19.4658	-3.39661	-35	-3.3634	-3.80489	-3.09064
-35	-2.84492	-19.3449	-3.43107	-35	-3.3634	-3.86979	-3.14277
-35	-2.82768	-19.1898	-3.44831	-35	-3.35043	-3.80489	-3.12957
-35	-2.84492	-19.0175	-3.39661	-35	-3.35043	-3.75298	-3.22064
-35	-2.86215	-19.052	-3.31045	-35	-3.31149	-3.67511	-3.23362
-35	-2.87938	-18.9658	-3.24153	-35	-3.31149	-3.58426	-3.20766
-35	-2.86215	-18.8969	-3.17232	-35	-3.28553	-3.5583	-3.12957
-35	-2.89661	-18.9314	-3.08616	-35	-3.33745	-3.50617	-3.03872
-35	-2.84492	-18.9314	-3.03446	-35	-3.32447	-3.46723	-2.89596
-35	-2.84492	-19.0175	-3.06893	-35	-3.35043	-3.5583	-2.94787
-35	-2.79322	-19.052	-3.01723	-35	-3.3634	-3.64915	-2.89596
-35	-2.82768	-18.9314	-3.06893	-35	-3.31149	-3.63617	-2.92191
-35	-2.77599	-18.8969	-3.10339	-35	-3.25957	-3.74	-2.97383
-34	-2.82768	-18.8277	-3.17232	-34	-3.22064	-3.81787	-3.02574
-34	-2.70706	-18.6726	-3.15508	-34	-3.27255	-3.75298	-3.09064
-35	-2.75876	-18.6209	-3.24153	-35	-3.27255	-3.75298	-3.20766
-34	-2.79322	-18.5003	-3.36215	-34	-3.1817	-3.70106	-3.20766
-34	-2.82768	-18.4314	-3.22429	-34	-3.20766	-3.61021	-3.16872
-34	-2.82768	-18.276	-3.27599	-34	-3.16872	-3.50617	-3.10362
-34	-2.91384	-18.3105	-3.31045	-34	-3.19468	-3.45426	-3.12957
-34	-2.84492	-18.3277	-3.22429	-34	-3.20766	-3.44128	-3.02574
-34	-2.77599	-18.3277	-3.15508	-34	-3.2466	-3.40234	-2.92191
-34	-2.84492	-18.3621	-3.03446	-34	-3.2466	-3.44128	-2.88298
-34	-2.79322	-18.4831	-3.06893	-34	-3.2466	-3.48021	-2.92191
-34	-2.86215	-18.4831	-2.96554	-34	-3.35043	-3.49319	-2.99979
-34	-2.82768	-18.5003	-2.91384	-34	-3.37638	-3.5583	-3.01277
-34	-2.75876	-18.3621	-3.01723	-34	-3.38936	-3.63617	-3.09064
-34	-2.77599	-18.3277	-3.01723	-34	-3.40234	-3.61021	-3.12957
-34	-2.75876	-18.2071	-3.18983	-34	-3.37638	-3.61021	-3.20766
-34	-2.79322	-18.0692	-3.18983	-34	-3.40234	-3.57128	-3.15574
-34	-2.67232	-17.9486	-3.18983	-34	-3.35043	-3.54532	-3.20766
-33	-2.58616	-17.9141	-3.18983	-33	-3.3634	-3.54532	-3.09064
-33	-2.67232	-17.8966	-3.22429	-33	-3.37638	-3.48021	-3.07766
-33	-2.67232	-17.8621	-3.08616	-33	-3.35043	-3.44128	-2.96085
-33	-2.74153	-17.8966	-3.01723	-33	-3.27255	-3.37638	-2.93489
-33	-2.63785	-17.8449	-2.93107	-33	-3.31149	-3.40234	-2.97383
-33	-2.58616	-17.7932	-2.91384	-33	-3.31149	-3.45426	-3.02574
-33	-2.58616	-17.7588	-2.81045	-33	-3.31149	-3.49319	-3.0517
-33	-2.5	-17.7415	-2.79322	-33	-3.29851	-3.51936	-2.93489
-33	-2.58616	-17.8277	-2.82768	-33	-3.2466	-3.57128	-2.98681
-33	-2.58616	-17.7932	-2.84492	-33	-3.32447	-3.54532	-3.02574
-33	-2.51723	-17.6898	-2.91384	-33	-3.33745	-3.5583	-3.02574
-33	-2.48277	-17.6381	-3.06893	-33	-3.29851	-3.51936	-3.0517
-33	-2.46554	-17.5347	-3.13785	-33	-3.29851	-3.48021	-3.06468
-33	-2.5	-17.5347	-3.22429	-33	-3.31149	-3.44128	-3.03872
-33	-2.5	-17.4314	-3.18983	-33	-3.2466	-3.41532	-2.97383
-33	-2.37938	-17.3277	-3.10339	-33	-3.22064	-3.27255	-3.02574
-33	-2.37938	-17.2588	-3.08616	-33	-3.27255	-3.25957	-3.02574
-33	-2.37938	-17.2243	-3.01723	-33	-3.1817	-3.25957	-2.97383
-32	-2.36215	-17.1726	-2.96554	-32	-3.16872	-3.22064	-2.90894
-33	-2.44831	-17.1381	-2.81045	-33	-3.19468	-3.22064	-2.90894
-32	-2.39661	-17.1209	-2.75876	-32	-3.1817	-3.2466	-2.85702
-32	-2.39661	-17.1726	-2.77599	-32	-3.27255	-3.32447	-2.90894
-32	-2.34492	-17.1898	-2.74153	-32	-3.2466	-3.40234	-2.87
-32	-2.29322	-17.1726	-2.77599	-32	-3.27255	-3.3634	-2.93489
-32	-2.41384	-17.2243	-2.82768	-32	-3.2466	-3.4283	-2.93489
-32	-2.29322	-17.1898	-2.82768	-32	-3.23362	-3.41532	-2.98681
-32	-2.29322	-17.1554	-2.87938	-32	-3.1817	-3.4283	-3.01277
-32	-2.34492	-17.1554	-2.94831	-32	-3.20766	-3.33745	-3.06468
-32	-2.34492	-17.1037	-2.93107	-32	-3.12957	-3.23362	-3.02574
-32	-2.32768	-16.9314	-2.86215	-32	-3.16872	-3.22064	-2.98681
-32	-2.43107	-16.8105	-2.84492	-32	-3.16872	-3.20766	-2.97383
-32	-2.34492	-16.8105	-2.65508	-32	-3.14277	-3.22064	-2.92191
-32	-2.39661	-16.8794	-2.63785	-32	-3.06468	-3.25957	-2.87
-32	-2.32768	-16.8621	-2.67232	-32	-3.12957	-3.28553	-2.85702
-32	-2.27599	-16.7415	-2.55169	-32	-3.12957	-3.32447	-2.84404
-32	-2.25876	-16.8966	-2.58616	-32	-3.19468	-3.32447	-2.90894
-31	-2.25876	-16.8621	-2.53446	-31	-3.1817	-3.38936	-2.90894
-32	-2.27599	-16.8966	-2.55169	-32	-3.12957	-3.41532	-2.98681
-31	-2.25876	-16.8621	-2.56893	-31	-3.15574	-3.35043	-2.97383
-31	-2.27599	-16.8277	-2.55169	-31	-3.14277	-3.29851	-3.09064
-31	-2.15508	-16.7932	-2.62062	-31	-3.12957	-3.28553	-3.07766
-31	-2.17232	-16.6209	-2.68955	-31	-3.1166	-3.28553	-3.0517
-31	-2.15508	-16.5175	-2.74153	-31	-3.14277	-3.20766	-2.93489
-31	-2.20706	-16.3621	-2.74153	-31	-3.09064	-3.27255	-2.90894
-31	-2.24153	-16.3966	-2.68955	-31	-2.99979	-3.2466	-2.81809
-31	-2.25876	-16.3277	-2.68955	-31	-3.01277	-3.20766	-2.77915
-31	-2.20706	-16.2932	-2.62062	-31	-2.98681	-3.23362	-2.76596
-31	-2.20706	-16.276	-2.65508	-31	-3.02574	-3.22064	-2.83106
-31	-2.25876	-16.2588	-2.56893	-31	-3.02574	-3.25957	-2.79213
-31	-2.29322	-16.3105	-2.53446	-31	-3.06468	-3.35043	-2.85702
-31	-2.25876	-16.3621	-2.48277	-31	-3.02574	-3.32447	-2.89596
-31	-2.22429	-16.3966	-2.48277	-31	-3.02574	-3.27255	-2.92191
-31	-2.27599	-16.4314	-2.46554	-31	-3.09064	-3.22064	-3.02574
-31	-2.25876	-16.4831	-2.56893	-31	-3.03872	-3.23362	-2.97383
-31	-2.18955	-16.3966	-2.55169	-31	-2.99979	-3.25957	-2.97383
-30	-2.31045	-16.3105	-2.48277	-30	-3.06468	-3.20766	-2.88298
-30	-2.31045	-16.1554	-2.53446	-30	-3.06468	-3.23362	-2.80511
-30	-2.25876	-16.0003	-2.60339	-30	-3.07766	-3.20766	-2.79213
-30	-2.24153	-15.7932	-2.72429	-30	-3.06468	-3.16872	-2.79213
-30	-2.20706	-15.6209	-2.65508	-30	-3.06468	-3.12957	-2.79213
-30	-2.17232	-15.6726	-2.62062	-30	-2.96085	-3.16872	-2.75298
-30	-2.18955	-15.5347	-2.62062	-30	-2.98681	-3.15574	-2.77915
-30	-2.13785	-15.552	-2.60339	-30	-3.0517	-3.12957	-2.77915
-30	-2.13785	-15.6037	-2.58616	-30	-3.07766	-3.15574	-2.83106
-30	-2.08616	-15.7071	-2.46554	-30	-3.0517	-3.2466	-2.87
-30	-2.12062	-15.8449	-2.37938	-30	-3.03872	-3.2466	-2.88298
-30	-2.05169	-15.9138	-2.36215	-30	-3.01277	-3.2466	-2.92191
-30	-2.08616	-15.8449	-2.43107	-30	-3.02574	-3.25957	-2.88298
-30	-2	-15.7932	-2.46554	-30	-3.02574	-3.25957	-2.84404
-30	-2	-15.7588	-2.5	-30	-3.01277	-3.23362	-2.80511
-30	-2	-15.6209	-2.41384	-30	-3.01277	-3.20766	-2.81809
-30	-1.98277	-15.4658	-2.5	-30	-2.98681	-3.20766	-2.74
-30	-2.05169	-15.2415	-2.48277	-30	-2.96085	-3.1817	-2.74
-29	-2.13785	-15.1037	-2.41384	-29	-2.94787	-3.22064	-2.83106
-30	-2.22429	-15.1554	-2.53446	-30	-2.99979	-3.19468	-2.81809
-29	-2.13785	-15.0347	-2.5	-29	-2.97383	-3.20766	-2.83106
-29	-2.13785	-14.9483	-2.48277	-29	-2.94787	-3.19468	-2.87
-29	-2.17232	-14.9138	-2.48277	-29	-2.97383	-3.1817	-2.85702
-29	-2.17232	-14.8794	-2.43107	-29	-2.96085	-3.22064	-2.88298
-29	-2.13785	-14.8794	-2.41384	-29	-2.94787	-3.19468	-2.84404
-29	-2.01723	-14.9658	-2.31045	-29	-2.94787	-3.19468	-2.77915
-29	-1.96554	-15.0347	-2.24153	-29	-2.94787	-3.14277	-2.76596
-29	-1.89661	-15.1554	-2.27599	-29	-2.92191	-3.16872	-2.77915
-29	-2.03446	-15.0003	-2.32768	-29	-2.89596	-3.12957	-2.76596
-29	-2.03446	-14.8449	-2.32768	-29	-2.90894	-3.1166	-2.71404
-29	-2.08616	-14.7932	-2.27599	-29	-2.89596	-3.09064	-2.76596
-29	-2.08616	-14.7071	-2.29322	-29	-2.87	-3.10362	-2.74
-29	-2.05169	-14.5003	-2.34492	-29	-2.89596	-3.01277	-2.74
-29	-2.08616	-14.4831	-2.34492	-29	-2.90894	-2.97383	-2.75298
-29	-2.08616	-14.3621	-2.32768	-29	-2.87	-3.06468	-2.76596
-29	-2.03446	-14.2932	-2.25876	-29	-2.85702	-3.06468	-2.75298
-28	-2.03446	-14.4831	-2.34492	-28	-2.84404	-3.03872	-2.74
-28	-2.13785	-14.4138	-2.24153	-28	-2.88298	-3.06468	-2.74
-28	-2.03446	-14.3794	-2.22429	-28	-2.90894	-3.15574	-2.76596
-28	-2.03446	-14.3794	-2.13785	-28	-2.93489	-3.10362	-2.77915
-28	-2.10339	-14.4138	-2.15508	-28	-2.89596	-3.1166	-2.68809
-28	-1.94831	-14.3794	-2.08616	-28	-2.89596	-3.14277	-2.74
-28	-1.96554	-14.4138	-2.12062	-28	-2.84404	-3.1166	-2.71404
-28	-1.89661	-14.3449	-2.12062	-28	-2.83106	-3.0517	-2.66213
-28	-1.91384	-14.2071	-2.17232	-28	-2.84404	-3.09064	-2.63617
-28	-1.91384	-14.1726	-2.17232	-28	-2.80511	-3.06468	-2.68809
-28	-1.86215	-14.0003	-2.24153	-28	-2.84404	-2.98681	-2.71404
-28	-1.94831	-13.8621	-2.20706	-28	-2.84404	-2.96085	-2.75298
-28	-1.87938	-13.7415	-2.18955	-28	-2.77915	-3.0517	-2.67511
-28	-1.89661	-13.6898	-2.22429	-28	-2.81809	-2.98681	-2.71404
-28	-1.89661	-13.5003	-2.18955	-28	-2.79213	-2.94787	-2.68809
-28	-1.91384	-13.4311	-2.15508	-28	-2.76596	-2.94787	-2.64915
-28	-1.91384	-13.5003	-2.12062	-28	-2.81809	-2.97383	-2.68809
-28	-1.86215	-13.552	-2.08616	-28	-2.80511	-3.07766	-2.70106
-28	-1.89661	-13.6037	-2.08616	-28	-2.80511	-3.0517	-2.72702
-27	-1.89661	-13.6037	-2.01723	-27	-2.75298	-2.94787	-2.70106
-27	-1.82768	-13.5347	-1.93107	-27	-2.79213	-2.94787	-2.72702
-27	-1.84492	-13.552	-1.94831	-27	-2.75298	-2.97383	-2.64915
-27	-1.82768	-13.4655	-1.98277	-27	-2.72702	-2.96085	-2.59723
-27	-1.75876	-13.2415	-2.01723	-27	-2.79213	-2.87	-2.59723
-27	-1.75876	-13.1554	-2.03446	-27	-2.83106	-2.89596	-2.63617
-27	-1.72429	-13.1209	-2.05169	-27	-2.83106	-2.89596	-2.63617
-27	-1.81045	-13.0692	-2.05169	-27	-2.85702	-2.94787	-2.62319
-27	-1.79322	-13.052	-2.06893	-27	-2.84404	-3.01277	-2.63617
-27	-1.81045	-12.8621	-2.06893	-27	-2.87	-3.10362	-2.67511
-27	-1.75876	-12.8449	-2.01723	-27	-2.87	-3.03872	-2.70106
-27	-1.77599	-12.9483	-2	-27	-2.87	-3.01277	-2.66213
-27	-1.68955	-12.9483	-1.93107	-27	-2.84404	-2.97383	-2.64915
-27	-1.70678	-12.9655	-1.87938	-27	-2.85702	-2.89596	-2.64915
-27	-1.81045	-13.0347	-1.91384	-27	-2.83106	-2.88298	-2.64915
-27	-1.79322	-13.0175	-1.86215	-27	-2.81809	-2.88298	-2.66213
-27	-1.81045	-13.0175	-1.87938	-27	-2.81809	-2.85702	-2.61021
-27	-1.77599	-13.0175	-1.93107	-27	-2.81809	-2.87	-2.58426
-26	-1.75876	-12.9483	-1.94831	-26	-2.77915	-2.87	-2.67511
-26	-1.72429	-12.8105	-1.96554	-26	-2.75298	-2.88298	-2.64915
-26	-1.70678	-12.7415	-1.93107	-26	-2.77915	-2.93489	-2.62319
-26	-1.82768	-12.6898	-1.91384	-26	-2.75298	-3.03872	-2.59723
-26	-1.81045	-12.5692	-1.93107	-26	-2.72702	-3.03872	-2.59723
-26	-1.77599	-12.5	-1.98277	-26	-2.74	-3.03872	-2.66213
-26	-1.77599	-12.4138	-1.93107	-26	-2.74	-2.99979	-2.61021
-26	-1.81045	-12.276	-1.98277	-26	-2.79213	-3.02574	-2.59723
-26	-1.81045	-12.2932	-1.93107	-26	-2.75298	-2.90894	-2.61021
-26	-1.67232	-12.3277	-1.86215	-26	-2.71404	-2.87	-2.57128
-26	-1.72429	-12.3277	-1.94831	-26	-2.72702	-2.81809	-2.59723
-26	-1.70678	-12.3966	-1.91384	-26	-2.75298	-2.83106	-2.63617
-26	-1.60339	-12.4138	-1.81045	-26	-2.71404	-2.81809	-2.62319
-26	-1.58616	-12.4483	-1.82768	-26	-2.75298	-2.85702	-2.54532
-26	-1.5	-12.4483	-1.82768	-26	-2.72702	-2.88298	-2.54532
-26	-1.55169	-12.276	-1.86215	-26	-2.71404	-2.88298	-2.57128
-26	-1.53446	-12.1726	-1.91384	-26	-2.72702	-2.94787	-2.5583
-26	-1.60339	-12.0864	-1.91384	-26	-2.74	-2.98681	-2.53234
-26	-1.63785	-12.0347	-1.89661	-26	-2.70106	-2.97383	-2.5583
-25	-1.60339	-11.8621	-1.89661	-25	-2.64915	-2.96085	-2.63617
-25	-1.53446	-11.8449	-1.84492	-25	-2.66213	-2.88298	-2.62319
-25	-1.60339	-11.7415	-1.91384	-25	-2.63617	-2.81809	-2.61021
-25	-1.62062	-11.776	-1.86215	-25	-2.62319	-2.90894	-2.70106
-25	-1.51723	-11.8966	-1.81045	-25	-2.70106	-2.83106	-2.67511
-25	-1.51723	-11.9483	-1.75876	-25	-2.71404	-2.79213	-2.68809
-25	-1.51723	-11.9138	-1.81045	-25	-2.72702	-2.76596	-2.62319
-25	-1.44831	-11.9138	-1.70678	-25	-2.74	-2.77915	-2.61021
-25	-1.53446	-11.9655	-1.62062	-25	-2.67511	-2.84404	-2.54532
-25	-1.51723	-11.9655	-1.55169	-25	-2.71404	-2.85702	-2.4934
-25	-1.44831	-11.8449	-1.56893	-25	-2.66213	-2.81809	-2.48043
-25	-1.44831	-11.7588	-1.60339	-25	-2.66213	-2.88298	-2.50638
-25	-1.51723	-11.5692	-1.67232	-25	-2.66213	-2.87	-2.58426
-25	-1.53446	-11.3966	-1.74153	-25	-2.61021	-2.89596	-2.5583
-25	-1.41384	-11.276	-1.67232	-25	-2.63617	-2.90894	-2.57128
-25	-1.46554	-11.2415	-1.68955	-25	-2.62319	-2.92191	-2.63617
-25	-1.5	-11.1726	-1.70678	-25	-2.63617	-2.84404	-2.59723
-25	-1.48277	-11.052	-1.77599	-25	-2.59723	-2.84404	-2.63617
-24	-1.48277	-11.052	-1.79322	-24	-2.64915	-2.75298	-2.62319
-24	-1.37938	-11.1209	-1.75876	-24	-2.59723	-2.77915	-2.58426
-24	-1.43107	-11.1898	-1.74153	-24	-2.63617	-2.83106	-2.4934
-24	-1.39661	-11.2071	-1.63785	-24	-2.66213	-2.84404	-2.44149
-24	-1.48277	-11.1554	-1.53446	-24	-2.66213	-2.83106	-2.42851
-24	-1.39661	-11.1898	-1.53446	-24	-2.68809	-2.81809	-2.42851
-24	-1.37938	-11.2415	-1.56893	-24	-2.66213	-2.83106	-2.48043
-24	-1.37938	-11.2415	-1.55169	-24	-2.63617	-2.92191	-2.46745
-24	-1.34492	-11.1381	-1.51723	-24	-2.70106	-2.90894	-2.5583
-24	-1.31045	-10.9138	-1.51723	-24	-2.70106	-2.85702	-2.58426
-24	-1.34492	-10.776	-1.58616	-24	-2.67511	-2.84404	-2.61021
-24	-1.37938	-10.6554	-1.58616	-24	-2.59723	-2.76596	-2.63617
-24	-1.39661	-10.5864	-1.63785	-24	-2.59723	-2.70106	-2.5583
-24	-1.36215	-10.552	-1.63785	-24	-2.59723	-2.71404	-2.57128
-24	-1.36215	-10.3966	-1.74153	-24	-2.63617	-2.71404	-2.4934
-24	-1.41384	-10.4655	-1.74153	-24	-2.67511	-2.66213	-2.45447
-24	-1.48277	-10.552	-1.74153	-24	-2.66213	-2.68809	-2.41553
-23	-1.36215	-10.552	-1.62062	-23	-2.63617	-2.70106	-2.38936
-23	-1.43107	-10.5864	-1.60339	-23	-2.61021	-2.75298	-2.42851
-23	-1.43107	-10.7588	-1.53446	-23	-2.61021	-2.79213	-2.45447
-23	-1.37938	-10.8105	-1.41384	-23	-2.62319	-2.81809	-2.48043
-23	-1.31045	-10.8794	-1.37938	-23	-2.61021	-2.80511	-2.5583
-23	-1.29322	-10.7415	-1.36215	-23	-2.59723	-2.81809	-2.51936
-23	-1.36215	-10.6209	-1.43107	-23	-2.59723	-2.74	-2.58426
-23	-1.43107	-10.552	-1.5	-23	-2.59723	-2.74	-2.54532
-23	-1.36215	-10.3794	-1.62062	-23	-2.59723	-2.66213	-2.54532
-23	-1.37938	-10.2932	-1.67232	-23	-2.62319	-2.64915	-2.45447
-23	-1.20678	-10.2415	-1.63785	-23	-2.61021	-2.59723	-2.46745
-23	-1.15508	-10.1209	-1.60339	-23	-2.61021	-2.53234	-2.45447
-23	-1.31045	-10.1037	-1.56893	-23	-2.63617	-2.61021	-2.4934
-23	-1.31045	-10.0517	-1.53446	-23	-2.59723	-2.70106	-2.48043
-23	-1.34492	-10.0864	-1.46554	-23	-2.57128	-2.72702	-2.45447
-23	-1.32768	-10.1381	-1.31045	-23	-2.58426	-2.68809	-2.44149
-23	-1.18955	-10.1209	-1.25876	-23	-2.54532	-2.72702	-2.45447
-23	-1.22401	-10.1209	-1.20678	-23	-2.57128	-2.75298	-2.50638
-22	-1.25876	-10.1037	-1.17232	-22	-2.61021	-2.74	-2.46745
-22	-1.17232	-10	-1.32768	-22	-2.57128	-2.72702	-2.45447
-22	-1.06893	-9.94831	-1.29322	-22	-2.57128	-2.62319	-2.41553
-22	-1.08616	-9.91384	-1.36215	-22	-2.57128	-2.5583	-2.45447
-22	-1.12062	-9.81045	-1.44831	-22	-2.51936	-2.53234	-2.44149
-22	-1.18955	-9.75876	-1.51723	-22	-2.53234	-2.59723	-2.4934
-22	-1.18955	-9.74153	-1.55169	-22	-2.50638	-2.5583	-2.42851
-22	-1.12062	-9.68983	-1.5	-22	-2.53234	-2.59723	-2.40255
-22	-1.12062	-9.53446	-1.41384	-22	-2.50638	-2.66213	-2.41553
-22	-1.13785	-9.48277	-1.31045	-22	-2.45447	-2.74	-2.38936
-22	-1.13785	-9.44831	-1.34492	-22	-2.51936	-2.74	-2.44149
-22	-1.22401	-9.48277	-1.24153	-22	-2.48043	-2.71404	-2.40255
-22	-1.18955	-9.58644	-1.15508	-22	-2.46745	-2.66213	-2.37638
-22	-1.17232	-9.53446	-1.06893	-22	-2.4934	-2.58426	-2.3634
-22	-1.15508	-9.44831	-1.10339	-22	-2.51936	-2.53234	-2.40255
-22	-1.12062	-9.44831	-1.17232	-22	-2.46745	-2.51936	-2.44149
-22	-1.08616	-9.46554	-1.13785	-22	-2.46745	-2.4934	-2.41553
-22	-1.05169	-9.37938	-1.22401	-22	-2.53234	-2.50638	-2.41553
-22	-1.08616	-9.41384	-1.22401	-22	-2.48043	-2.48043	-2.48043
-21	-1.10339	-9.22429	-1.20678	-21	-2.50638	-2.4934	-2.41553
-21	-1	-9.18983	-1.24153	-21	-2.41553	-2.50638	-2.46745
-21	-0.982768	-9.24153	-1.27599	-21	-2.40255	-2.57128	-2.44149
-21	-1.03446	-9.13814	-1.25876	-21	-2.48043	-2.63617	-2.33745
-21	-1.03446	-9.05169	-1.20678	-21	-2.4934	-2.70106	-2.33745
-21	-1.05169	-9.10367	-1.12062	-21	-2.44149	-2.70106	-2.32447
-21	-1.05169	-9.1209	-1.12062	-21	-2.44149	-2.64915	-2.32447
-21	-0.982768	-9.1209	-1.13785	-21	-2.42851	-2.5583	-2.38936
-21	-0.89661	-9.03446	-1.06893	-21	-2.40255	-2.50638	-2.42851
-21	-0.982768	-9	-1.03446	-21	-2.44149	-2.4934	-2.40255
-21	-0.948305	-9	-0.931073	-21	-2.40255	-2.4934	-2.40255
-21	-0.948305	-8.98277	-0.827684	-21	-2.40255	-2.53234	-2.3634
-21	-0.931073	-8.93107	-0.931073	-21	-2.41553	-2.53234	-2.35043
-21	-0.982768	-8.79322	-0.948305	-21	-2.41553	-2.51936	-2.37638
-21	-1	-8.68983	-1.05169	-21	-2.44149	-2.5583	-2.37638
-21	-1.06893	-8.70706	-1.10339	-21	-2.46745	-2.5583	-2.33745
-21	-1.08616	-8.68983	-1.10339	-21	-2.50638	-2.54532	-2.38936
-20	-1	-8.58644	-1.13785	-20	-2.42851	-2.53234	-2.38936
-20	-0.948305	-8.55169	-1.12062	-20	-2.41553	-2.45447	-2.29851
-20	-0.79322	-8.5	-1.15508	-20	-2.3634	-2.46745	-2.32447
-20	-0.862147	-8.44831	-1.13785	-20	-2.41553	-2.40255	-2.31149
-20	-0.931073	-8.51723	-1.03446	-20	-2.40255	-2.42851	-2.32447
-20	-0.879378	-8.51723	-0.913842	-20	-2.40255	-2.4934	-2.35043
-20	-0.775989	-8.53446	-0.862147	-20	-2.37638	-2.45447	-2.37638
-20	-0.724011	-8.46554	-0.758757	-20	-2.37638	-2.38936	-2.33745
-20	-0.758757	-8.53446	-0.741525	-20	-2.40255	-2.44149	-2.38936
-20	-0.844915	-8.51723	-0.79322	-20	-2.37638	-2.44149	-2.40255
-20	-0.879378	-8.48277	-0.741525	-20	-2.29851	-2.46745	-2.38936
-20	-0.862147	-8.39661	-0.758757	-20	-2.29851	-2.51936	-2.35043
-20	-0.827684	-8.31045	-0.79322	-20	-2.33745	-2.46745	-2.32447
-20	-0.879378	-8.24153	-1.01723	-20	-2.37638	-2.41553	-2.29851
-20	-0.862147	-8.20706	-1.08616	-20	-2.3634	-2.40255	-2.27255
-20	-0.89661	-8.15537	-1.08616	-20	-2.35043	-2.42851	-2.31149
-20	-0.827684	-8.10367	-1.06893	-20	-2.3634	-2.3634	-2.35043
-20	-0.844915	-8.08616	-1.06893	-20	-2.33745	-2.38936	-2.27255
-20	-0.862147	-8.03446	-0.948305	-20	-2.37638	-2.3634	-2.25957
-20	-0.844915	-7.94831	-0.810452	-20	-2.38936	-2.44149	-2.28553
-19	-0.89661	-7.87938	-0.775989	-19	-2.38936	-2.42851	-2.2466
-19	-0.810452	-7.81045	-0.741525	-19	-2.37638	-2.44149	-2.28553
-19	-0.827684	-7.81045	-0.689548	-19	-2.33745	-2.48043	-2.35043
-19	-0.775989	-7.77599	-0.672316	-19	-2.33745	-2.46745	-2.25957
-19	-0.79322	-7.72429	-0.689548	-19	-2.32447	-2.44149	-2.25957
-19	-0.79322	-7.6726	-0.79322	-19	-2.33745	-2.45447	-2.28553
-19	-0.79322	-7.75876	-0.879378	-19	-2.29851	-2.3634	-2.29851
-19	-0.741525	-7.65537	-0.879378	-19	-2.29851	-2.32447	-2.35043
-19	-0.724011	-7.55169	-0.89661	-19	-2.32447	-2.31149	-2.29851
-19	-0.689548	-7.46554	-0.948305	-19	-2.27255	-2.32447	-2.25957
-19	-0.827684	-7.37938	-0.948305	-19	-2.2466	-2.3634	-2.27255
-19	-0.758757	-7.31045	-0.879378	-19	-2.23362	-2.3634	-2.23362
-19	-0.758757	-7.31045	-0.724011	-19	-2.2466	-2.40255	-2.22064
-19	-0.79322	-7.31045	-0.70678	-19	-2.23362	-2.42851	-2.23362
-19	-0.70678	-7.39661	-0.758757	-19	-2.31149	-2.45447	-2.2466
-19	-0.724011	-7.37938	-0.70678	-19	-2.29851	-2.42851	-2.23362
-19	-0.672316	-7.34492	-0.655085	-19	-2.29851	-2.42851	-2.22064
-18	-0.60339	-7.36215	-0.620622	-18	-2.28553	-2.32447	-2.2466
-18	-0.637853	-7.39661	-0.637853	-18	-2.2466	-2.3634	-2.2466
-18	-0.568927	-7.41384	-0.620622	-18	-2.1817	-2.35043	-2.2466
-18	-0.620622	-7.31045	-0.724011	-18	-2.23362	-2.29851	-2.27255
-18	-0.70678	-7.20706	-0.758757	-18	-2.23362	-2.25957	-2.20766
-18	-0.724011	-7.08616	-0.741525	-18	-2.22064	-2.19468	-2.19468
-18	-0.655085	-6.96554	-0.810452	-18	-2.22064	-2.16872	-2.16872
-18	-0.672316	-6.91384	-0.724011	-18	-2.22064	-2.20766	-2.19468
-18	-0.689548	-6.89661	-0.758757	-18	-2.20766	-2.2466	-2.20766
-18	-0.689548	-6.84492	-0.775989	-18	-2.25957	-2.38936	-2.29851
-18	-0.741525	-6.77599	-0.724011	-18	-2.33745	-2.44149	-2.29851
-18	-0.672316	-6.81045	-0.672316	-18	-2.29851	-2.42851	-2.29851
-18	-0.672316	-6.86215	-0.637853	-18	-2.29851	-2.42851	-2.31149
-18	-0.689548	-6.75876	-0.689548	-18	-2.23362	-2.38936	-2.31149
-18	-0.741525	-6.77599	-0.637853	-18	-2.1817	-2.32447	-2.16872
-18	-0.637853	-6.70706	-0.568927	-18	-2.16872	-2.20766	-2.1817
-18	-0.534463	-6.70706	-0.551695	-18	-2.16872	-2.14277	-2.07787
-18	-0.586158	-6.63814	-0.568927	-18	-2.20766	-2.12979	-2.12979
-18	-0.655085	-6.55169	-0.586158	-18	-2.2466	-2.12979	-2.14277
-18	-0.655085	-6.46554	-0.60339	-18	-2.28553	-2.20766	-2.15574
-17	-0.620622	-6.44831	-0.620622	-17	-2.23362	-2.2466	-2.19468
-17	-0.60339	-6.36215	-0.672316	-17	-2.19468	-2.28553	-2.22064
-17	-0.586158	-6.32768	-0.655085	-17	-2.15574	-2.31149	-2.16872
-17	-0.586158	-6.32768	-0.724011	-17	-2.15574	-2.33745	-2.15574
-17	-0.60339	-6.25876	-0.655085	-17	-2.1817	-2.33745	-2.1817
-17	-0.534463	-6.24153	-0.672316	-17	-2.19468	-2.31149	-2.1817
-17	-0.517232	-6.36215	-0.60339	-17	-2.20766	-2.25957	-2.16872
-17	-0.465537	-6.27599	-0.586158	-17	-2.16872	-2.2466	-2.19468
-17	-0.482768	-6.22429	-0.534463	-17	-2.1817	-2.1817	-2.12979
-17	-0.551695	-6.1726	-0.5	-17	-2.14277	-2.07787	-2.12979
-17	-0.534463	-6.08616	-0.448305	-17	-2.14277	-2.10383	-2.12979
-17	-0.568927	-6.01723	-0.310452	-17	-2.1817	-2.02574	-2.12979
-17	-0.465537	-6	-0.310452	-17	-2.15574	-2.10383	-2.12979
-17	-0.362147	-5.82768	-0.431073	-17	-2.15574	-2.1817	-2.1817
-17	-0.431073	-5.74153	-0.448305	-17	-2.19468	-2.2466	-2.16872
-17	-0.39661	-5.74153	-0.5	-17	-2.14277	-2.28553	-2.14277
-17	-0.431073	-5.65537	-0.620622	-17	-2.14277	-2.27255	-2.14277
-16	-0.517232	-5.56893	-0.586158	-16	-2.1817	-2.29851	-2.14277
-16	-0.517232	-5.70706	-0.568927	-16	-2.11681	-2.33745	-2.11681
-16	-0.517232	-5.55169	-0.482768	-16	-2.12979	-2.27255	-2.07787
-16	-0.465537	-5.48277	-0.448305	-16	-2.11681	-2.15574	-2.09085
-16	-0.448305	-5.55169	-0.379379	-16	-2.12979	-2.05191	-2.10383
-16	-0.551695	-5.5	-0.379379	-16	-2.11681	-1.98681	-2.1817
-16	-0.465537	-5.51723	-0.362147	-16	-2.12979	-1.99979	-2.23362
-16	-0.379379	-5.44831	-0.327684	-16	-2.11681	-2.05191	-2.16872
-16	-0.39661	-5.41384	-0.29322	-16	-2.14277	-2.06489	-2.20766
-16	-0.448305	-5.31045	-0.310452	-16	-2.14277	-2.22064	-2.16872
-16	-0.344915	-5.32768	-0.310452	-16	-2.14277	-2.29851	-2.14277
-16	-0.448305	-5.24153	-0.362147	-16	-2.19468	-2.25957	-2.09085
-16	-0.465537	-5.1726	-0.39661	-16	-2.19468	-2.28553	-2.16872
-16	-0.482768	-5.1726	-0.362147	-16	-2.1817	-2.20766	-2.14277
-16	-0.534463	-5.08616	-0.413842	-16	-2.14277	-2.1817	-2.09085
-16	-0.465537	-5.06893	-0.413842	-16	-2.11681	-2.11681	-2.03894
-16	-0.431073	-5.03446	-0.448305	-16	-2.14277	-2.07787	-2.10383
-16	-0.413842	-4.98277	-0.431073	-16	-2.10383	-2.02574	-2.10383
-15	-0.327684	-4.91384	-0.379379	-15	-2.06489	-1.99979	-2.10383
-15	-0.39661	-4.87938	-0.327684	-15	-2.11681	-1.97383	-2.14277
-15	-0.379379	-4.91384	-0.275989	-15	-2.07787	-2.06489	-2.16872
-15	-0.29322	-4.93107	-0.327684	-15	-2.02574	-2.1817	-2.10383
-15	-0.362147	-4.93107	-0.344915	-15	-2.03894	-2.19468	-2.12979
-15	-0.29322	-4.89661	-0.327684	-15	-2.06489	-2.2466	-2.12979
-15	-0.29322	-4.81045	-0.29322	-15	-2.11681	-2.14277	-2.09085
-15	-0.39661	-4.72429	-0.224011	-15	-2.12979	-2.11681	-2.05191
-15	-0.275989	-4.74153	-0.241243	-15	-2.10383	-2.10383	-2.07787
-15	-0.275989	-4.6726	-0.275989	-15	-2.06489	-2.03894	-2.05191
-15	-0.29322	-4.63785	-0.275989	-15	-2.02574	-1.99979	-2.03894
-15	-0.310452	-4.55169	-0.362147	-15	-1.99979	-2.05191	-2.05191
-15	-0.327684	-4.55169	-0.258757	-15	-2.05191	-2.03894	-1.99979
-15	-0.310452	-4.43107	-0.258757	-15	-2.10383	-2.06489	-2.05191
-15	-0.275989	-4.36215	-0.275989	-15	-2.10383	-2.10383	-2.09085
-15	-0.29322	-4.29322	-0.29322	-15	-2.06489	-2.14277	-2.09085
-15	-0.224011	-4.20706	-0.310452	-15	-2.01277	-2.12979	-2.12979
-15	-0.241243	-4.31045	-0.258757	-15	-1.96085	-2.09085	-2.12979
-14	-0.224011	-4.32768	-0.155085	-14	-1.98681	-2.19468	-2.05191
-14	-0.241243	-4.24153	-0.155085	-14	-2.03894	-2.12979	-2.07787
-14	-0.189548	-4.36215	-0.0689266	-14	-2.05191	-1.98681	-1.99979
-14	-0.155085	-4.36215	-0.20678	-14	-2.02574	-1.94787	-1.98681
-14	-0.155085	-4.29322	-0.120622	-14	-1.94787	-1.96085	-1.94787
-14	-0.224011	-4.27599	-0.137853	-14	-1.93489	-2.01277	-1.92191
-14	-0.189548	-4.15508	-0.20678	-14	-1.98681	-2.03894	-2.01277
-14	-0.20678	-4.05169	-0.241243	-14	-1.99979	-2.14277	-1.97383
-14	-0.20678	-3.98277	-0.172316	-14	-1.97383	-2.16872	-1.99979
-14	-0.189548	-3.91384	-0.241243	-14	-2.01277	-2.05191	-1.99979
-14	-0.189548	-3.79322	-0.224011	-14	-1.98681	-1.98681	-2.02574
-14	-0.155085	-3.79322	-0.20678	-14	-2.01277	-2.03894	-2.02574
-14	-0.258757	-3.75876	-0.120622	-14	-2.03894	-2.01277	-1.99979
-14	-0.20678	-3.84492	-0.137853	-14	-2.03894	-1.93489	-2.02574
-14	-0.241243	-3.82768	-0.137853	-14	-1.99979	-1.94787	-1.99979
-14	-0.120622	-3.75876	-0.10339	-14	-2.02574	-1.96085	-1.99979
-14	-0.137853	-3.81045	-0.0861582	-14	-1.97383	-1.94787	-1.98681
-14	-0.172316	-3.82768	-0.0861582	-14	-2.05191	-1.97383	-1.89596
-14	-0.20678	-3.75876	0	-14	-2.06489	-2.01277	-1.92191
-14	-0.120622	-3.67232	-0.0861582	-14	-1.98681	-2.03894	-1.98681
-13	-0.10339	-3.56893	-0.0689266	-13	-1.97383	-2.10383	-1.93489
-13	-0.155085	-3.44831	-0.0861582	-13	-1.97383	-2.10383	-1.99979
-13	-0.0516949	-3.32768	-0.0172316	-13	-1.93489	-2.03894	-2.01277
-13	-0.0689266	-3.25876	-0.0172316	-13	-1.98681	-1.94787	-2.02574
-13	-0.137853	-3.24153	-0.0344633	-13	-1.97383	-1.90894	-2.05191
-13	-0.189548	-3.20706	-0.0689266	-13	-1.97383	-1.87	-2.03894
-13	-0.137853	-3.18983	-0.0689266	-13	-1.97383	-1.84404	-1.94787
-13	-0.10339	-3.22429	-0.120622	-13	-1.92191	-1.85702	-1.92191
-13	-0.0344633	-3.25876	0.0344633	-13	-1.99979	-1.92191	-1.96085
-13	-0.0516949	-3.29322	0.120621	-13	-1.97383	-1.90894	-1.93489
-13	-0.0344633	-3.25876	0.0689266	-13	-1.97383	-1.98681	-1.94787
-13	0	-3.17232	0.0516949	-13	-1.94787	-2.07787	-2.01277
-13	-0.0516949	-3.24153	0	-13	-1.93489	-2.06489	-1.96085
-13	-0.0861582	-3.17232	0	-13	-1.97383	-2.06489	-1.96085
-13	-0.137853	-3.08616	-0.0516949	-13	-1.97383	-2.01277	-2.02574
-13	-0.0689266	-3	-0.10339	-13	-1.98681	-1.96085	-1.98681
-13	-0.0689266	-2.93107	-0.0344633	-13	-1.94787	-1.88298	-2.01277
-12	-0.10339	-2.82768	0.0172316	-12	-1.87	-1.85702	-1.93489
-12	-0.0689266	-2.75876	-0.0344633	-12	-1.88298	-1.87	-1.99979
-12	-0.0689266	-2.67232	0.0172316	-12	-1.84404	-1.85702	-1.96085
-12	-0.0172316	-2.68955	0.0861582	-12	-1.90894	-1.85702	-1.90894
-12	0	-2.67232	0.0516949	-12	-1.88298	-1.89596	-1.90894
-12	0.0689266	-2.67232	0.0861582	-12	-1.87	-1.94787	-1.92191
-12	0	-2.62062	0.0516949	-12	-1.89596	-1.99979	-1.97383
-12	0.0689266	-2.68955	0.10339	-12	-1.89596	-1.87	-1.94787
-12	0.0172316	-2.67232	0.155085	-12	-1.89596	-1.92191	-2.01277
-12	-0.0344633	-2.58616	0.155085	-12	-1.89596	-1.93489	-1.92191
-12	0.0172316	-2.53446	0.120621	-12	-1.88298	-1.89596	-1.87
-12	0.120621	-2.53446	0.10339	-12	-1.93489	-1.84404	-1.89596
-12	-0.0344633	-2.46554	0.10339	-12	-1.94787	-1.80511	-1.89596
-12	0	-2.34492	0.20678	-12	-1.88298	-1.84404	-1.89596
-12	0	-2.25876	0.172316	-12	-1.89596	-1.83106	-1.85702
-12	0.0516949	-2.18955	0.0516949	-12	-1.83106	-1.80511	-1.89596
-12	0.0861582	-2.20706	-0.0516949	-12	-1.83106	-1.80511	-1.92191
-12	0.0344633	-2.13785	0	-12	-1.85702	-1.80511	-1.89596
-11	0.137853	-2.05169	0.0172316	-11	-1.84404	-1.83106	-1.90894
-11	0.0689266	-1.96554	0.0689266	-11	-1.89596	-1.84404	-1.90894
-11	0.120621	-2	0.120621	-11	-1.90894	-1.84404	-1.84404
-11	0.0861582	-2.03446	0.172316	-11	-1.89596	-1.84404	-1.81809
-11	0.10339	-2.01723	0.20678	-11	-1.90894	-1.84404	-1.80511
-11	0.20678	-1.98277	0.275989	-11	-1.88298	-1.79213	-1.81809
-11	0.172316	-1.96554	0.275989	-11	-1.84404	-1.85702	-1.87
-11	0.120621	-1.93107	0.275989	-11	-1.83106	-1.87	-1.84404
-11	0.0861582	-1.89661	0.310452	-11	-1.84404	-1.85702	-1.93489
-11	0.0861582	-1.87938	0.327684	-11	-1.92191	-1.88298	-1.97383
-11	0.0861582	-1.81045	0.189548	-11	-1.88298	-1.92191	-2.01277
-11	0.20678	-1.67232	0.155085	-11	-1.87	-1.88298	-1.97383
-11	0.172316	-1.55169	0.0861582	-11	-1.83106	-1.83106	-1.99979
-11	0.120621	-1.48277	0.172316	-11	-1.77915	-1.67532	-1.88298
-11	0.10339	-1.46554	0.172316	-11	-1.74021	-1.62319	-1.84404
-11	0.137853	-1.34492	0.224011	-11	-1.77915	-1.6883	-1.76617
-11	0.20678	-1.44831	0.258757	-11	-1.79213	-1.6883	-1.79213
-11	0.172316	-1.46554	0.29322	-11	-1.80511	-1.79213	-1.77915
-11	0.189548	-1.44831	0.362147	-11	-1.80511	-1.76617	-1.77915
-10	0.241243	-1.48277	0.362147	-10	-1.75319	-1.76617	-1.88298
-10	0.20678	-1.48277	0.379379	-10	-1.76617	-1.74021	-1.92191
-10	0.258757	-1.48277	0.39661	-10	-1.77915	-1.77915	-1.89596
-10	0.224011	-1.43107	0.362147	-10	-1.79213	-1.75319	-1.83106
-10	0.224011	-1.32768	0.362147	-10	-1.83106	-1.79213	-1.85702
-10	0.20678	-1.29322	0.310452	-10	-1.80511	-1.70128	-1.81809
-10	0.172316	-1.17232	0.29322	-10	-1.79213	-1.70128	-1.84404
-10	0.172316	-1.12062	0.241243	-10	-1.77915	-1.67532	-1.87
-10	0.20678	-0.982768	0.362147	-10	-1.74021	-1.71426	-1.79213
-10	0.20678	-0.948305	0.29322	-10	-1.72723	-1.71426	-1.77915
-10	0.189548	-0.931073	0.310452	-10	-1.71426	-1.74021	-1.80511
-10	0.29322	-0.965537	0.39661	-10	-1.74021	-1.83106	-1.88298
-10	0.362147	-0.965537	0.448305	-10	-1.79213	-1.83106	-1.93489
-10	0.327684	-0.948305	0.482768	-10	-1.76617	-1.80511	-1.96085
-10	0.224011	-0.913842	0.517232	-10	-1.81809	-1.79213	-1.92191
-10	0.29322	-0.89661	0.5	-10	-1.80511	-1.75319	-1.87
-10	0.29322	-0.827684	0.5	-10	-1.81809	-1.77915	-1.87
-9	0.344915	-0.79322	0.517232	-9	-1.75319	-1.66234	-1.77915
-9	0.327684	-0.775989	0.482768	-9	-1.72723	-1.62319	-1.71426
-9	0.224011	-0.655085	0.448305	-9	-1.6883	-1.50638	-1.66234
-9	0.275989	-0.568927	0.448305	-9	-1.70128	-1.48043	-1.62319
-9	0.413842	-0.551695	0.465537	-9	-1.6883	-1.54532	-1.70128
-9	0.431073	-0.517232	0.5	-9	-1.74021	-1.59723	-1.70128
-9	0.327684	-0.5	0.379379	-9	-1.72723	-1.67532	-1.77915
-9	0.29322	-0.482768	0.275989	-9	-1.76617	-1.6883	-1.75319
-9	0.362147	-0.344915	0.258757	-9	-1.72723	-1.74021	-1.87
-9	0.379379	-0.344915	0.344915	-9	-1.70128	-1.76617	-1.90894
-9	0.379379	-0.310452	0.5	-9	-1.72723	-1.66234	-1.90894
-9	0.29322	-0.344915	0.534463	-9	-1.72723	-1.62319	-1.84404
-9	0.310452	-0.327684	0.517232	-9	-1.70128	-1.61021	-1.83106
-9	0.327684	-0.310452	0.60339	-9	-1.71426	-1.54532	-1.79213
-9	0.29322	-0.258757	0.672316	-9	-1.70128	-1.51936	-1.71426
-9	0.39661	-0.224011	0.672316	-9	-1.75319	-1.4934	-1.6883
-9	0.327684	-0.172316	0.60339	-9	-1.6883	-1.50638	-1.64915
-9	0.362147	-0.137853	0.5	-9	-1.6883	-1.63617	-1.64915
-9	0.465537	-0.189548	0.482768	-9	-1.74021	-1.59723	-1.72723
-8	0.379379	-0.155085	0.431073	-8	-1.72723	-1.62319	-1.80511
-8	0.465537	-0.0689266	0.5	-8	-1.6883	-1.61021	-1.81809
-8	0.379379	0.0172316	0.448305	-8	-1.71426	-1.61021	-1.88298
-8	0.413842	0.120621	0.448305	-8	-1.6883	-1.75319	-1.87
-8	0.39661	0.172316	0.482768	-8	-1.70128	-1.77915	-1.84404
-8	0.448305	0.189548	0.637853	-8	-1.70128	-1.70128	-1.89596
-8	0.465537	0.241243	0.637853	-8	-1.66234	-1.58426	-1.74021
-8	0.482768	0.275989	0.620621	-8	-1.6883	-1.53234	-1.70128
-8	0.586158	0.224011	0.620621	-8	-1.64915	-1.53234	-1.66234
-8	0.534463	0.224011	0.637853	-8	-1.64915	-1.45447	-1.61021
-8	0.482768	0.241243	0.775989	-8	-1.67532	-1.41553	-1.57128
-8	0.413842	0.310452	0.70678	-8	-1.61021	-1.46745	-1.63617
-8	0.465537	0.413842	0.672316	-8	-1.61021	-1.50638	-1.6883
-8	0.5	0.413842	0.637853	-8	-1.6883	-1.51936	-1.71426
-8	0.5	0.39661	0.637853	-8	-1.70128	-1.5583	-1.70128
-8	0.482768	0.482768	0.637853	-8	-1.6883	-1.5583	-1.81809
-8	0.551695	0.586158	0.551695	-8	-1.66234	-1.53234	-1.81809
-8	0.551695	0.60339	0.551695	-8	-1.63617	-1.5583	-1.79213
-7	0.465537	0.689548	0.60339	-7	-1.67532	-1.53234	-1.72723
-7	0.5	0.741525	0.689548	-7	-1.57128	-1.45447	-1.72723
-7	0.482768	0.724011	0.758757	-7	-1.5583	-1.44149	-1.67532
-7	0.534463	0.810452	0.879379	-7	-1.5583	-1.44149	-1.64915
-7	0.586158	0.758757	0.810452	-7	-1.59723	-1.40255	-1.64915
-7	0.637853	0.70678	0.879379	-7	-1.66234	-1.38957	-1.63617
-7	0.637853	0.79322	0.862147	-7	-1.61021	-1.42851	-1.64915
-7	0.620621	0.775989	0.948305	-7	-1.62319	-1.45447	-1.64915
-7	0.637853	0.775989	0.879379	-7	-1.59723	-1.42851	-1.6883
-7	0.637853	0.862147	0.724011	-7	-1.61021	-1.42851	-1.79213
-7	0.586158	0.982768	0.689548	-7	-1.53234	-1.51936	-1.77915
-7	0.60339	1.03446	0.60339	-7	-1.59723	-1.4934	-1.79213
-7	0.637853	1.13785	0.620621	-7	-1.57128	-1.42851	-1.79213
-7	0.655085	1.18955	0.655085	-7	-1.61021	-1.42851	-1.74021
-7	0.672316	1.24153	0.655085	-7	-1.57128	-1.51936	-1.74021
-7	0.620621	1.27599	0.70678	-7	-1.66234	-1.51936	-1.70128
-7	0.70678	1.34492	0.689548	-7	-1.58426	-1.51936	-1.63617
-7	0.70678	1.41384	0.79322	-7	-1.59723	-1.50638	-1.61021
-7	0.637853	1.37938	0.948305	-7	-1.58426	-1.45447	-1.5583
-6	0.620621	1.43107	0.982768	-6	-1.57128	-1.50638	-1.50638
-6	0.534463	1.44831	0.913842	-6	-1.63617	-1.5583	-1.4934
-6	0.672316	1.36215	1	-6	-1.61021	-1.46745	-1.59723
-6	0.672316	1.44831	0.948305	-6	-1.62319	-1.42851	-1.64915
-6	0.637853	1.48277	0.89661	-6	-1.58426	-1.3766	-1.66234
-6	0.689548	1.48277	0.862147	-6	-1.54532	-1.35064	-1.74021
-6	0.70678	1.53446	0.879379	-6	-1.62319	-1.40255	-1.72723
-6	0.741525	1.51723	0.844915	-6	-1.51936	-1.3766	-1.75319
-6	0.827684	1.60339	0.879379	-6	-1.51936	-1.41553	-1.70128
-6	0.70678	1.65508	0.844915	-6	-1.54532	-1.38957	-1.59723
-6	0.60339	1.72429	0.89661	-6	-1.57128	-1.40255	-1.62319
-6	0.551695	1.68955	0.913842	-6	-1.62319	-1.45447	-1.51936
-6	0.586158	1.70678	0.913842	-6	-1.57128	-1.46745	-1.5583
-6	0.655085	1.87938	0.948305	-6	-1.57128	-1.35064	-1.51936
-6	0.620621	2.01723	1.03446	-6	-1.57128	-1.3117	-1.54532
-6	0.655085	2.08616	1.03446	-6	-1.50638	-1.27255	-1.66234
-6	0.70678	2.08616	1.01723	-6	-1.4934	-1.29872	-1.62319
-5	0.758757	1.96554	1.05169	-5	-1.53234	-1.33766	-1.67532
-5	0.741525	1.94831	1.03446	-5	-1.50638	-1.38957	-1.71426
-5	0.70678	1.91384	1.01723	-5	-1.54532	-1.40255	-1.71426
-5	0.758757	1.96554	0.965537	-5	-1.53234	-1.40255	-1.64915
-5	0.758757	2.05169	0.965537	-5	-1.54532	-1.41553	-1.62319
-5	0.724011	2.13785	0.982768	-5	-1.51936	-1.44149	-1.5583
-5	0.775989	2.20706	0.948305	-5	-1.45447	-1.46745	-1.45447
-5	0.810452	2.25876	1.01723	-5	-1.46745	-1.44149	-1.41553
-5	0.775989	2.31045	0.965537	-5	-1.46745	-1.36362	-1.42851
-5	0.758757	2.32768	0.965537	-5	-1.46745	-1.29872	-1.50638
-5	0.79322	2.41384	0.948305	-5	-1.51936	-1.25957	-1.53234
-5	0.724011	2.39661	1.01723	-5	-1.51936	-1.28553	-1.53234
-5	0.862147	2.43107	1.06893	-5	-1.5583	-1.27255	-1.54532
-5	0.775989	2.41384	1.06893	-5	-1.54532	-1.35064	-1.59723
-5	0.724011	2.44831	1.13785	-5	-1.48043	-1.38957	-1.66234
-5	0.810452	2.53446	1.15508	-5	-1.51936	-1.38957	-1.67532
-5	0.741525	2.53446	1.17232	-5	-1.4934	-1.45447	-1.61021
-4	0.827684	2.60339	1.20678	-4	-1.46745	-1.38957	-1.59723
-4	0.862147	2.62062	1.12062	-4	-1.45447	-1.32468	-1.57128
-4	0.948305	2.67232	1.01723	-4	-1.44149	-1.33766	-1.4934
-4	0.913842	2.70706	1.08616	-4	-1.4934	-1.28553	-1.4934
-4	0.982768	2.77599	1.08616	-4	-1.48043	-1.28553	-1.46745
-4	0.913842	2.74153	1.05169	-4	-1.50638	-1.23362	-1.44149
-4	0.913842	2.81045	0.982768	-4	-1.51936	-1.25957	-1.51936
-4	0.913842	2.89661	0.982768	-4	-1.50638	-1.27255	-1.4934
-4	0.913842	3.05169	1.12062	-4	-1.5583	-1.27255	-1.48043
-4	0.862147	3.17232	1.17232	-4	-1.4934	-1.33766	-1.54532
-4	0.879379	3.10339	1.13785	-4	-1.45447	-1.38957	-1.57128
-4	0.913842	3.18983	1.27599	-4	-1.44149	-1.33766	-1.51936
-4	0.948305	3.12062	1.25876	-4	-1.44149	-1.25957	-1.51936
-4	0.965537	3.10339	1.18955	-4	-1.40255	-1.27255	-1.57128
-4	0.931073	3.12062	1.17232	-4	-1.38957	-1.2466	-1.54532
-4	0.948305	3.13785	1.15508	-4	-1.3766	-1.2466	-1.5583
-4	0.948305	3.20706	1.24153	-4	-1.36362	-1.19468	-1.5583
-4	1.01723	3.13785	1.27599	-4	-1.41553	-1.25957	-1.42851
-4	1.01723	3.20706	1.24153	-4	-1.48043	-1.23362	-1.50638
-3	1.03446	3.20706	1.20678	-3	-1.46745	-1.2466	-1.50638
-3	1.05169	3.29322	1.29322	-3	-1.46745	-1.23362	-1.46745
-3	1.08616	3.37938	1.25876	-3	-1.44149	-1.28553	-1.53234
-3	1.05169	3.46554	1.25876	-3	-1.41553	-1.36362	-1.51936
-3	1.05169	3.53446	1.29322	-3	-1.40255	-1.3117	-1.42851
-3	1.06893	3.58616	1.32768	-3	-1.41553	-1.29872	-1.42851
-3	0.982768	3.67232	1.31045	-3	-1.40255	-1.29872	-1.44149
-3	1.03446	3.63785	1.32768	-3	-1.36362	-1.29872	-1.40255
-3	1.03446	3.63785	1.39661	-3	-1.32468	-1.19468	-1.48043
-3	1.05169	3.70706	1.37938	-3	-1.35064	-1.1817	-1.51936
-3	1.06893	3.74153	1.37938	-3	-1.36362	-1.23362	-1.54532
-3	1.10339	3.68983	1.32768	-3	-1.40255	-1.28553	-1.58426
-3	1.12062	3.67232	1.27599	-3	-1.3766	-1.28553	-1.57128
-3	1.12062	3.67232	1.27599	-3	-1.36362	-1.32468	-1.57128
-3	1.15508	3.75876	1.24153	-3	-1.33766	-1.32468	-1.48043
-3	1.12062	3.77599	1.25876	-3	-1.3766	-1.27255	-1.48043
-3	1.15508	3.86215	1.22401	-3	-1.29872	-1.27255	-1.42851
-3	1.20678	4	1.20678	-3	-1.33766	-1.25957	-1.40255
-3	1.18955	4.06893	1.29322	-3	-1.33766	-1.15574	-1.35064
-3	1.15508	4.15508	1.34492	-3	-1.29872	-1.19468	-1.44149
-2	1.12062	4.20706	1.39661	-2	-1.32468	-1.23362	-1.46745
-2	1.10339	4.27599	1.46554	-2	-1.29872	-1.19468	-1.46745
-2	1.20678	4.22429	1.51723	-2	-1.27255	-1.20766	-1.54532
-2	1.20678	4.13785	1.56893	-2	-1.27255	-1.23362	-1.54532
-2	1.20678	4.22429	1.48277	-2	-1.27255	-1.20766	-1.45447
-2	1.20678	4.22429	1.48277	-2	-1.3117	-1.28553	-1.41553
-2	1.20678	4.32768	1.41384	-2	-1.28553	-1.23362	-1.48043
-2	1.20678	4.34492	1.46554	-2	-1.36362	-1.16872	-1.3766
-2	1.25876	4.34492	1.44831	-2	-1.32468	-1.15574	-1.3117
-2	1.20678	4.31045	1.44831	-2	-1.33766	-1.14277	-1.3117
-2	1.18955	4.37938	1.39661	-2	-1.3117	-1.09085	-1.32468
-2	1.22401	4.41384	1.36215	-2	-1.32468	-1.11681	-1.36362
-2	1.20678	4.43107	1.36215	-2	-1.36362	-1.14277	-1.3766
-2	1.18955	4.46554	1.46554	-2	-1.3117	-1.11681	-1.44149
-2	1.20678	4.62062	1.55169	-2	-1.33766	-1.25957	-1.48043
-2	1.27599	4.77599	1.53446	-2	-1.36362	-1.28553	-1.44149
-1	1.31045	4.81045	1.60339	-1	-1.33766	-1.29872	-1.46745
-1	1.36215	4.82768	1.56893	-1	-1.3117	-1.28553	-1.46745
-1	1.25876	4.87938	1.55169	-1	-1.28553	-1.16872	-1.45447
-1	1.25876	4.87938	1.53446	-1	-1.25957	-1.05191	-1.3766
-1	1.25876	4.87938	1.55169	-1	-1.32468	-1.05191	-1.28553
-1	1.31045	4.93107	1.51723	-1	-1.28553	-0.974043	-1.27255
-1	1.32768	4.82768	1.51723	-1	-1.29872	-0.987021	-1.22064
-1	1.25876	4.84492	1.46554	-1	-1.33766	-1	-1.32468
-1	1.24153	4.81045	1.43107	-1	-1.33766	-1.03894	-1.36362
-1	1.29322	4.91384	1.5	-1	-1.29872	-1.10383	-1.36362
-1	1.36215	5.03446	1.5	-1	-1.27255	-1.06489	-1.4934
-1	1.39661	5.13785	1.5	-1	-1.23362	-1.16872	-1.5583
-1	1.34492	5.29322	1.55169	-1	-1.2466	-1.25957	-1.4934
-1	1.29322	5.41384	1.51723	-1	-1.29872	-1.20766	-1.4934
-1	1.34492	5.44831	1.56893	-1	-1.29872	-1.14277	-1.48043
-1	1.39661	5.44831	1.63785	-1	-1.27255	-1.06489	-1.41553
-1	1.46554	5.41384	1.72429	-1	-1.25957	-1	-1.36362
-1	1.36215	5.37938	1.65508	-1	-1.28553	-1	-1.35064
0	1.37938	5.37938	1.62062	0	-1.23362	-0.908936	-1.28553
0	1.41384	5.39661	1.51723	0	-1.27255	-0.935106	-1.32468
0	1.37938	5.34492	1.60339	0	-1.25957	-0.948085	-1.29872
0	1.41384	5.44831	1.60339	0	-1.27255	-0.974043	-1.36362
0	1.37938	5.36215	1.65508	0	-1.2466	-1.03894	-1.35064
0	1.39661	5.46554	1.60339	0	-1.2466	-1.15574	-1.40255
0	1.44831	5.58616	1.55169	0	-1.25957	-1.15574	-1.40255
0	1.46554	5.65537	1.62062	0	-1.25957	-1.11681	-1.38957
0	1.48277	5.74153	1.67232	0	-1.2466	-1.06489	-1.35064
0	1.46554	5.79322	1.74153	0	-1.27255	-1.09085	-1.38957
0	1.37938	5.81045	1.68955	0	-1.20766	-1	-1.3117
0	1.48277	5.82768	1.70678	0	-1.16872	-0.895957	-1.32468
0	1.51723	5.86215	1.77599	0	-1.1817	-0.948085	-1.25957
0	1.46554	5.84492	1.77599	0	-1.20766	-0.882979	-1.25957
0	1.5	5.79322	1.84492	0	-1.27255	-0.87	-1.33766
0	1.44831	5.79322	1.82768	0	-1.2466	-0.908936	-1.35064
0	1.5	5.82768	1.74153	0	-1.22064	-0.935106	-1.3766
0	1.39661	5.79322	1.74153	0	-1.2466	-1	-1.38957
0	1.48277	5.91384	1.79322	0	-1.19468	-1.02596	-1.36362
0	1.46554	6.03446	1.77599	0	-1.20766	-1.03894	-1.35064
1	1.53446	6.1726	1.70678	1	-1.20766	-1.05191	-1.3117
1	1.63785	6.1726	1.72429	1	-1.19468	-0.987021	-1.2466
1	1.65508	6.25876	1.67232	1	-1.16872	-0.908936	-1.2466
1	1.65508	6.34492	1.72429	1	-1.19468	-0.882979	-1.2466
1	1.63785	6.36215	1.79322	1	-1.19468	-0.895957	-1.27255
1	1.62062	6.36215	1.81045	1	-1.16872	-0.831064	-1.25957
1	1.62062	6.36215	1.87938	1	-1.14277	-0.87	-1.3117
1	1.68955	6.37938	1.87938	1	-1.1817	-0.87	-1.28553
1	1.62062	6.44831	1.96554	1	-1.15574	-0.831064	-1.33766
1	1.53446	6.53446	1.93107	1	-1.12979	-0.87	-1.33766
1	1.56893	6.53446	1.84492	1	-1.16872	-0.935106	-1.32468
1	1.58616	6.56893	1.86215	1	-1.12979	-0.935106	-1.32468
1	1.62062	6.60339	1.84492	1	-1.11681	-0.974043	-1.33766
1	1.62062	6.60339	1.75876	1	-1.16872	-0.935106	-1.29872
1	1.70678	6.65537	1.87938	1	-1.14277	-0.961064	-1.25957
1	1.58616	6.6726	1.87938	1	-1.15574	-0.961064	-1.19468
1	1.65508	6.74153	1.91384	1	-1.10383	-0.908936	-1.14277
1	1.67232	6.74153	1.93107	1	-1.10383	-0.882979	-1.15574
2	1.65508	6.81045	1.89661	2	-1.12979	-0.895957	-1.15574
2	1.70678	6.87938	2.03446	2	-1.14277	-0.935106	-1.2466
2	1.68955	6.98277	2.06893	2	-1.1817	-0.87	-1.25957
2	1.63785	7.01723	2.06893	2	-1.12979	-0.831064	-1.27255
2	1.67232	7.10339	2.03446	2	-1.10383	-0.818085	-1.3117
2	1.68955	7.15537	2.03446	2	-1.11681	-0.818085	-1.32468
2	1.65508	7.1726	1.98277	2	-1.14277	-0.87	-1.28553
2	1.60339	7.05169	1.93107	2	-1.20766	-0.87	-1.27255
2	1.79322	7.1209	1.98277	2	-1.15574	-0.87	-1.20766
2	1.72429	7.05169	1.89661	2	-1.12979	-0.87	-1.15574
2	1.74153	7.05169	1.94831	2	-1.12979	-0.895957	-1.11681
2	1.75876	7.05169	1.96554	2	-1.12979	-0.921915	-1.06489
2	1.75876	7.13814	1.96554	2	-1.10383	-0.87	-1.12979
2	1.70678	7.1726	2	2	-1.06489	-0.857021	-1.10383
2	1.77599	7.18983	2.08616	2	-1.09085	-0.831064	-1.20766
2	1.75876	7.29322	2.06893	2	-1.10383	-0.844043	-1.28553
2	1.75876	7.41384	2.12062	2	-1.09085	-0.792128	-1.33766
3	1.86215	7.43107	2.12062	3	-1.10383	-0.714255	-1.27255
3	1.81045	7.44831	2.12062	3	-1.10383	-0.714255	-1.20766
3	1.82768	7.46554	2.15508	3	-1.09085	-0.740213	-1.25957
3	1.79322	7.56893	2.15508	3	-1.05191	-0.688298	-1.28553
3	1.75876	7.51723	2.15508	3	-1.11681	-0.76617	-1.20766
3	1.75876	7.48277	2.10339	3	-1.09085	-0.831064	-1.14277
3	1.74153	7.41384	2.10339	3	-1.05191	-0.882979	-1.11681
3	1.75876	7.48277	2.06893	3	-1.01298	-0.882979	-1.20766
3	1.74153	7.55169	2.10339	3	-1.02596	-0.857021	-1.12979
3	1.82768	7.53446	2.06893	3	-1.02596	-0.805106	-1.14277
3	1.84492	7.63814	2.05169	3	-1.02596	-0.87	-1.19468
3	1.89661	7.6209	2.05169	3	-0.974043	-0.857021	-1.27255
3	1.89661	7.6209	2.06893	3	-0.987021	-0.792128	-1.35064
3	1.86215	7.72429	2.10339	3	-0.987021	-0.76617	-1.3117
3	1.89661	7.72429	2.13785	3	-1.01298	-0.76617	-1.29872
3	2	7.82768	2.17232	3	-1.05191	-0.727234	-1.29872
3	1.89661	7.84492	2.17232	3	-1.06489	-0.792128	-1.23362
3	1.89661	7.82768	2.12062	3	-1.01298	-0.844043	-1.16872
3	1.93107	7.84492	2.13785	3	-1.02596	-0.895957	-1.11681
4	1.82768	7.91384	2.17232	4	-1.05191	-0.987021	-1.06489
4	1.79322	8.03446	2.13785	4	-1.03894	-0.948085	-1
[truncated: 1,903 more rows]

## Sheet: E. Fig. 6c
time (m)	SC + 0.77 cP								SC + 8 cP								shTRPV4 + 8 cP								shNHE1 + 8 cP
0	7.07552	-0.31155	-0.39055	14.1686	-0.36915	13.1079	-0.15606	0.872422	0.721463	-0.19109	6.60906	3.30759	2.46899	2.66289	4.4388	1.30084	0.161361	4.78122	8.43181	13.9806	14.806	2.06126	-0.36259	1.15556	0.154965	7.22304	6.90039	6.83749	-0.07214	-0.13464	4.8655	5.95512
2	0.088006	-0.38737	-0.43888	-0.10437	-0.26729	0.489701	-0.2904	-0.169	0.651268	0.176801	0.695405	-0.00063	0.809658	5.74724	-0.18097	-0.37548	-0.3137	-0.02055	0.656416	-0.4455	-0.01682	-0.2173	-0.57783	0.043523	0.085308	-0.03359	0.494718	0.569492	0.185327	-0.0247	0.091917	0.453259
4	0.067138	-0.31122	0.123723	0.012521	-0.27395	0.688386	-0.22447	-0.18309	0.518969	-0.08438	0.344666	-0.23159	-0.26122	0.426545	0.775019	0.01826	-0.06147	0.016005	2.17551	0.313688	-0.14387	0.275483	-0.53667	-0.1482	0.121654	-0.09139	0.364551	0.39882	-0.05468	-0.14553	0.167802	0.237774
6	0.074597	0.137602	0.269034	0.063856	-0.16288	0.200297	-0.26795	-0.0772	-0.34212	-0.05525	0.174139	-0.20891	-0.25632	0.660162	0.198535	0.16312	-0.00366	-0.01221	0.251343	-0.26665	-0.1993	0.025056	-0.51961	-0.10392	0.171379	-0.03123	0.281855	0.369024	0.185187	4.27451	2.24657	0.170341
8	0.114061	-0.03287	0.474856	0.163218	-0.19176	0.693929	-0.19886	-0.18762	-0.16946	0.037334	2.8753	-0.15045	0.201549	5.20292	0.106867	-0.00538	-0.15255	0.109427	1.34948	-0.01925	-0.06056	0.354997	-0.59691	-0.18583	0.170217	0.018226	0.40017	0.364565	-0.18072	-0.13574	0.097212	0.087093
10	0.125207	-0.15543	0.268051	-0.25168	-0.24141	1.13108	-0.06309	-0.1693	2.69415	0.116584	0.368611	-0.10612	5.38348	0.198762	0.666273	-0.08638	-0.09883	-0.03441	1.25694	-0.27133	-0.09756	0.01688	-0.42405	-0.24032	0.075671	-0.02663	0.288964	0.313544	0.061321	-0.0986	-0.04448	0.094007
12	0.213807	-0.25665	0.086007	-0.12977	-0.22958	0.342936	-0.15923	-0.08318	1.22281	1.30812	0.133973	9.9763	0.273789	0.053468	0.131487	-0.02457	-0.11877	0.001891	0.223832	0.229694	0.029112	0.122354	-0.34269	-0.13118	0.000176	0.054378	0.301232	0.254849	-0.04951	-0.04881	0.053329	0.019907
14	0.104854	-0.1054	0.057334	-0.08076	-0.17161	0.952292	-0.0831	-0.02662	2.64673	0.120216	-0.11314	5.71404	-0.09733	0.435841	0.547971	-0.04583	-0.12011	0.130068	0.232308	0.046936	-0.06831	0.294767	1.12215	0.001011	0.032673	0.127483	0.169349	0.168793	0.318196	0.024951	0.028189	0.076295
16	0.064252	-0.35878	-0.05026	-0.19323	-0.16457	6.28696	-0.00618	-0.10915	1.61654	0.366666	0.222802	-0.15057	-0.33152	5.20242	-0.11625	-0.01922	0.107013	0.012153	0.44545	0.158001	-0.02282	-0.03941	-0.52557	0.295413	0.059617	0.049647	0.070794	0.008111	0.114064	1.79518	0.06664	0.044895
18	0.038699	-0.09725	0.249263	-0.14073	-0.08736	-0.0803	-0.03658	-0.01016	1.25263	2.54851	0.064753	-0.17629	7.46326	0.069779	0.390657	0.410753	0.091168	-0.05037	0.081737	-0.03834	0.026112	-0.61391	-0.37843	-0.12402	0.067579	-0.01047	0.059667	0.108021	-0.05149	-0.11905	0.262193	-0.0403
20	-0.01661	-0.32986	-0.00306	-0.27291	-0.10401	-0.16856	-0.0548	1.76243	2.17955	-0.1919	5.60675	-0.20612	-0.03935	0.520702	0.163135	-0.17154	-0.16107	-0.05189	-0.11492	-0.25409	-0.15786	0.078964	-0.25391	-0.02394	-0.01489	-0.11504	-0.19242	-0.11737	-0.00744	-0.40942	-0.01621	-0.06029
22	0.037078	-0.32478	0.052578	1.14914	0.031864	-0.51382	-0.1526	-0.00399	1.84987	1.43077	-0.18979	-0.10647	-0.24062	-0.22057	0.346925	5.0671	0.173956	-0.05511	0.165984	0.166802	-0.02569	-0.34853	0.919922	-0.43123	0.069788	-0.18748	-0.22938	-0.25563	-0.00957	-0.03701	0.073742	-0.04589
24	0.007267	-0.31675	5.22509	-0.1364	0.368027	-0.58723	-0.11121	-0.034	1.81458	-0.22998	-0.45479	8.07651	-0.09132	-0.01346	0.29506	0.586878	-0.11583	0.02288	0.133008	0.287749	-0.0222	0.371365	-0.38682	-0.26758	0.096715	-0.23666	0.036997	2.27701	-0.15059	-0.32443	0.127995	-0.00329
26	-0.01102	-0.25327	1.69057	-0.37945	-0.06075	-0.44749	-0.09261	0.065579	1.80491	-0.0718	-0.22283	-0.26306	10.6395	2.07688	-0.01534	-0.19785	-0.20994	0.000992	0.656555	-0.39084	-0.09418	0.835134	2.60987	0.176676	0.08066	-0.15164	-0.63627	-0.31397	0.174287	0.238235	-0.01845	-0.10475
28	-0.13978	-0.39765	0.26695	1.05518	0.177534	-0.22066	-0.12004	-0.03406	0.233	4.90562	3.21825	0.065201	1.4739	-0.01939	-0.2728	0.138925	-0.08747	0.053028	0.784338	-0.45888	0.008613	-0.0289	-0.56225	-0.29779	0.09155	0.080045	-0.27499	-0.29363	-0.19905	-0.10435	-0.04761	0.035711
30	-0.11642	-0.0602	0.097486	-0.34274	0.226285	-0.36164	-0.19776	0.072507	-0.27967	0.055763	-0.26436	6.91785	0.017168	-0.04465	-0.1092	-0.09365	-0.15002	-0.01872	0.071779	0.088212	0.123976	0.351862	3.64767	0.512883	0.073997	-0.01913	-0.10223	-0.1273	-0.07132	-0.06108	-0.07182	-0.09793
32	-0.09317	-0.39255	-0.14971	-0.21566	0.067721	2.19607	-0.25688	-0.03272	-0.35975	0.299458	-0.51456	7.86748	-0.02013	3.27848	-0.25915	-0.12891	-0.02956	-0.08439	-0.00543	-0.41693	-0.1438	-0.31842	-0.5678	7.39554	0.058068	0.044023	-0.35404	-0.22849	-0.10683	-0.33675	-0.04391	-0.08125
34	-0.10699	-0.1491	-0.28649	-0.01127	-0.15837	0.798506	-0.18726	0.097945	-0.09405	1.26809	-0.17933	3.39047	9.44686	-0.38557	-0.0235	0.091853	0.114598	-0.03934	-0.20051	0.106895	-0.09162	-0.16828	-0.51636	-0.43216	0.015587	-0.00382	0.252663	0.134917	0.15995	-0.1189	-0.04158	-0.10375
36	-0.03477	-0.21452	-0.08247	-0.10922	-0.09994	0.00617	-0.17699	0.146623	-0.07376	0.151638	0.092797	7.84687	0.424044	-0.1924	0.055021	1.46327	-0.07714	-0.11042	-0.28452	0.22218	0.071734	-0.05965	0.387426	0.035849	0.080991	-0.04604	-0.05433	-0.32172	-0.04721	-0.01295	-0.08235	-0.05573
38	-0.07299	0.020227	-0.25208	-0.11186	-0.12607	-0.0803	-0.24098	0.06658	2.00783	0.012034	-0.36905	6.00409	0.20559	1.3221	-0.29661	-0.09009	-0.06433	0.744805	-0.26938	-0.28688	0.045608	0.053999	-0.52138	-0.18933	0.034803	-0.03975	-0.15544	-0.23183	0.28419	-0.11843	-0.04895	-0.05804
40	-0.13442	-0.11398	-0.11164	2.13557	-0.00888	-0.55644	-0.23679	0.196432	-0.01226	0.534196	-0.39335	8.74646	8.25042	-0.15028	0.098575	-0.16379	0.078224	0.218726	-0.2119	0.06953	0.109919	0.063726	2.36339	-0.10893	-0.01495	-0.08104	-0.21104	-0.27619	-0.1367	-0.32501	-0.08634	-0.01838
42	-0.03491	-0.07015	0.443394	-0.09087	-0.06317	-0.79152	-0.08922	0.205388	-0.31972	-0.04509	0.389229	7.72238	0.254379	-0.39581	-0.05906	1.0848	-0.08964	0.361486	-0.10269	0.098094	0.013806	-0.19904	-0.44192	0.082631	-0.01156	-0.11977	-0.4074	-0.32844	-0.22025	-0.2124	-0.03778	-0.10613
44	0.078042	0.12112	-0.08711	0.137904	-0.03003	0.622609	0.06203	-0.06702	-0.19417	0.265612	-0.13608	9.89127	11.718	0.039203	-0.12441	0.651821	-0.04833	0.468327	-0.29351	0.381161	0.088043	0.034361	-0.40009	-0.25624	-0.06072	-0.07371	-0.3077	-0.22709	-0.17772	-0.04981	-0.13172	-0.02975
46	-0.03019	-0.014	0.117492	-0.19455	-0.06077	0.060615	0.190143	0.107832	-0.28674	2.89479	-0.30048	5.61355	5.63683	0.191275	-0.40316	-0.04267	0.05787	0.424752	-0.22987	-0.22342	-0.03619	0.098316	-0.57566	-0.22522	-0.02468	-0.12174	-0.15356	-0.1159	0.288621	-0.262	-0.23818	-0.12469
48	-0.07032	0.256119	0.085656	-0.04992	-0.09989	0.1376	0.15641	0.111475	-0.00441	0.440471	-0.128	6.29224	0.384707	-0.36217	-0.20259	1.00198	-0.19017	0.038593	0.000917	0.015953	0.107412	0.109779	-0.38101	-0.12822	-0.13419	-0.10491	-0.07915	0.183156	0.446089	0.215789	-0.02087	-0.06055
50	-0.00886	0.300728	0.002306	0.021555	0.022191	0.942376	-0.21043	0.083725	0.468707	0.947893	0.466174	6.88884	2.80424	0.20436	-0.08711	-0.22316	-0.19613	0.410744	0.170153	-0.12718	0.080233	-0.0182	-0.45951	-0.13847	-0.08886	0.020591	-0.04185	0.25105	-0.21263	-0.04624	-0.00125	-0.00055
52	-0.0572	0.359701	0.004274	0.034175	0.013498	0.085496	0.058833	0.112154	-0.34823	0.133941	-0.05676	3.34778	2.97983	0.057144	-0.18786	3.02432	0.17889	0.617996	-0.30486	-0.02743	0.021676	0.352081	-0.44206	-0.12148	-0.05479	-0.08313	0.005769	0.179682	0.081131	-0.06003	-0.02333	-0.02428
54	-0.07545	0.382074	0.016713	-0.0805	-0.04551	-0.3989	0.00261	0.183501	0.66332	0.630282	-0.0848	9.07297	0.27141	-0.08915	-0.10387	-0.3478	0.147469	0.147909	0.016942	-0.34184	-0.05987	0.121798	0.178022	-0.12013	-0.08322	-0.02524	0.001719	0.038232	-0.12025	-0.06022	-0.08964	0.022392
56	-0.10718	0.057504	0.039905	-0.19494	-0.00581	2.10547	0.197651	0.01193	0.340908	0.255913	-0.22823	6.69408	8.57548	0.52766	-0.08883	-0.03037	0.076773	-0.01525	0.034959	-0.07926	0.172097	1.40908	-0.5498	0.097497	-0.08595	-0.09277	0.053997	0.183264	0.027625	-0.09408	-0.08248	-0.0007
58	0.012644	0.563275	0.290985	0.044878	0.050782	0.116291	0.106085	-0.10181	1.66269	2.2065	2.18558	8.47685	2.4716	0.057841	-0.14806	1.15337	0.17235	0.090086	-0.02659	0.009931	0.038928	-0.06553	-0.4698	-0.31831	-0.08248	-0.05206	0.010149	0.207703	0.007054	0.039693	-0.04125	-0.02036
60	0.004439	-0.06501	0.145322	0.099039	0.023475	0.245996	0.01037	-0.17496	2.74063	0.066358	-0.22693	6.67279	0.168224	-0.23035	-0.4077	-0.25078	0.316954	0.021125	-0.00066	0.124496	0.069737	-0.0135	2.17469	0.052417	-0.02548	-0.10148	-0.14695	0.047118	-0.14098	-0.25144	-0.05487	-0.11615
62	0.037682	-0.04689	-0.18046	-0.05286	0.003465	0.223454	-0.11258	-0.18854	2.60067	0.197892	-0.32514	10.0985	-0.05924	-0.02901	0.014903	-0.10157	0.233295	-0.07628	0.088592	-0.02038	0.097732	0.334482	-0.50573	-0.35404	0.012819	-0.02658	-0.26062	-0.05183	-0.08595	-0.01604	0.044094	0.00544
64	-0.00919	0.490704	-0.0709	-0.01093	-0.06769	0.086666	0.21892	-0.19542	-0.25883	3.49641	-0.38087	7.42794	-0.0376	0.286287	-0.15856	-0.06708	0.100029	0.609242	0.121059	-0.18147	0.089106	-0.12871	-0.25275	0.537029	-0.05715	-0.02034	-0.36234	-0.07393	0.082654	-0.12694	-0.12692	-0.10093
66	-0.10506	0.390788	0.107254	-0.24119	-0.15417	0.294527	0.125792	0.01065	4.57001	-0.07126	0.382455	2.19017	6.11485	2.05271	0.137745	3.70906	0.118622	-0.04738	-0.12395	0.208078	0.088485	0.17955	0.539444	-0.16126	-0.06807	0.022872	-0.25353	0.05464	0.150652	-0.15856	-0.04682	0.011355
68	0.001912	0.328795	-0.02452	0.281375	-0.09971	-0.33854	0.186051	-0.02755	0.968904	4.78654	0.715666	10.609	-0.07562	-0.12102	-0.30648	-0.34573	0.388386	-0.03215	-0.18513	-0.02779	0.094477	0.352957	-0.4761	0.962786	-0.1317	-0.0256	-0.05299	0.137016	0.043781	0.274044	-0.07313	-0.07333
70	0.07809	0.021279	-0.07992	0.152557	-0.16521	-0.11109	-0.05552	-0.0284	0.705793	-0.22509	0.095531	10.9453	-0.10551	0.12983	-0.07911	3.15454	-0.11131	-0.05389	-0.06379	0.120276	0.031177	-0.0305	2.19948	0.121643	-0.13851	0.06915	0.308372	0.279591	-0.16338	0.108933	0.031215	0.140142
72	-0.03633	-0.08636	0.352619	0.167082	0.001789	0.147085	0.342935	-0.07685	-0.10068	3.18251	0.528978	1.46237	0.014159	0.098332	0.053442	-0.27574	-0.11856	-0.05495	-0.10653	0.133348	0.089607	0.149932	-0.53032	1.2264	-0.03766	0.157256	0.081729	0.159042	-0.04082	-0.09589	0.13967	-0.00051
74	0.073196	0.333783	0.090153	0.07228	-0.04263	0.125775	0.296868	-0.00355	-0.05697	-0.03326	-0.03715	1.85053	0.026467	0.508112	0.042326	0.12854	0.118061	0.023852	-0.19995	0.367059	-0.11893	-0.1013	2.02259	0.061343	-0.08467	0.273434	0.216095	0.173848	-0.32224	0.339099	0.023579	-0.04111
76	0.064435	0.053222	-0.06284	-0.21762	-0.08119	-0.20643	0.324294	0.136883	0.030449	-0.18824	0.062435	6.53035	7.90944	0.250405	0.007854	0.435542	-0.17159	-0.15291	0.060293	-0.12646	0.003114	0.234217	-0.59833	0.0048	-0.00881	0.027603	-0.81288	-0.79197	-0.05972	0.141175	0.010925	-0.04892
78	0.037894	0.139585	0.098821	-0.16015	-0.01898	-0.64291	0.266964	-0.01667	1.39346	0.343096	0.306818	-0.19327	0.106112	0.11597	-0.02646	2.07327	0.051834	-0.11588	0.246573	0.338855	-0.05407	-0.23894	-0.55613	-0.01678	-0.03548	0.064198	-0.59775	0.143131	0.225802	0.009211	0.016168	0.169523
80	0.180762	-0.08067	-0.1435	-0.21367	-0.05972	-0.02524	0.439452	0.008755	0.417516	-0.04214	0.673777	13.3615	-0.02543	0.082864	-0.04433	-0.09195	-0.23763	-0.12495	-0.12043	-0.08276	0.060668	-0.01761	-0.19076	-0.07358	-0.01162	0.161316	-0.38744	-0.17648	0.042568	0.395309	-0.00581	0.172616
82	0.103055	-0.05096	0.111284	0.138663	0.003446	-0.40721	0.16132	-0.09848	-0.18521	0.383859	1.67513	0.452202	-0.07867	0.024499	-0.10105	-0.31333	-0.25101	0.072303	0.022685	0.680079	-0.07581	0.117112	-0.50431	-0.31291	0.026898	-0.08152	-0.00366	-0.08145	-0.08868	-0.02603	0.061273	0.231197
84	0.065628	0.130871	-0.06479	0.112536	0.092503	-0.18629	0.125445	-0.06031	0.043163	-0.02093	0.319354	0.023036	0.003834	1.99096	-0.04826	-0.16917	-0.06067	-0.13842	0.164595	-0.18991	-0.06025	-0.20069	2.43311	0.433672	0.023179	0.220633	0.13147	0.233051	0.030984	-0.18619	0.102527	0.102536
86	0.060733	0.389601	0.350042	0.097636	0.168891	0.622055	0.38893	0.035154	0.003033	2.37266	0.031004	9.29867	-0.11592	-0.0792	0.28503	-0.18731	-0.1475	-0.00177	-0.19699	-0.04612	-0.05113	0.01479	-0.6003	0.08414	0.030435	0.26089	-0.15891	0.174963	0.630551	-0.08471	0.051902	0.083392
88	0.151755	0.032307	-0.08029	-0.10165	0.051943	0.026864	0.33624	-0.08215	0.742955	-0.05858	0.164692	-0.16586	0.110065	0.031109	0.223609	-0.10686	0.233411	-0.04505	-0.08555	0.710393	0.024361	0.465528	1.47748	0.466198	0.010222	0.17569	-0.0095	0.222553	-0.10728	0.342238	0.166754	0.124068
90	0.106647	0.18143	0.382744	-0.2984	0.141242	0.145299	0.211992	0.070859	0.57221	0.071922	1.032	0.98861	2.67105	11.8473	-0.01331	0.045572	-0.2498	-0.30582	-0.09389	-0.05281	-0.04444	-0.6913	-0.29778	-0.19485	0.027809	0.079504	0.101201	0.22199	0.05308	0.13894	0.052487	-0.04402
92	0.072417	0.193931	0.052344	8.62919	-0.00074	3.38584	0.200087	-0.26224	-0.1599	0.009582	0.062079	2.25011	-0.10905	-0.1126	0.057983	2.52939	-0.12742	-0.17233	-0.14474	0.140039	-0.06387	-0.27765	-0.32829	0.161971	-0.04329	0.063214	-0.33666	0.032269	-0.00834	0.028803	0.044868	0.05591
94	0.010076	-0.01109	0.041357	-0.54127	0.086683	-0.25977	0.166572	-0.08854	0.055267	2.50596	3.56429	-0.02678	-0.1118	0.380039	-0.11923	-0.24933	0.09556	-0.21465	0.077939	-0.18147	-0.10081	-0.32117	-0.3109	0.525566	0.018418	-0.04569	-0.25025	0.105802	-0.18106	0.113071	0.223845	0.027508
96	-0.08741	0.008012	0.095893	-0.45615	0.137966	0.6866	-0.0995	-0.12807	0.767434	0.029026	0.142411	-0.02789	-0.13879	0.545905	0.281279	0.080942	-0.39912	-0.18719	0.214106	0.180904	-0.11105	-0.12475	-0.49687	0.206088	-0.03714	0.075581	-0.05641	0.147104	-0.03365	0.608973	0.093156	0.059687
98	0.012958	-0.13255	-0.04113	-0.27343	0.149488	0.003153	-0.05058	-0.10193	-0.00548	0.312369	0.25251	-0.06473	-0.26399	-0.27847	-0.03588	-0.03939	-0.00222	-0.13894	0.31285	0.37658	-0.07062	-0.12431	-0.49928	6.54075	-0.08408	0.082202	0.070538	0.118054	-0.22909	0.360071	0.167074	0.127936
100	0.047507	0.029077	-0.07638	-0.21494	0.077947	-0.27455	-0.02379	-0.02451	-0.08049	-0.09648	0.250787	0.099315	-0.08413	-0.00691	-0.20713	-0.26957	0.089755	-0.19455	-0.11348	-0.07818	-0.02231	0.18014	-0.3683	0.026377	-0.06591	0.128571	0.260315	0.270857	-0.04387	0.2253	0.182357	-0.04894
102	-0.04479	0.135303	-0.11836	-0.32491	-0.03185	-0.57775	0.152194	-0.02693	0.334796	0.143824	0.014486	2.11318	-0.09852	0.011943	-0.02976	-0.10965	0.23196	-0.14989	-0.28665	0.032525	-0.17761	0.101569	-0.33376	5.44271	-0.13048	0.057401	0.03769	0.09013	-0.15485	0.268813	0.11044	-0.03955
104	0.014933	-0.11857	-0.06455	-0.16206	-0.03129	0.833426	-0.06785	-0.12758	0.499793	-0.1193	0.964148	0.063096	12.7863	0.271808	-0.05372	-0.1385	0.008747	-0.03147	-0.39355	-0.45924	0.054107	-0.08254	-0.01265	0.396458	0.032342	-0.0207	0.278573	0.153868	-0.07345	-0.00848	0.143153	-0.04849
106	-0.11253	0.057293	-0.17971	-0.16766	0.063093	0.239467	-0.10642	0.109521	-0.32144	-0.04817	0.276455	0.066228	-0.1643	-0.02267	0.115495	0.849176	-0.06479	-0.28275	-0.17545	-0.12615	0.14694	0.263835	0.217693	0.032735	0.204593	-0.0359	0.157731	0.264417	-0.0931	3.82074	5.67209	2.52101
108	-0.03054	-0.06178	-0.12593	-0.30808	0.084034	-0.04895	-0.32592	-0.20847	-0.01298	-0.06793	1.33616	0.012112	-0.16257	-0.2616	-0.06689	-0.068	-0.02511	-0.24056	-0.04933	0.035304	0.021336	0.011132	-0.33496	0.014657	-0.15342	-0.07926	0.398337	0.333491	0.096991	-0.2629	0.067499	0.065716
110	-0.036	0.102729	-0.13556	-0.19939	0.000542	-0.70628	-0.01907	-0.02793	0.64275	-0.15148	1.23117	1.2452	-0.23312	-0.09684	-0.27953	1.25961	0.295324	-0.07521	-0.09171	-0.34395	0.068649	-0.17576	-0.55744	0.024354	-0.11578	0.059441	-0.03611	0.01349	-0.16537	-0.28311	0.042068	0.075042
112	-0.00252	-0.07975	-0.3287	3.40633	-0.03331	-0.02998	-0.2347	-0.01711	-0.03031	0.099107	-0.22722	1.16954	0.014545	0.308837	-0.01001	-0.47641	-0.28147	-0.19166	-0.21579	-0.25867	0.293138	0.21972	4.70145	0.637657	-0.08575	-0.02266	-0.21544	-0.27548	0.150496	-0.24521	-0.0057	0.011104
114	-0.0258	0.048233	-0.12019	-0.3179	0.048586	1.4357	-0.00477	0.098785	0.065849	3.00678	0.308838	-0.03578	-0.06944	-0.06234	-0.01347	3.43359	-0.03188	-0.20716	0.043064	-0.22481	0.05296	0.176903	-0.45729	0.384835	0.052703	-0.00755	0.114833	0.12944	-0.29125	-0.14325	0.129568	0.043761
116	-0.03103	0.085165	-0.22291	-0.32376	0.050466	-0.55348	-0.11384	0.212052	-0.13676	-0.03352	0.982389	-0.09316	0.123831	0.777229	-0.20666	-0.39296	0.28298	-0.25569	0.08623	-0.20546	-0.12184	0.044104	-0.41061	0.323604	0.069663	-0.0289	1.03958	0.949768	0.387515	-0.25277	0.023191	0.067956
118	-0.0868	-0.08242	-0.2528	-0.19175	0.056311	0.021568	-0.02106	0.122581	-0.07642	0.164878	1.12077	0.013023	-0.21754	0.521658	0.006117	-0.37595	0.228826	-0.08073	0.205398	0.359648	0.195155	-0.24481	1.51378	0.835701	0.00312	-0.00983	0.879303	0.78914	-0.09958	-0.12009	0.019522	0.062507
120	0.037499	0.118941	-0.00428	0.260738	0.156593	0.304628	0.120918	-0.0311	0.177652	0.347671	0.220425	0.115916	-0.28091	0.06363	-0.29597	-0.12798	0.415376	-0.20767	0.03042	0.119247	-0.26534	-0.08591	-0.26302	0.782947	-0.08231	-0.15367	0.767596	0.501793	0.022634	-0.00834	0.101188	-0.08067

## Sheet: E. Fig. 6d
0.77 cP + Sc	0.77 cP + shTRPV4 S1	8 cP + Sc	8 cP + shTRPV4 S1
54.7129	30.8271	75.3683	33.6564
30.3498	20.3936	93.9103	41.16
50.9544	65.0269	143.8	45.7794
46.9116	93.432	86.3542	64.47
54.9889	43.7869	88.4958	47.7088
80.7632	53.7096	82.0872	35.4939
35.6967	48.472	115.01	28.5474
27.546	36.483	130.785	58.47
33.5615	33.0005	43.7808	53.495
36.3013	79.3827	45.5526	111.019
53.4667	43.4938	42.7283	79.7895
35.9419	41.6706	100.249	64.2507
58.4462	37.5763	117.093	30.138
60.3027	78.3087	86.3167	25.693
56.2222	89.3393	100.579	22.9746
69.488	31.1323	98.0115	67.3656
32.5144	37.6072	63.7555	55.1032
25.8215	28.5442	89.2297	130.912
75.9114	54.4833	92.284	76.5587
21.622	59.3025	87.921	95.9074
74.5651	39.508	98.2583	85.6872
38.188	31.7115	104.328	83.6864
46.9276	45.52	101.789	56.997
48.2564	55.9264	26.2117	58.8056
51.7948	95.213	44.3717	54.2008
28.0671	103.652	59.1556	100.936
51.3902	31.7345	131.076	36.3396
38.3925	44.257	68.5072	62.8314
44.7505	36.0622	77.9693	38.3771
42.5996	68.154	62.957	135.872
61.06	36.7193	37.7893	82.8366
56.7457	39.5123	104.733	67.9734
35.8489	34.0038	43.7037	43.2743
32.9849	58.5644	60.4724	52.7995
42.7712	69.5623	67.7234	59.5188
34.5605	43.9917	46.6212	138.55
62.2996	51.8324	61.404	121.817
40.4996	39.7139	134.113	118.298
42.1772	66.259	64.0945	33.0486
41.1263	47.3492	63.5594	92.75
33.08	24.784	62.7491	80.1232
47.1144	67.9345	102.93	54.4904
37.5072	62.828	56.9569	51.2478
31.9408	19.758	71.6265	56.8249
32.1487	39.1138	29.5189	35.5123
28.6713	20.9588	43.8971	17.7412
32.306	44.0415	76.2968	37.6449
40.4285	35.2894	51.5765	27.1184
49.4911	46.8623	122.569	83.8716
41.3648	108.593	36.5834	52.9753
35.2806	93.9442	70.5789	20.6015
51.9532	65.3673	85.8514	60.5035
68.1442	39.1024	77.6238	33.9794
45.3139	34.3556	28.3534	36.6763
50.8717	60.162	88.3253	29.453
21.2886	34.374	83.9973	53.4821
63.1775	46.8913	46.1343	77.5807
41.7287	42.9557	33.077	62.2766
63.476	45.941	99.6703	85.9187
38.3338	39.2235	122.472	56.0947
30.4657	59.7932	63.5916	45.4148
46.4073	46.4202	74.1983	79.8474
36.792	40.5216	68.5824	124.997
27.7337	115.489	122.314	51.7524
28.6584	29.9473	87.5085	52.6219
42.0367	39.1609	59.9232	61.068
58.324	32.7702	136.499	85.5867
38.0264	77.478	34.1302	49.4201
35.5765	42.7327	46.491	72.3216
35.7508	43.492	111.427	44.7004
47.8557	110.085	72.143	45.0487
28.6084	73.9865	46.2429	35.1357
19.3052	61.983	78.5253	38.685
70.7095	48.0957	68.3355	38.8999
54.831	23.2877	85.0807	109.697
47.4707	53.5976	97.4963	60.6758
53.5587	67.0164	83.982	78.8976
49.1824	36.8506	96.1148	38.859
41.4981	20.1499	48.9808	110.627
31.7522	62.9534	69.0007	62.553
67.1441	34.2163	55.6016	60.3852
36.1113	24.7784	62.2093	31.0297
28.099	34.6972	76.9611	110.989
23.8152	26.2909	59.1375	45.6857
39.1456	60.174	84.3171	40.7359
28.2521	51.2931	79.7373	23.3
43.2544	63.9028	48.9981	85.9734
43.2088	47.4394	66.9165	101.059
18.5383	35.5392	39.5217	51.3455
59.028	36.5985	93.989	36.4471
45.1712	41.6731	52.8015	39.1978
49.818	29.6749	66.258	42.0272
21.0999	52.5772	45.7084	48.6146
33.4172	33.7114	33.5057	38.1051
18.8207	26.7336	179.199	71.8584
48.1009	27.6678	93.6135	55.016
69.132	57.9436	83.226	48.8533
35.2993	43.4509	80.1707	61.6426
60.8391	126.628	81.8847	53.0374
46.5288	93.3353	44.8327	53.5608
43.6652	71.3869	96.2265	52.7891
39.0218	87.3393	124.697	23.6003
28.9506	50.7005	52.4651	55.374
21.4011	42.7713	93.9192	37.6101
23.7969	32.0436	57.5672	46.051
66.1762	49.1926	102.002	33.4862
33.8338	42.2199	75.4194	52.0961
64.2185	59.5069	57.1313	64.7145
62.1325	35.2039	124.763	53.0632
54.0275	20.4847	37.9267	70.58
26.7684	54.0423	25.2714	47.8387
29.3828	48.9477	64.5385	63.6956
61.1603	43.41	138.549	65.0714
29.9013	43.4176	72.6773	35.1048
24.5073	53.9567	197.833	45.1239
39.4713	65.5127	115.647	25.7375
51.897	25.7313	48.5308	15.3957
38.7905	70.045	71.5845	52.9312
29.2008	46.8787	44.4622	68.3198
36.1923	49.3317	174.97	73.0327
62.728	12.5816	86.658	78.8142
54.8876	27.1604	61.8105	49.6136
41.5124	30.1262	82.058	41.3831
63.9943	34.6268	102.315	51.0935
45.6273	49.4972	136.489	50.5227
104.24	31.7873	130.871	34.441
77.3787	29.0007	62.9082	28.5794
82.9927	44.7095	143.293	47.1393
58.3552	29.9618	75.4447	18.6738
36.0837	59.3348	98.298	21.7709
81.7707	36.7271	169.82	77.448
22.6083	39.1818	59.325	127.747
57.072	29.2239	100.449	44.4423
93.1815	36.5232	133.123	96.764
59.17	25.8786	103.803	34.1181
49.342	30.9231	126.982	44.2134
40.5986	28.1203	40.7312	39.5089
55.9892	39.0873	81.4894	69.246
66.9681	91.9185	84.24	37.9523
56.97	42.0278	49.2214	60.4472
25.3536	47.665	106.053	39.2752
44.684	65.1065	57.932	38.9981
91.4565	37.9494	59.4971	21.0256
40.7829	88.9747	64.9811	36.4543
65.0626	44.6297	60.7484	71.3185
51.6787	45.5157	64.206	46.8392
40.38	31.2038	64.2399	44.3182
94.6569	46.62	109.092	18.9351
67.928	68.1765	94.7925	69.3744
56.022	35.9968		39.7254
35.8503	62.7697		70.216
62.3584	76.8315		51.1179
64.9174	38.3277		29.6048
33.0032	35.3129		22.1924
24.4373	48.2806		37.0046
25.0553	32.6894
53.8881	76.7635
55.534	36.4237
91.9407	63.3784
	63.2257
	27.5854
	42.752

## Sheet: E. Fig. 6e
0.77 cP + Veh	0.77 cP + GSK2 (15 μM)	8 cP + Veh	8 cP + GSK2 (15 μM)
50.224	105.302	71.8576	125.048
28.8582	37.4303	96.2662	102.595
38.1245	35.0639	98.7885	32.6254
48.906	67.0723	133.776	40.8099
37.4121	52.5801	64.7412	116.228
88.1543	52.4391	116.486	90.4833
38.5729	33.0469	148.194	55.5009
59.3383	95.3325	73.1738	38.2531
45.3307	68.45	54.2496	63.28
51.7065	93.7867	106.72	58.075
30.7044	121.131	74.6613	33.6583
38.541	62.5599	72.918	35.6243
37.3017	63.008	115.867	39.6788
57.6564	44.6963	179.766	57.5598
43.9367	64.1169	32.1174	22.0343
37.5987	62.1341	61.587	42.4364
66.0227	65.703	128.909	50.3893
35.7734	87.1395	166.572	41.9555
51.8839	108.422	71.0733	56.116
46.0813	63.174	49.0496	79.0053
46.7872	47.2583	79.7742	71.1353
80.842	28.4666	81.5754	65.6557
77.6827	27.6919	88.4805	80.9376
127.715	48.1534	95.4195	47.2009
76.3342	59.0444	80.883	65.6058
58.308	56.0982	48.2194	61.3556
38.91	79.2307	73.3413	52.431
40.5409	34.813	78.9775	85.182
43.1703	50.493	113.827	29.8452
25.1333	57.9137	159.61	75.558
46.7314	28.518	82.761	107.731
70.0287	28.8988	65.2433	60.862
71.4206	34.8979	62.1198	61.9424
25.6453	30.3447	70.8354	59.0739
29.5542	78.78	176.052	84.801
39.0476	35.214	125.052	64.9233
45.2374	37.8025	29.5983	149.329
42.5693	48.3996	65.3027	43.657
35.5245	36.8482	119.967	16.0805
52.2157	51.9356	51.0198	81.7277
46.2091	43.5053	49.8275	62.634
45.115	43.7023	79.1733	34.173
75.18	70.922	76.929	48.9335
45.8058	29.178	134.089	31.0179
72.2333	83.7113	71.78	83.7426
69.6327	44.5656	54.7975	134.12
74.355	87.7403	30.631	34.5524
63.2104	30.258	131.578	88.8912
41.6274	94.8566	124.889	65.7147
145.653	32.3183	47.8132	85.9444
32.64	82.262	84.858	40.8315
83.9527	56.601	106.628	25.7253
41.7931	78.5724	105.682	46.7049
66.8995	75.8034	91.9507	124.885
74.6917	79.8262	116.065	33.6433
77.0087	57.3036	62.4635	86.3842
26.1023	53.2998	126.107	78.8596
33.9496	48.5535	82.776	84.532
84.0769	32.2263	63.184	55.698
37.5699	50.484	69.7908	58.937
74.7312	34.7157	60.0895	49.6059
39.1086	33.4607	40.9333	155.767
89.1228	53.1335	55.4774	49.4305
64.2291	27.048	47.2998	37.619
48.0844	56.1785	56.1912	42.1933
57.404	63.0155	85.0176	66.558
69.5035	39.9822	113.778	44.6544
96.002	36.7954	28.812	56.9411
66.52	56.2976	61.3968	86.7156
64.7354	37.2216	50.9348	14.3186
59.379	40.6077	100.603	35.9575
64.8946	68.1051	161.399	101.819
67.02	68.6645	67.932	53.1655
95.518	68.1125	106.306	25.983
86.097	40.1439	63.2085	22.3935
50.3922	48.4102	20.9738	46.8525
39.6291	56.1644	32.9792	38.6958
48.094	55.2417	65.2875	35.9103
39.2943	35.2944	117.971	28.3228
86.902	76.3512	75.4985	76.2942
49.9162	40.0731	65.6095	79.406
51.7203	27.667	72.9367	41.4137
66.44	69.6824	50.0008	83.568
87.0282	50.3217	92.3987	115.258
73.791	28.3322	58.8097	77.0145
57.2853	68.796	36.9928	69.8375
90.477	68.4055	112.499	40.4376
92.3347	67.1465	105.97	34.5517
61.2098	53.9785	82.9896	89.3013
46.1411	42.0285	59.5029	58.3353
40.4594	56.0816	63.38	42.1375
103.67	64.6666	48.9706	26.3446
95.4367	54.3369	69.4893	91.2257
36.548	37.7893	50.5038	97.866
62.1413	58.6172	42.0716	50.1616
83.0831	92.598	37.1325	64.306
41.5279	30.3298	74.7785	61.464
39.0098	38.7994	65.2423	48.708
37.8631	17.575	46.6916	28.7357
59.6025	66.2749	115.279	73.0425
68.3264	34.9302	43.1718	54.9004
113.784	68.4944	84.1432	78.6306
51.1463	122.614	81.3446	18.6926
102.699	38.4207	115.044	48.3223
35.5594	70.0987	81.65	118.898
132.086	30.8831	63.9589	14.1274
142.142	65.723	94.642	61.0458
36.7989	43.1917	106.975	49.2851
168.077	81.3267	181.119	93.195
77.642	94.0693	47.3589	43.7326
78.0864	49.9575	93.7344	75.169
104.601	48.0891	94.8034	109.003
94.521	55.3395	122.875	120.279
86.382	56.466	118.391	91.8075
40.9693	64.6524	109.256	80.0547
27.4003	47.3622	141.226	97.4208
132.427	64.6674	140.534	57.0379
70.4325	65.9527	152.048	63.162
105.515	151.451	46.7064	26.7399
85.1203	46.2272	187.79	131.751
51.8783	99.2794	44.7668	37.4768
51.5373	139.392	149.139	40.3213
133.759	53.6528	55.7233	57.8723
136.286	81.7926	160.942	105.281
55.1135	36.7727	105.337	42.2517
70.9122	78.81	35.9403	59.0314
101.546	45.4217	75.5306	110.832
91.5711	90.8243	131.03	70.304
60.645	27.3574	97.8266	35.18
86.055	90.5452	115.137	109.26
60.4115	112.081	95.2886	70.0178
68.526	51.6596	187.208	104.834
75.9733	66.846	130.442	83.8906
86.315	46.2004	78.99	38.6321
153.02	103.156	142.316	123.163
84.558	94.6575	80.1075	55.032
59.882	55.7546	106.536	52.0418
56.01	88.716	127.201	72.9589
60.4733	60.534	89.7369	90.0367
67.4347	48.8083	157.598	115.159
37.5626	32.4887	112.91
73.8253	81.0653	127.048
94.3037	95.6093	61.8227
62.1402	38.808	90.0307
48.6918	62.6989	118.418
77.9107	56.92	91.0637
83.2763	78.972	78.7343
48.5426	114.836	89.9083
67.5047	61.5306
85.4843	79.3702

## Sheet: E. Fig. 6f
SUM159					HOS					U87					BrM2
0.77 cP + Veh	0.77 cP + GSK2 (15 μM)	8 cP + Veh	8 cP + GSK2 (15 μM)		0.77 cP + Veh	0.77 cP + GSK2 (15 μM)	8 cP + Veh	8 cP + GSK2 (15 μM)		0.77 cP + Veh	0.77 cP + GSK2 (15 μM)	8 cP + Veh	8 cP + GSK2 (15 μM)		0.77 cp + Sc	0.77 cP + KD	8 cP + Sc	8 cP + KD
45.4533	42.847	85.4776	46.4482		64.5739	40.7894	141.754	117.007		67.882	54.259	82.8083	56.9994		46.5607	34.5017	48.46	41.8329
52.2514	36.9843	61.1865	29.4824		125.867	71.848	135.509	121.244		78.1015	75.1023	82.1098	72.9317		67.895	66.7061	46.6612	71.5135
37.4596	47.6283	86.556	44.3049		69.2578	129.008	79.4913	150.235		43.9543	50.3483	112.179	84.5389		62.3788	37.3584	82.1982	50.8186
39.4823	65.6571	70.8307	39.9576		88.7717	181.538	151.486	92.2259		39.561	28.6781	80.3311	129.805		50.6277	23.256	89.541	26.3703
36.0431	37.4986	77.499	50.5631		84.2123	116.8	182.182	101.748		94.8546	36.0965	90.6239	67.7409		25.1304	57.92	92.3553	35.0468
47.0788	55.1795	73.5233	40.8406		119.786	144.019	166.246	79.3758		96.2096	75.8523	102.066	201.945		55.6624	37.2028	60.0622	57.9364
27.8397	50.904	62.8027	37.8325		129.43	137.7	164.821	66.0618		50.4731	84.0495	162.247	110.687		50.3964	69.4898	80.1264	43.3609
49.89	41.8604	89.0628	35.8219		104.443	77.9206	95.986	154.694		58.6849	89.0854	75.8373	91.9971		60.4853	38.7575	92.3967	26.4364
32.2344	68.747	77.0769	36.1806		113.76	130.073	82.5056	106.153		64.2607	98.9063	88.5087	75.2851		52.4636	45.1271	121.314	15.3013
22.6216	25.2313	77.3598	30.8072		137.322	104.757	167.201	65.1756		134.11	66.1646	61.8906	40.9371		39.2938	89.8673	43.3302	79.3602
28.5266	52.8564	92.508	54.4251		129.208	63.2467	103.358	121.233		64.7773	81.0657	75.8138	51.6096		37.8806	33.3002	56.256	95.5793
36.8621	50.823	54.9904	38.1371		57.6493	92.0225	162.275	60.4498		53.107	104.014	38.7301	53.8797		78.9	95.4831	86.1084	122.024
71.7351	57.8924	47.4986	39.19		72.4465	117.979	169.299	89.178		45.3611	102.403	120.976	166.697		30.1901	102.962	89.5374	39.8114
30.0006	42.3584	90.2467	26.7639		83.0844	129.149	136.201	127.475		97.7019	72.5718	83.0433	123.757		79.77	43.2957	57.2995	38.8073
26.4675	40.754	66.6426	30.9888		48.0998	46.3232	146.585	48.1723		89.1602	54.3981	131.552	130.649		52.7674	77.29	38.0591	28.2261
80.754	62.5396	100.73	27.4252		38.4072	101.59	117.471	106.889		75.1998	80.5125	188.88	135.423		77.3606	59.79	82.5127	45.6558
78.5795	61.336	73.4747	46.1081		108.571	68.926	158.52	91.8749		33.7473	65.7835	73.2052	96.6423		34.7223	106.504	113.411	92.0964
43.4951	60.4325	73.4832	26.8255		63.4757	122.884	144.007	65.3774		28.7292	122.391	104.252	88.4535		82.0722	46.3487	32.953	108.389
46.2537	36.7488	38.0655	32.2465		81.2161	100.311	176.369	66.6218		103.637	83.5347	168.606	175.401		36.0418	65.8232	33.4017	65.6893
46.7441	48.8298	63.3199	41.9597		80.793	40.7737	102.558	44.0894		69.2194	60.4075	128.757	67.9241		38.7204	102.347	53.6953	53.2586
35.2145	62.3232	80.4198	51.3822		75.4955	77.0312	80.2447	90.4818		110.53	65.9119	131.535	43.0841		82.554	69.4285	92.9352	29.892
73.4013	47.7903	75.09	23.2011		67.9269	76.3726	111.288	72.7567		75.3594	35.6651	107.877	64.9932		27.5296	29.2765	42.7228	62.6043
30.5782	45.1466	44.0503	14.4111		42.641	59.2266	136.963	120.667		94.5165	140.021	179.698	51.602		41.4596	145.168	105.926	130.451
24.6307	76.3428	106.37	27.8363		100.71	125.317	111.71	91.6704		68.9455	62.1626	82.8955	80.328		42.6964	48.9737	46.657	38.4695
25.8822	46.6597	76.9206	29.4228		101.068	84.3994	58.6134	77.0021		134.387	107.379	125.076	56.9353		28.2553	77.691	46.826	50.2115
31.3616	45.2587	90.0333	28.6483		87.6306	72.6779	167.971	80.7872		60.0748	83.5251	189.294	110.247		57.4048	46.3283	63.9622	42.552
23.5846	49.3282	67.476	38.1575		145.429	67.819	145.34	132.738		90.8344	91.4736	124.756	82.325		49.209	42.5429	75.753	14.3089
52.9803	46.7672	95.332	44.6394		150.81	116.048	103.732	69.7887		139.337	68.5612	227.45	62.3344		59.6293	45.38	79.7568	134.858
49.7558	30.3185	111.125	28.5093		65.7031	87.5145	133.695	119.201		87.2144	38.6267	167.744	51.2646		31.5184	55.684	53.2836	51.2816
39.7892	56.0836	105.058	48.773		103.907	97.0286	118.753	69.641		70.4228	68.7028	79.5212	27.5371		34.1345	77.8838	42.0582	61.2849
57.4044	32.2222	31.3869	30.0295		124.232	101.916	77.3919	84.0433		70.5513	52.7867	120.373	25.7996		47.0115	29.6268	61.3356	40.9874
36.106	45.6107	53.58	34.157		87.6466	119.689	141.377	88.7871		58.1064	80.3792	98.8778	85.6289		48.1203	53.6293	86.6304	67.632
60.4482	78.6142	59.1171	32.982		78.4287	58.3791	195.185	54.8214		44.2516	41.462	117.749	87.4082		42.41	52.3839	82.092	81.448
68.1933	28.7005	71.0414	61.3908		111.14	103.274	159.657	108.11		61.8628	55.9884	84.8714	128.812		39.2885	42.1281	80.334	91.1767
39.2142	34.966	68.5938	45.7506		73.846	79.2234	172.307	67.9447		54.5883	49.3167	89.2224	69.0164		82.1753	41.376	66.4484	111.74
49.7173	68.6146	99.2931	35.6963		78.4073	58.8086	84.2212	88.0015		47.4977	101.346	122.491	112.139		56.91	47.48	91.14	21.102
61.5935	94.442	107.657	36.17		120.193	134.195	96.7761	69.4391		98.943	94.0396	171.95	60.5806		68.9956	61.8554	55.2726	99.9167
49.8897	82.7116	117.902	52.5105		84.5432	81.0176	133.742	134.74		46.4694	96.4633	177.554	129.326		59.8029	33.5969	23.2851	35.6263
63.0857	94.7433	47.0516	36.9611		94.8126	70.5484	118.721	96.4032		102.948	98.2117	72.8495	73.001		68.5566	38.0406	69.4693	50.3645
60.7573	91.6014	111.888	35.0085		84.4083	74.5788	119.58	57.5958		58.1863	98.5214	111.594	45.2457		50.1524	46.6832	55.3415	45.4225
52.0211	65.7514	52.4693	56.2994		73.8684	77.9694	99.3636	120.534		74.7886	58.183	81.3114	133.631		59.6363	44.526	70.596	92.457
74.7272	28.6811	47.151	49.0688		88.3096	82.7122	97.4475	94.4575		53.0393	135.854	104.435	64.7543		40.6678	87.2082	42.5629	17.8194
42.4244	22.5712	60.156	63.8586		52.3951	47.8621	137.239	115.52		169.7	94.3191	149.828	76.7548		68.8282	31.2544	46.1359	97.0008
41.6386	42.6666	61.3016	15.2895		87.087	91.4497	128.913	157.975		59.3476	112.668	125.539	68.7648		76.2971	45.5597	77.925	59.8496
36.0416	51.5897	44.2243	38.19		114.06	91.9024	162.673	52.9668		111.365	74.5712	208.276	95.9727		49.33	9.51425	62.5288	37.7285
27.6477	41.5358	79.5611	42.3688		97.4453	75.1351	108.516	74.5101		132.59	61.7759	116.305	71.9311		8.01732	38.114	139.181	34.4227
24.7612	99.5572	67.2152	49.242		96.4792	94.6655	189.51	64.1984		105.873	115.466	90.5901	57.1068		94.5913	63.9942	34.188	68.8417
26.2409	63.8597	89.8176	54.4354		104.563	105.951	77.6495	44.3151		88.5195	99.4535	171.23	110.202		55.3738	49.644	66.8187	42.187
24.8628	53.9559	100.472	29.499		150.028	83.6959	137.952	158.703		96.8722	63.7829	155.661	49.4886		50.7376	82.374	62.8456	68.937
31.3394	38.6025	100.727	22.063		117.791	61.5387	154.163	31.6245		98.1435	68.6346	120.888	104.491		39.8332	39.0493	52.0975	32.0556
41.7651	91.064	103.753	25.3228		96.6476	96.4766	165.593	78.8535		93.0951	100.689	157.55	44.9905		95.6317	65.0317	81.606	80.598
65.2826	74.6733	76.408	43.989		54.947	93.8079	176.496	103.416		185.204	53.727	142.764	57.6243		41.063	18.6429	66.0665	61.4951
56.2527	54.4376	94.9433	39.162		68.7059	115.443	136.182	74.5168		142.238	49.6581	103.6	98.7191		89.0993	53.8945	67.175	44.0202
65.9445	60.2889	55.7529	50.3843		85.9626	152.913	107.55	83.1013		101.167	120.393	179.392	96.5639		25.6854	62.8251	43.0516	27.4306
44.164	101.745	35.8073	52.4749		32.9405	75.3084	120.333	84.2857		156.458	111.821	165.556	69.6261		49.1315	53.0057	82.254	44.664
49.8847	66.9116	109.414	40.261		77.0654	121.509	116.862	71.3842		172.632	86.478	57.3312	53.385		109.653	60.6755	72.9164	93.8293
32.9864	101.754	95.7583	50.8594		116.633	76.8092	102.121	100.901		122.175	105.953	82.775	63.4904		88.1295	61.2782	67.1553	53.3288
27.2224	90.927	74.5667	47.418		65.4763	122.976	132.347	84.8129		132.742	130.32	146.862	62.9683		31.1944	78.4818	93.9368	28.6123
46.1076	52.077	29.571	78.3852		49.7552	59.9133	217.907	81.6358		152.003	61.1931	198.964	56.1344		10.5046	56.8044	117.934	82.7673
43.6351	51.276	98.664	43.8864		68.28	81.8893	79.6692	127.219		84.9361	78.2768	210.026	52.6752		31.4273	57.8476	87.7947	41.7432
32.8269	50.7844	121.639	43.6608		42.2128	55.7204	93.3567	88.7758		78.743	52.9974	215.581	93.294		51.1176	75.8231	62.9045	27.6629
41.99	45.654	65.1774	44.9381		80.6979	60.4958	105.463	82.5099		97.7894	129.812	111.61	34.3962		33.9643	65.8315	47.4797	46.5884
24.4188	66.0193	71.262	63.4894		60.3199	104.44	67.907	61.6807		66.9311	108.727	129.547	79.0232		56.6505	26.2843	61.356	107.149
29.8404	65.1464	81.987	38.6317		56.8265	109.754	79.4834	88.6073		84.9809	70.902	84.4082	56.9752		68.9225	76.56	38.9335	71.9451
27.9782	54.064	55.6196	50.2991		60.1996	63.5821	90.4304	84.0942		61.0754	109.136	138.514	159.148		61.3641	75.8547	90.5265	48.4433
30.6877	64.6847	74.772	49.5107		30.3811	96.4766	67.3563	61.0329		121.048	79.6244	120.754	143.571		63.3323	44.0433	113.913	63.5783
41.4165	57.9964	71.3572	24.8308		35.6664	93.8079	128.216	126.78		71.3514	81.0733	136.511	101.184		22.8525	43.672	56.7255	61.7352
44.5361	40.4661	104.256	74.435		55.3882	115.443	115.511	61.5628		122.104	101.404	154.379	76.2197		71.054	27.8	81.88	22.902
79.0135	60.5124	105.244	62.388		144.755	152.913	112.834	97.4541		114.484	72.7629	198.041	40.0624		51.2948	24.9606	63.7231	97.846
62.2836	64.9701	70.2608	33.641		54.7213	75.3084	76.8961	107.407		106.702	59.1616	108.945	123.864		64.5613	39.1116	48.46	106.172
81.579	55.9183	108.039	54.158		80.2767	121.509	140.471	113.168		123.194	85.7425	96.0218	45.6958		40.7767	37.7755	80.6953	37.6029
49.0303	43.0105	93.2182	53.0768		39.1893	76.8092	98.3321	69.8128		154.024	117.536	73.2349	40.2705		57.1249	100.642	79.7568	115.602
70.14	44.6077	77.5173	55.3822		68.836	122.976	88.7873	58.3118		142.042	78.8452	163.268	93.2322		70.5205	56.7156	56.7614	24.186
34.4794	64.0964	71.751	26.2316		93.626	59.9133	112.903	41.5837		70.4214	79.3488	71.7952	134.627		28.6923	51.0192	38.9335	45.5902
53.1377	52.8763	46.8792	31.5174		59.7151	81.8893	59.133	67.3432		80.469	68.5086	198.964	77.2693		41.6812	27.8543	36.2689	99.3482
76.3145	59.1107	50.896	47.3966		86.0435	55.7204	82.2398	27.8893		73.7071	102.003	210.026	64.1664		83.5754	34.072	52.0975	56.5226
90.036	65.9252	66.12	93.79		101.574	60.4958	135.188	55.0891		86.1739	77.6587	215.581	75.9806		32.2831	10.3404	96.1007	23.384
30.5954	52.269	42.4028	32.2657		85.8064	104.44	143.75	67.3503		177.368	129.768	129.547	98.422		79.0248	87.9702	105.622	66.925
32.8016	68.6785	64.6958	52.9084		101.523	109.754	120.144	53.5044		83.9478	108.745	84.4082	58.334		60.7867	50.587	51.9429	51.0543
64.271	47.9097	51.864	44.8406		71.3484	63.5821	119.278	68.4112		101.958	126.818	138.514	165.464		30.0349	92.0586	85.575	130.171
65.5721	39.366	28.4878	36.1519		100.344	116.041	125.918	126.78		101.793	90.8761	120.754	148.248		29.5076	32.4195	71.8633	61.1858
29.8742	44.7263	76.1787	55.398		121.883	117.755	81.1772	61.5628		52.882	128.393	136.511	72.7456		92.014	38.3757	92.09	17.3512
36.5049	31.8406	50.9065	47.0242		128.949	36.08	105.762	97.4541		80.1126	80.2426	154.379	43.9503		91.9389	90.3816	68.082	69.9852
34.0574	60.4556	42.7301	45.0855		47.7255	84.6642	70.5779	107.407		44.7317	91.0523	198.041			33.1838	22.4362	76.0915	75.024
43.89	33.0189	66.4937	56.964		51.6858	83.4633	81.0919	113.168		146.549	91.5581	108.945			45.9371	118.009	125.397	32.5372
52.2728	14.543	74.781	32.0565		40.1147	70.9689	99.6768	69.8128		83.8273	83.7739	96.0218			39.1748	75.5305	73.0547	49.1285
61.9541	34.6357	50.299	27.4419		82.1498	40.6794	100.078	58.3118		96.2769	85.8287	73.2349			90.1527	27.8568	60.2895	74.422
82.2065	62.5272	53.0359	76.023		71.5878	49.2701	168.977	41.5837		71.7847	120.519	163.268			32.2466	73.531	59.0665	29.5824
71.6976	48.9832	71.7444	54.6616		62.7077	65.5908	149.585	67.3432		72.5878	92.5872	71.7952			53.5952	53.416	79.881	53.1769
33.04	59.1337	53.5847	57.9507		75.0514	79.6043	85.7233	27.8893		52.3872	66.9693				48.8366	48.0072	89.6507	35.6547
40.5268	39.1309	85.83	53.5706		58.0117	53.3838	145.921	55.0891		130.731	123.744				66.36	42.2297	68.6013	48.3851
46.9677	56.0224	113.876	48.5329		32.1643	57.8008	117.548	67.3503		122.409	103.955				45.5196	102.033	55.2703	68.3509
46.2148	54.4002	123.902	34.5821		88.1991	85.5475	158.07	53.5044		104.306	158.451				75.6502	38.906	45.7701	58.9995
56.5691	53.4295	62.0404	41.9436		79.205	109.521	118.392	68.4112		84.4445	114.95				27.6531	44.5029	66.8187	67.819
61.6418	82.4922	87.422	43.2042		34.3713	78.2845	133.594	93.4004		66.2886	126.04				51.332	32.9008	62.7	99.5888
39.2986	36.8298	83.7802	19.6944		106.19	58.2676	73.545	108.375		74.3038	88.0971				24.9253	47.5448	71.1516	25.852
39.8913	76.086	118.706	24.2776		52.4142	84.8675	65.4373	97.484		62.6215	74.8565				71.42	71.531	46.364	53.6618
47.1046	32.7749	114.759	21.3727		77.96	54.1722	76.6303	62.9019		87.3195	54.0001				22.8755	114.5	31.8039	24.3463
					97.0805	66.3648		103.063			126.607				23.0124	39.6379	95.646	42.6294
					46.4592	56.2303		118.105			30.9386				78.7607	35.7624	82.4673	47.5024
											164.548				22.9853	60.3093	29.4399	21.1363
											147.067				38.0848	77.4245	73.3017	55.456
											43.5677				105.895	85.1787	56.8011	24.9821
											105.199				53.8062	32.4698	84.921	119.481
															55.7502	87.2312	80.4429	25.412
															32.279	52.9234	72.9394	90.1192
															55.3791	83.5173	85.0647	18.3387
															43.9954	83.23	93.534	31.14
															18.9214	29.2214	43.9751	41.252
															45.0277	107.204	57.1929	55.3671
															39.2062	77.4516	76.8235	38.5629
															47.8128	73.572	52.3115	42.6378
															60.1853	120.492	79.0726	66.0429
															72.5675	33.5647	42.2958	121.711
															46.9119	39.0464	70.9855	79.1388
															48.0023	72.6138	78.584	23.3929
															43.3854	112.955	74.64	36.3991
															28.9863	111.88	59.0665	27.0378
															108.425	78.36	97.3551	20.004
															62.6031	67.0306	55.3996	15.5982
															35.688	49.9916	94.4832	45.7133
															37.8254	64.6169	33.4017	113.103
															51.508	89.7327	55.3415	59.3409
															54.1071	38.4863	72.126	29.1424
															21.3065	84.8846	61.8856	39.9326
															53.6502	69.141	64.3617	60.572
															40.4469	33.9964	81.372	52.0071
															60.864	83.1786	66.507	59.9733
															41.904	41.0506	57.2935	64.6994
															30.5835	47.4376	106.133	37.014
															69.645	47.8816	92.3553	37.6126
															56.6419	34.73	74.3013	41.1914
															41.5035	40.3812	78.1537	31.7998
															32.5992	35.4513	57.4236	60.6427
															26.8836	27.6787	131.113	33.5056
															36.3385	75.3693	69.3624	15.3309
															41.6976	60.2166	70.555	35.3691
															19.621	31.0277	37.5854	78.9971
															67.8505	131.869	67.4625	74.152
															53.623		47.2116	16.7183

## Sheet: E. Fig. 6g
SC				shNHE1
Voltage (mV)	0.77 cP	8 cP	8 cP + HC	Voltage (mV)	0.77 cP	8 cP	8 cP + HC
-106	-6.5813	-268.555	-18.7352	-106	-56.5061	-53.6933	-45.4843
-106	-6.52826	-268.608	-18.7617	-106	-56.5238	-53.7287	-45.4136
-106	-6.52826	-268.343	-18.8413	-106	-56.5061	-53.658	-45.3783
-106	-6.63435	-268.157	-18.9209	-106	-56.5414	-53.711	-45.3252
-106	-6.5813	-268.21	-19.08	-106	-56.7009	-53.6757	-45.2722
-106	-6.47522	-268.183	-19.2926	-106	-56.8423	-53.6226	-45.2014
-106	-6.28913	-267.307	-19.3987	-106	-56.9307	-53.6049	-45.1661
-106	-6.20957	-266.352	-19.5313	-106	-57.1255	-53.5516	-45.0954
-106	-6.18304	-266.007	-19.7435	-106	-57.4084	-53.5162	-44.9536
-106	-6.05043	-265.98	-19.823	-106	-57.833	-53.5162	-44.9183
-106	-6.02391	-265.715	-19.7965	-106	-58.187	-53.5339	-44.8122
-106	-6.13	-265.477	-19.5843	-106	-58.2046	-53.5162	-44.7945
-105	-6.07696	-265.211	-19.5313	-105	-58.3991	-53.4278	-44.7414
-105	-6.26261	-264.866	-19.3191	-105	-58.3814	-53.3748	-44.8652
-105	-6.4487	-264.282	-19.2391	-105	-58.6113	-53.2333	-44.8122
-105	-6.47522	-264.229	-19.5313	-105	-58.8591	-53.1626	-44.6884
-105	-6.55478	-264.415	-19.9026	-105	-59.0006	-53.1096	-44.653
-105	-6.66087	-264.707	-19.9026	-105	-59.3899	-53.1626	-44.5646
-105	-6.79348	-264.866	-19.9822	-105	-59.8852	-53.1096	-44.4759
-105	-6.87304	-264.919	-19.8761	-105	-60.4513	-53.0739	-44.4936
-105	-7.0587	-265.078	-19.6639	-105	-60.469	-53.1096	-44.547
-105	-6.92609	-265.503	-19.6639	-105	-60.3983	-53.0739	-44.5646
-105	-6.87304	-266.06	-19.823	-105	-60.2214	-52.9325	-44.6177
-105	-6.84652	-266.405	-19.7965	-105	-60.1684	-52.7733	-44.7061
-105	-7.00565	-266.22	-19.823	-105	-60.1684	-52.6319	-44.547
-105	-6.82	-265.344	-19.6904	-105	-60.009	-52.3841	-44.5113
-105	-6.89957	-264.733	-19.5843	-105	-59.9913	-52.1719	-44.529
-105	-6.76696	-264.388	-19.6639	-105	-59.9913	-52.0655	-44.6177
-105	-6.76696	-264.123	-19.6374	-105	-60.1684	-51.9771	-44.7768
-105	-6.79348	-264.229	-19.6374	-105	-60.5574	-51.9948	-44.9006
-104	-6.74043	-264.574	-19.7435	-104	-61.0704	-52.0301	-45.0777
-104	-6.5813	-264.919	-19.6904	-104	-61.442	-51.9241	-45.0954
-104	-6.71391	-265.052	-19.7965	-104	-61.7959	-51.8533	-45.0423
-104	-6.68739	-265.211	-19.6904	-104	-62.1142	-51.871	-44.989
-104	-6.79348	-264.866	-19.6639	-104	-62.2383	-51.7119	-44.9536
-104	-6.89957	-264.574	-19.8496	-104	-62.5742	-51.6765	-44.9536
-104	-6.92609	-264.601	-19.6639	-104	-62.8574	-51.6765	-44.8829
-104	-6.82	-264.494	-19.717	-104	-63.0342	-51.6058	-45.0067
-104	-6.76696	-264.256	-19.717	-104	-63.0519	-51.6235	-45.0067
-104	-6.66087	-264.282	-19.717	-104	-62.8928	-51.6942	-45.06
-104	-6.42217	-264.229	-19.9822	-104	-62.7867	-51.6942	-45.113
-104	-6.3687	-264.017	-20.0887	-104	-62.362	-51.7826	-45.2191
-104	-6.39522	-264.017	-20.0357	-104	-62.0435	-51.7472	-45.2191
-104	-6.18304	-263.751	-19.9026	-104	-61.7783	-51.6942	-45.2014
-104	-6.13	-263.008	-19.8496	-104	-61.5481	-51.4817	-45.0954
-104	-6.23609	-262.478	-19.7435	-104	-61.3183	-51.4817	-45.0777
-104	-6.3687	-262.133	-19.6374	-104	-61.2122	-51.5881	-45.06
-104	-6.31565	-261.735	-19.4517	-104	-61.2652	-51.6765	-44.9359
-104	-6.23609	-261.416	-19.3457	-104	-61.1945	-51.7119	-44.8299
-103	-6.15652	-260.912	-19.3722	-103	-61.2122	-51.7119	-44.7591
-103	-6.20957	-260.7	-19.4252	-103	-61.442	-51.7472	-44.6884
-103	-6.15652	-260.673	-19.2926	-103	-61.7252	-51.8357	-44.6354
-103	-6.13	-260.647	-19.2926	-103	-61.9728	-51.818	-44.6
-103	-6.18304	-260.567	-19.1861	-103	-62.1852	-51.8357	-44.547
-103	-6.26261	-260.328	-19.3457	-103	-62.4504	-51.6765	-44.4583
-103	-6.20957	-260.116	-19.3457	-103	-62.5565	-51.6235	-44.547
-103	-6.18304	-259.585	-19.4517	-103	-62.4151	-51.5525	-44.653
-103	-6.20957	-259.293	-19.3987	-103	-62.0965	-51.4287	-44.8299
-103	-6.26261	-258.71	-19.2926	-103	-61.6545	-51.411	-44.8829
-103	-6.13	-258.152	-19.3987	-103	-61.1945	-51.3757	-44.7414
-103	-6.23609	-257.94	-19.5843	-103	-61.0174	-51.4287	-44.6707
-103	-6.23609	-257.648	-19.6639	-103	-60.8229	-51.3226	-44.6177
-103	-6.39522	-257.117	-19.6374	-103	-60.7345	-51.2165	-44.5823
-103	-6.31565	-256.587	-19.6374	-103	-60.5751	-51.1812	-44.7945
-103	-6.39522	-256.374	-19.7965	-103	-60.5043	-51.1104	-44.7945
-103	-6.34217	-256.135	-19.7435	-103	-60.4513	-50.9333	-44.8299
-102	-6.26261	-255.976	-19.6374	-102	-60.6814	-50.6681	-44.8122
-102	-6.47522	-255.578	-19.6109	-102	-60.8583	-50.5264	-44.9536
-102	-6.60783	-255.153	-19.4252	-102	-61.1235	-50.491	-44.9359
-102	-6.4487	-255.021	-19.3987	-102	-61.5304	-50.4557	-45.0067
-102	-6.4487	-255.392	-19.3722	-102	-62.0258	-50.4557	-44.989
-102	-6.34217	-255.498	-19.2926	-102	-62.4328	-50.4026	-44.8475
-102	-6.28913	-255.207	-19.1596	-102	-62.6449	-50.5087	-44.6
-102	-6.39522	-255.498	-19.0535	-102	-62.8928	-50.5796	-44.4583
-102	-6.26261	-255.605	-18.9209	-102	-63.1049	-50.5796	-44.2461
-102	-6.31565	-255.578	-18.8413	-102	-63.3528	-50.5087	-44.0339
-102	-6.23609	-255.153	-18.7617	-102	-63.3351	-50.2788	-43.8214
-102	-6.15652	-254.835	-18.8678	-102	-63.229	-50.2435	-43.5916
-102	-6.15652	-254.57	-18.9474	-102	-63.229	-50.1728	-43.4675
-102	-6.15652	-254.119	-19.08	-102	-63.2113	-50.0843	-43.3968
-102	-6.18304	-254.013	-19.1861	-102	-63.0342	-49.8365	-43.3791
-102	-6.05043	-253.535	-19.1596	-102	-62.8928	-49.6243	-43.4675
-102	-5.91783	-252.606	-19.2926	-102	-62.6272	-49.6597	-43.3438
-102	-5.8913	-251.943	-19.4517	-102	-62.3267	-49.6243	-43.2554
-102	-5.78522	-252.022	-19.4783	-102	-62.2913	-49.589	-43.2023
-101	-5.97087	-252.208	-19.3722	-101	-62.1499	-49.518	-43.273
-101	-6.05043	-252.049	-19.3191	-101	-62.2206	-49.5003	-43.4322
-101	-6.10348	-252.34	-19.3987	-101	-62.4504	-49.5533	-43.4852
-101	-6.20957	-252.58	-19.2391	-101	-62.3443	-49.7658	-43.4675
-101	-6.23609	-252.792	-19.0535	-101	-62.1142	-49.7304	-43.4675
-101	-6.31565	-252.871	-18.8678	-101	-61.9904	-49.6243	-43.5739
-101	-6.23609	-252.871	-18.6822	-101	-61.6188	-49.5533	-43.5386
-101	-6.28913	-252.871	-18.6822	-101	-61.3183	-49.4826	-43.5206
-101	-6.39522	-253.083	-18.7883	-101	-60.8583	-49.5003	-43.5386
-101	-6.26261	-253.429	-18.8943	-101	-60.5751	-49.5357	-43.733
-101	-6.28913	-253.853	-19.0004	-101	-60.5928	-49.4826	-43.8214
-101	-6.23609	-254.49	-19.027	-101	-60.4513	-49.518	-43.7684
-101	-6.20957	-254.543	-19.027	-101	-60.3452	-49.4649	-43.7154
-101	-6.07696	-254.384	-18.9474	-101	-60.1861	-49.4119	-43.5739
-101	-6.10348	-254.172	-18.7352	-101	-60.0267	-49.2528	-43.5206
-101	-6.15652	-254.596	-18.6026	-101	-59.9559	-49.3058	-43.4499
-101	-6.15652	-254.543	-18.443	-101	-59.9913	-49.1467	-43.3084
-101	-6.23609	-254.729	-18.2839	-101	-59.9736	-48.9872	-43.273
-101	-6.23609	-255.153	-18.1513	-101	-59.9559	-48.9519	-43.273
-100	-6.13	-255.737	-18.0983	-100	-59.8852	-48.8988	-43.2554
-100	-6.07696	-255.79	-18.0452	-100	-59.8322	-48.8458	-43.2907
-100	-6.18304	-255.445	-18.0452	-100	-59.8852	-48.8458	-43.1493
-100	-6.15652	-254.676	-17.9126	-100	-59.9383	-48.7751	-43.1493
-100	-6.28913	-254.092	-17.5143	-100	-59.9559	-48.8635	-43.0432
-100	-6.28913	-253.243	-17.1696	-100	-60.0267	-48.8812	-42.9191
-100	-6.34217	-252.606	-17.143	-100	-60.1507	-48.8635	-42.8661
-100	-6.3687	-251.969	-16.9839	-100	-59.9559	-48.7928	-42.76
-100	-6.42217	-251.518	-16.8243	-100	-59.6377	-48.6867	-42.707
-100	-6.42217	-250.934	-16.5591	-100	-59.2661	-48.4919	-42.7246
-100	-6.42217	-250.191	-16.3204	-100	-59.1067	-48.5096	-42.8307
-100	-6.3687	-250.271	-16.2409	-100	-59.089	-48.5449	-42.9722
-100	-6.31565	-250.563	-16.347	-100	-59.2307	-48.4919	-43.0432
-100	-6.34217	-250.43	-16.4796	-100	-59.213	-48.4742	-43.0432
-100	-6.5813	-250.377	-16.7448	-100	-58.8945	-48.4742	-43.0432
-100	-6.5813	-250.217	-16.9839	-100	-58.7177	-48.4742	-43.1493
-100	-6.66087	-250.217	-17.2226	-100	-58.6293	-48.3858	-43.1493
-99	-6.79348	-249.687	-17.4348	-99	-58.753	-48.3858	-42.9368
-99	-6.87304	-249.368	-17.5939	-99	-58.8768	-48.3151	-42.8838
-99	-6.63435	-249.077	-17.4083	-99	-58.7354	-48.3858	-42.7423
-99	-6.5813	-248.678	-17.3552	-99	-58.6113	-48.3681	-42.6539
-99	-6.42217	-248.864	-17.5143	-99	-58.5936	-48.3858	-42.6716
-99	-6.20957	-248.891	-17.5939	-99	-58.4168	-48.4742	-42.707
-99	-6.15652	-248.97	-17.647	-99	-58.5583	-48.5449	-42.6716
-99	-6.15652	-248.599	-17.7	-99	-58.647	-48.6159	-42.6893
-99	-6.15652	-248.413	-17.7	-99	-58.8945	-48.669	-42.7246
-99	-6.07696	-248.572	-17.7535	-99	-59.0006	-48.7574	-42.7246
-99	-6.13	-248.599	-17.7	-99	-59.3014	-48.8812	-42.7246
-99	-6.10348	-247.882	-17.7	-99	-59.549	-48.9872	-42.6539
-99	-6.07696	-247.033	-17.7535	-99	-59.6377	-49.0049	-42.6539
-99	-6.13	-246.317	-17.5674	-99	-59.6377	-48.9519	-42.6362
-99	-6.20957	-245.388	-17.4083	-99	-59.7261	-48.8104	-42.6539
-99	-6.07696	-244.91	-17.2757	-99	-59.6377	-48.669	-42.7423
-99	-6.07696	-244.777	-17.1165	-99	-59.6377	-48.4212	-42.8307
-99	-6.02391	-244.592	-17.143	-99	-59.602	-48.3151	-42.7423
-98	-5.91783	-244.14	-17.1696	-98	-59.4075	-48.262	-42.6539
-98	-5.94435	-243.53	-17.037	-98	-59.3368	-48.209	-42.6716
-98	-6.02391	-242.947	-17.1961	-98	-59.2838	-48.1206	-42.6539
-98	-6.13	-242.628	-17.2226	-98	-59.3368	-48.1206	-42.6539
-98	-6.20957	-242.336	-17.3817	-98	-59.4252	-48.1206	-42.5655
-98	-6.23609	-242.097	-17.6204	-98	-59.5843	-48.0852	-42.5478
-98	-6.31565	-242.469	-17.6204	-98	-59.7438	-47.9788	-42.6009
-98	-6.3687	-243.212	-17.5409	-98	-59.8675	-47.9258	-42.6186
-98	-6.42217	-243.477	-17.3552	-98	-60.1507	-47.8197	-42.5301
-98	-6.26261	-243.265	-17.3022	-98	-60.5043	-47.6959	-42.3
-98	-6.13	-243.159	-17.3817	-98	-60.7875	-47.5722	-42.2293
-98	-6.15652	-243.504	-17.5143	-98	-60.9113	-47.5899	-42.1409
-98	-6.20957	-243.822	-17.7265	-98	-60.8936	-47.5899	-42.0878
-98	-6.20957	-244.087	-17.9657	-98	-60.8759	-47.4658	-42.0525
-98	-6.13	-244.751	-17.9126	-98	-60.5574	-47.3951	-42.0878
-98	-6.26261	-245.308	-18.3104	-98	-60.3452	-47.2713	-42.1409
-98	-6.23609	-245.813	-18.443	-98	-59.9559	-47.2006	-42.1762
-98	-6.13	-246.21	-18.4165	-98	-59.549	-47.2536	-42.1586
-98	-6.07696	-246.503	-18.2574	-98	-59.2661	-47.2183	-42.2116
-97	-5.94435	-246.051	-18.0983	-97	-59.0359	-47.1829	-42.1055
-97	-5.7587	-246.078	-18.0717	-97	-58.9475	-47.0591	-41.9814
-97	-5.70565	-246.29	-18.1248	-97	-59.0536	-47.0058	-41.893
-97	-5.59913	-246.157	-18.0452	-97	-59.4252	-47.0945	-41.84
-97	-5.7587	-245.813	-18.0717	-97	-59.6554	-47.1299	-41.84
-97	-5.8913	-244.777	-18.0452	-97	-59.7791	-47.1829	-41.893
-97	-5.99739	-243.875	-18.2574	-97	-59.6377	-47.0412	-41.8577
-97	-5.99739	-243.743	-18.4165	-97	-59.4606	-46.8467	-41.8754
-97	-6.02391	-243.769	-18.2309	-97	-59.1954	-46.6875	-41.8577
-97	-6.23609	-243.397	-17.9391	-97	-58.9122	-46.7229	-41.7162
-97	-6.28913	-243.344	-17.9657	-97	-58.7354	-46.6875	-41.7339
-97	-6.20957	-243	-17.9657	-97	-58.753	-46.7759	-41.5748
-97	-6.23609	-243.053	-17.9922	-97	-58.5759	-46.829	-41.3977
-97	-6.20957	-242.628	-17.9126	-97	-58.5229	-46.8643	-41.1855
-97	-6.3687	-242.071	-17.8596	-97	-58.293	-46.882	-41.0794
-97	-6.3687	-242.071	-17.78	-97	-58.1161	-46.9528	-41.0264
-97	-6.28913	-242.681	-17.6735	-97	-58.1339	-47.0235	-40.9554
-96	-6.23609	-242.654	-17.7535	-96	-58.2046	-47.0058	-40.9023
-97	-6.13	-242.548	-17.7265	-97	-58.0983	-46.8643	-40.8846
-96	-6.07696	-242.018	-17.6204	-96	-58.1339	-46.6699	-40.8493
-96	-5.97087	-241.699	-17.7535	-96	-58.3284	-46.5281	-40.7432
-96	-5.91783	-241.222	-17.8861	-96	-58.4168	-46.4751	-40.7609
-96	-5.86478	-240.611	-18.0187	-96	-58.4699	-46.369	-40.7078
-96	-5.70565	-240.213	-17.9126	-96	-58.5759	-46.2452	-40.6371
-96	-5.67913	-240.213	-17.7535	-96	-58.6113	-46.1214	-40.6017
-96	-5.65217	-240.585	-17.8065	-96	-58.5406	-46.0328	-40.6017
-96	-5.49304	-240.77	-17.7265	-96	-58.2754	-45.9974	-40.5664
-96	-5.46652	-241.009	-17.5674	-96	-57.9214	-46.0861	-40.6371
-96	-5.30739	-241.089	-17.5409	-96	-57.7093	-46.1214	-40.7432
-96	-5.33391	-240.638	-17.4083	-96	-57.4084	-46.1745	-40.7255
-96	-5.57261	-240.027	-17.4348	-96	-57.0722	-46.3336	-40.7255
-96	-5.54609	-239.205	-17.4083	-96	-56.9838	-46.4751	-40.7962
-96	-5.54609	-238.913	-17.5939	-96	-56.913	-46.5281	-40.867
-96	-5.65217	-238.515	-17.5674	-96	-56.9307	-46.5104	-40.8139
-96	-5.54609	-238.515	-17.3552	-96	-56.9838	-46.3336	-40.7255
-96	-5.62565	-238.568	-17.2491	-96	-57.0899	-46.2275	-40.6371
-96	-5.44	-238.621	-17.1961	-96	-57.0722	-46.0861	-40.6371
-96	-5.44	-238.568	-17.2226	-96	-57.1075	-45.9443	-40.5841
-95	-5.38696	-238.303	-17.4083	-95	-57.0191	-45.8736	-40.5487
-95	-5.41348	-237.639	-17.5409	-95	-56.807	-45.8913	-40.5133
-95	-5.49304	-237.029	-17.4613	-95	-56.7362	-45.9267	-40.5664
-95	-5.62565	-236.843	-17.4348	-95	-56.6832	-45.8206	-40.5664
-95	-5.38696	-236.657	-17.6204	-95	-56.5061	-45.6614	-40.6548
-95	-5.49304	-236.365	-17.7265	-95	-56.453	-45.573	-40.6901
-95	-5.44	-236.524	-17.6735	-95	-56.4707	-45.449	-40.7432
-95	-5.46652	-236.923	-17.5939	-95	-56.3293	-45.3959	-40.7786
-95	-5.49304	-237.851	-17.5674	-95	-55.9754	-45.2191	-40.6725
-95	-5.44	-238.223	-17.4613	-95	-55.7986	-45.2899	-40.6725
-95	-5.49304	-238.78	-17.2491	-95	-55.7632	-45.502	-40.6194
-95	-5.59913	-239.152	-17.2491	-95	-55.9046	-45.5197	-40.6017
-95	-5.65217	-239.231	-17.2491	-95	-56.1171	-45.5197	-40.531
-95	-5.73217	-238.993	-17.3287	-95	-56.3293	-45.5197	-40.4423
-95	-5.78522	-238.515	-17.2757	-95	-56.3646	-45.5554	-40.3362
-95	-5.78522	-237.931	-17.2491	-95	-56.4707	-45.5554	-40.2655
-94	-5.73217	-237.613	-17.3552	-94	-56.5414	-45.5907	-40.3716
-94	-5.59913	-237.188	-17.3022	-94	-56.453	-45.6084	-40.3009
-94	-5.67913	-236.392	-17.2491	-94	-56.4354	-45.573	-40.3362
-94	-5.44	-236.047	-17.4348	-94	-56.2232	-45.6261	-40.3362
-94	-5.44	-236.286	-17.4348	-94	-56.2939	-45.6438	-40.407
-94	-5.54609	-236.339	-17.4613	-94	-56.4177	-45.7852	-40.4777
-94	-5.65217	-236.551	-17.3552	-94	-56.4177	-45.8913	-40.531
-94	-5.73217	-236.365	-17.2757	-94	-56.3293	-45.8559	-40.6725
-94	-5.86478	-236.206	-17.0104	-94	-56.1348	-45.7852	-40.7609
-94	-5.94435	-235.834	-16.9039	-94	-56.0461	-45.8206	-40.8139
-94	-5.70565	-235.251	-16.8243	-94	-55.993	-45.7322	-40.9023
-94	-5.78522	-234.8	-16.6652	-94	-55.887	-45.5374	-40.9023
-94	-5.86478	-234.163	-16.4265	-94	-55.94	-45.3606	-40.9377
-94	-5.8913	-233.446	-16.2939	-94	-55.7455	-45.1661	-40.8493
-94	-5.83826	-233.048	-16.2674	-94	-55.5154	-45.06	-40.8316
-94	-5.86478	-232.862	-16.3204	-94	-55.3739	-45.0067	-40.8493
-94	-5.78522	-232.226	-16.347	-94	-55.1087	-45.0423	-40.7786
-94	-5.59913	-231.854	-16.4265	-94	-54.7548	-44.8652	-40.7432
-94	-5.51957	-231.562	-16.3735	-94	-54.6664	-44.8475	-40.7962
-93	-5.41348	-231.005	-16.4	-93	-54.6664	-44.7591	-40.6194
-93	-5.2013	-230.74	-16.5857	-93	-54.6487	-44.7768	-40.531
-93	-5.2013	-229.997	-16.4265	-93	-54.5954	-44.7945	-40.3716
-93	-5.22783	-228.882	-16.4	-93	-54.7194	-44.8475	-40.3186
-93	-5.33391	-228.139	-16.5591	-93	-54.7901	-44.9536	-40.2832
-93	-5.33391	-228.033	-16.4796	-93	-54.7548	-44.9536	-40.2832
-93	-5.0687	-228.139	-16.453	-93	-54.56	-44.8829	-40.1771
-93	-5.04217	-228.245	-16.4796	-93	-54.3301	-44.9006	-40.0887
-93	-5.01565	-228.059	-16.5326	-93	-54.2594	-44.7591	-40.0001
-93	-5.01565	-228.006	-16.6387	-93	-54.2241	-44.7768	-39.947
-93	-5.04217	-227.98	-16.957	-93	-54.3478	-44.6354	-39.8409
-93	-4.98913	-228.298	-16.9839	-93	-54.4716	-44.547	-39.7348
-93	-4.72348	-228.59	-16.9039	-93	-54.4893	-44.4936	-39.7348
-93	-4.77652	-228.908	-16.8243	-93	-54.3125	-44.4583	-39.6464
-93	-4.82957	-228.457	-16.7448	-93	-54.2241	-44.3875	-39.5403
-93	-4.85609	-228.165	-16.7183	-93	-54.2417	-44.2814	-39.5403
-92	-4.82957	-228.192	-16.7448	-92	-54.4893	-44.2461	-39.5226
-93	-5.01565	-228.484	-16.5591	-93	-54.8609	-44.3699	-39.487
-92	-5.14826	-228.51	-16.3735	-92	-55.2325	-44.6	-39.2571
-92	-5.14826	-228.908	-16.3204	-92	-55.3739	-44.7768	-39.2394
-92	-5.09522	-229.041	-16.1343	-92	-55.5684	-44.8475	-39.2925
-92	-5.22783	-229.067	-16.0813	-92	-55.5684	-44.9713	-39.2041
-92	-5.17478	-228.643	-16.0017	-92	-55.4623	-45.0423	-39.2748
-92	-5.28087	-228.059	-16.0017	-92	-55.4446	-44.8475	-39.2748
-92	-4.96261	-227.98	-16.0813	-92	-55.2678	-44.7591	-39.3455
-92	-4.82957	-227.873	-15.9487	-92	-55.073	-44.6354	-39.4339
-92	-4.75	-227.661	-15.7365	-92	-54.9139	-44.5823	-39.487
-92	-4.72348	-227.714	-16.0017	-92	-54.631	-44.5823	-39.4693
-92	-4.75	-227.847	-16.2674	-92	-54.3478	-44.3875	-39.487
-92	-4.75	-227.767	-16.3735	-92	-54.171	-44.2284	-39.4339
-92	-4.69696	-227.661	-16.4	-92	-54.118	-44.1754	-39.3278
-92	-4.69696	-227.369	-16.4	-92	-54.2594	-44.2284	-39.2748
-92	-4.82957	-227.183	-16.4	-92	-54.6487	-44.3168	-39.2041
-92	-4.98913	-227.21	-16.4796	-92	-54.9139	-44.3345	-39.1333
-92	-5.09522	-227.21	-16.4265	-92	-54.8962	-44.3699	-39.1157
-92	-5.04217	-227.237	-16.453	-92	-54.6841	-44.4583	-39.0803
-92	-4.96261	-227.13	-16.5591	-92	-54.56	-44.4406	-39.0803
-91	-4.93609	-227.237	-16.7183	-91	-54.4009	-44.6177	-39.1157
-91	-4.80304	-227.343	-16.7978	-91	-54.2594	-44.6354	-38.9916
-91	-4.82957	-227.343	-16.7713	-91	-54.2064	-44.7414	-38.9739
-91	-4.90957	-227.635	-16.8243	-91	-54.4893	-44.7591	-38.9562
-91	-4.82957	-227.608	-16.6652	-91	-54.6133	-44.8122	-38.8678
-91	-4.88261	-227.263	-16.6917	-91	-54.6133	-44.8829	-38.8501
-91	-4.82957	-226.785	-16.7448	-91	-54.7725	-44.9536	-38.7971
-91	-4.88261	-226.52	-16.7713	-91	-54.6487	-44.9006	-38.6557
-91	-4.82957	-226.44	-16.9304	-91	-54.3478	-44.6707	-38.6733
-91	-4.90957	-226.175	-17.0104	-91	-54.047	-44.6707	-38.6557
-91	-4.69696	-226.096	-17.2226	-91	-53.9762	-44.6707	-38.5849
-91	-4.67043	-226.096	-17.2757	-91	-53.9762	-44.529	-38.4786
-91	-4.69696	-226.122	-17.2491	-91	-54.047	-44.4229	-38.3548
-91	-4.85609	-226.255	-17.2226	-91	-54.118	-44.3168	-38.3194
-91	-4.67043	-226.334	-17.1696	-91	-54.2064	-44.1577	-38.3371
-91	-4.72348	-226.122	-17.143	-91	-54.4186	-44.1046	-38.2841
-91	-4.69696	-225.644	-17.1696	-91	-54.4893	-44.0339	-38.3017
-90	-4.69696	-224.981	-17.1165	-90	-54.56	-44.0339	-38.231
-90	-4.61739	-224.079	-17.2757	-90	-54.5954	-44.1223	-38.1603
-90	-4.64391	-223.389	-17.2491	-90	-54.6487	-44.2461	-38.2133
-90	-4.59087	-223.283	-17.1165	-90	-54.5954	-44.3345	-38.2487
-90	-4.56435	-223.15	-17.037	-90	-54.4539	-44.3875	-38.2664
-90	-4.56435	-223.123	-16.7978	-90	-54.3125	-44.5113	-38.178
-90	-4.40522	-222.99	-16.7183	-90	-54.1533	-44.6	-38.2487
-90	-4.61739	-222.805	-16.5857	-90	-54.0293	-44.5823	-38.3017
-90	-4.77652	-222.513	-16.7713	-90	-53.9586	-44.547	-38.2841
-90	-4.88261	-222.38	-16.9839	-90	-54.0293	-44.5646	-38.2841
-90	-4.93609	-222.407	-17.1165	-90	-54.1003	-44.6354	-38.3017
-90	-4.72348	-221.77	-17.1961	-90	-54.0116	-44.6354	-38.2487
-90	-4.72348	-221.558	-17.1165	-90	-53.7817	-44.653	-38.3017
-90	-4.82957	-221.558	-16.8774	-90	-53.6933	-44.6	-38.2487
-90	-4.64391	-221.531	-16.7183	-90	-53.6403	-44.6	-38.3194
-90	-4.69696	-221.531	-16.5857	-90	-53.5693	-44.6177	-38.2841
-90	-4.77652	-221.637	-16.4265	-90	-53.7287	-44.6354	-38.2841
-89	-4.85609	-221.876	-16.5326	-89	-53.9055	-44.6	-38.2133
-89	-4.88261	-222.115	-16.453	-89	-54.0823	-44.4406	-38.1603
-89	-5.0687	-221.929	-16.347	-89	-54.1887	-44.3168	-38.1957
-89	-5.12174	-221.345	-16.347	-89	-54.0646	-44.2107	-38.231
-89	-5.14826	-221.213	-16.2409	-89	-53.9409	-43.9983	-38.3017
-89	-5.2013	-221.08	-16.1874	-89	-53.8171	-43.7861	-38.3548
-89	-5.22783	-220.602	-16.1078	-89	-53.7287	-43.6446	-38.2664
-89	-4.93609	-220.257	-16.0017	-89	-53.7464	-43.4675	-38.1426
-89	-4.69696	-219.886	-16.1609	-89	-53.6757	-43.5029	-38.1072
-89	-4.69696	-219.302	-16.2674	-89	-53.6757	-43.5562	-38.0365
-89	-4.61739	-218.639	-16.2939	-89	-53.4278	-43.6446	-37.9478
-89	-4.53783	-218.187	-16.2409	-89	-53.2333	-43.68	-37.8417
-89	-4.48478	-218.002	-16.3735	-89	-53.0386	-43.7861	-37.8064
-89	-4.3787	-218.002	-16.4	-89	-52.8794	-43.8745	-37.7533
-89	-4.40522	-218.028	-16.3204	-89	-52.8087	-43.8038	-37.7003
-89	-4.40522	-217.79	-16.2139	-89	-52.738	-43.6623	-37.6472
-89	-4.35217	-217.285	-16.2939	-89	-52.7026	-43.4852	-37.6472
-89	-4.3787	-217.179	-16.2939	-89	-52.5255	-43.3261	-37.5058
-89	-4.29913	-217.02	-16.453	-89	-52.2957	-43.167	-37.5058
-89	-4.32565	-216.728	-16.4796	-89	-52.278	-43.0432	-37.5765
-89	-4.35217	-216.489	-16.5061	-89	-52.1188	-42.9014	-37.7533
-88	-4.35217	-216.728	-16.3204	-88	-51.871	-42.7777	-37.771
-88	-4.27261	-217.259	-16.2939	-88	-51.6235	-42.6009	-37.8064
-88	-4.29913	-217.79	-16.2939	-88	-51.4464	-42.6009	-37.8064
-88	-4.40522	-217.763	-16.2139	-88	-51.2696	-42.6362	-37.7887
-88	-4.29913	-217.312	-16.1343	-88	-51.0928	-42.5301	-37.9125
-88	-4.3787	-217.365	-16.1874	-88	-50.8449	-42.4768	-37.9832
-88	-4.40522	-217.285	-16.2939	-88	-50.8096	-42.4591	-37.8417
-88	-4.32565	-217.259	-16.1609	-88	-50.8096	-42.3707	-37.7887
-88	-4.19304	-217.179	-16.1874	-88	-50.8096	-42.3	-37.718
-88	-4.03348	-216.701	-16.1078	-88	-50.6151	-42.4768	-37.6472
-88	-4.21957	-216.754	-15.9487	-88	-50.3142	-42.6009	-37.6296
-88	-4.21957	-216.754	-15.8691	-88	-50.1551	-42.707	-37.5765
-88	-4.29913	-216.542	-15.9222	-88	-50.031	-42.6009	-37.5588
-88	-4.27261	-216.516	-15.8957	-88	-49.9603	-42.5655	-37.5235
-88	-4.29913	-216.383	-15.9222	-88	-49.7128	-42.4768	-37.6296
-88	-4.32565	-216.17	-15.8426	-88	-49.5003	-42.3707	-37.5941
-88	-4.32565	-216.25	-15.7896	-88	-49.518	-42.3177	-37.6826
-87	-4.29913	-216.542	-15.7365	-87	-49.6243	-42.2823	-37.7533
-87	-4.45826	-216.967	-15.763	-87	-49.7658	-42.1762	-37.9125
-87	-4.5113	-217.206	-15.6835	-87	-49.8188	-41.9991	-37.9655
-87	-4.5113	-217.603	-15.5509	-87	-49.8188	-42.0168	-38.0719
-87	-4.56435	-217.79	-15.5243	-87	-49.9957	-41.9991	-38.0012
-87	-4.67043	-217.471	-15.5243	-87	-50.1904	-41.9991	-37.9832
-87	-4.69696	-216.993	-15.4978	-87	-50.2258	-41.9991	-37.9832
-87	-4.72348	-216.622	-15.71	-87	-50.1197	-41.9107	-37.9655
-87	-4.67043	-216.038	-15.7896	-87	-49.8188	-41.787	-37.8948
-87	-4.61739	-215.905	-15.8426	-87	-49.5003	-41.7339	-37.8771
-87	-4.69696	-215.799	-15.8691	-87	-49.4649	-41.6809	-37.8594
-87	-4.72348	-215.401	-15.8691	-87	-49.3412	-41.6101	-37.6826
-87	-4.82957	-214.923	-15.7365	-87	-49.3235	-41.5925	-37.5588
-87	-4.80304	-214.791	-15.6835	-87	-49.2528	-41.5748	-37.5235
-87	-4.77652	-214.897	-15.71	-87	-49.2351	-41.6632	-37.3641
-86	-4.82957	-214.631	-15.6039	-86	-49.0759	-41.6101	-37.2933
-87	-4.80304	-214.525	-15.6835	-87	-48.8281	-41.6632	-37.1165
-86	-4.75	-214.472	-15.657	-86	-48.7751	-41.8223	-37.0104
-86	-4.85609	-214.26	-15.5774	-86	-48.8458	-41.9284	-36.9394
-86	-4.88261	-213.65	-15.6835	-86	-48.9342	-42.0525	-36.9571
-86	-4.72348	-212.96	-15.71	-86	-49.0226	-42.0701	-36.9748
-86	-4.56435	-212.11	-15.5509	-86	-49.0759	-42.1055	-36.9394
-86	-4.5113	-211.42	-15.3117	-86	-49.1997	-42.1939	-36.9748
-86	-4.43174	-211.394	-15.1526	-86	-49.3942	-42.2293	-36.9041
-86	-4.35217	-211.341	-15.2322	-86	-49.6951	-42.1586	-36.8333
-86	-4.40522	-211.235	-15.3383	-86	-49.8365	-42.2293	-36.7803
-86	-4.43174	-211.155	-15.2322	-86	-49.8719	-42.2646	-36.8687
-86	-4.5113	-211.102	-15.0996	-86	-49.8188	-42.2116	-36.798
-86	-4.45826	-211.553	-15.1791	-86	-49.8188	-42.1939	-36.7096
-86	-4.45826	-211.845	-15.1261	-86	-49.8719	-42.2293	-36.5681
-86	-4.53783	-211.819	-14.8343	-86	-49.9249	-42.1762	-36.5328
-86	-4.56435	-211.819	-14.6217	-86	-50.0133	-42.0348	-36.4617
-86	-4.64391	-212.084	-14.5157	-86	-49.9957	-41.9814	-36.338
-86	-4.61739	-212.031	-14.5422	-86	-50.0133	-41.8754	-36.3557
-86	-4.75	-211.951	-14.5687	-86	-49.9603	-41.6278	-36.2849
-86	-4.80304	-211.394	-14.7013	-86	-49.7304	-41.5925	-36.1788
-85	-4.85609	-210.677	-14.6748	-85	-49.518	-41.5748	-36.002
-85	-4.85609	-209.802	-14.6217	-85	-49.2881	-41.5038	-35.9487
-85	-4.85609	-209.244	-14.7283	-85	-49.0403	-41.4154	-35.878
-85	-4.90957	-208.979	-14.7548	-85	-48.9165	-41.38	-35.7719
-85	-4.88261	-208.448	-14.7283	-85	-48.9696	-41.327	-35.8249
-85	-4.77652	-207.652	-14.8874	-85	-48.8812	-41.2032	-35.878
-85	-4.75	-207.121	-15.02	-85	-48.8812	-41.2386	-35.8426
-85	-4.90957	-206.909	-15.1526	-85	-48.9342	-41.2209	-35.878
-85	-4.96261	-207.015	-15.3913	-85	-48.9519	-41.1501	-36.002
-85	-4.88261	-207.254	-15.4178	-85	-48.9696	-41.0441	-36.0728
-85	-4.80304	-207.891	-15.4178	-85	-49.0049	-40.92	-36.2496
-85	-4.69696	-208.236	-15.3117	-85	-48.9872	-40.92	-36.3203
-85	-4.69696	-208.66	-15.1791	-85	-48.9165	-40.8316	-36.3203
-85	-4.59087	-208.714	-15.02	-85	-48.6336	-40.8139	-36.391
-85	-4.61739	-209.006	-14.8874	-85	-48.5629	-40.92	-36.5858
-85	-4.69696	-209.218	-14.8609	-85	-48.4212	-40.9377	-36.6035
-85	-4.72348	-209.537	-14.8343	-85	-48.2267	-40.9023	-36.6565
-85	-4.64391	-209.749	-14.5422	-85	-48.3151	-40.867	-36.6035
-84	-4.59087	-209.961	-14.6217	-84	-48.3858	-40.7432	-36.5151
-84	-4.48478	-209.669	-14.8874	-84	-48.5629	-40.7255	-36.4794
-84	-4.40522	-209.032	-15.2322	-84	-48.6867	-40.7432	-36.4794
-84	-4.40522	-208.183	-15.4978	-84	-48.6336	-40.7255	-36.4617
-84	-4.40522	-207.413	-15.5509	-84	-48.5096	-40.6901	-36.4794
-84	-4.27261	-206.777	-15.5243	-84	-48.4742	-40.6371	-36.4087
-84	-4.40522	-206.564	-15.4978	-84	-48.3858	-40.6548	-36.338
-84	-4.48478	-206.325	-15.2852	-84	-48.2797	-40.6901	-36.1965
-84	-4.5113	-206.246	-15.1261	-84	-48.2797	-40.6371	-36.0904
-84	-4.53783	-206.033	-15.0465	-84	-48.2267	-40.6725	-35.9843
-84	-4.53783	-205.98	-15.073	-84	-48.2267	-40.5841	-35.9133
-84	-4.56435	-205.927	-14.9935	-84	-48.1559	-40.5841	-35.8957
-84	-4.61739	-205.768	-14.9935	-84	-48.3328	-40.4954	-36.002
-84	-4.61739	-205.423	-15.0465	-84	-48.6336	-40.4777	-35.9487
-84	-4.67043	-205.131	-14.967	-84	-48.8812	-40.5487	-35.931
-84	-4.59087	-204.813	-14.8609	-84	-49.1467	-40.5664	-35.8426
-84	-4.59087	-204.892	-14.8343	-84	-49.2528	-40.5664	-35.7896
-83	-4.69696	-205.105	-14.6748	-83	-49.3235	-40.531	-35.7188
-83	-4.56435	-205.105	-14.6217	-83	-49.3058	-40.5487	-35.6835
-83	-4.61739	-204.946	-14.383	-83	-49.182	-40.5133	-35.6835
-83	-4.45826	-204.999	-14.3035	-83	-49.1113	-40.3539	-35.6658
-83	-4.43174	-205.343	-14.277	-83	-49.1997	-40.1948	-35.6481
-83	-4.45826	-205.37	-14.2239	-83	-49.2881	-40.0533	-35.6658
-83	-4.45826	-205.529	-14.1178	-83	-49.2173	-39.9823	-35.7188
-83	-4.27261	-205.29	-14.1709	-83	-49.0759	-39.9823	-35.7365
-83	-4.21957	-204.76	-14.0383	-83	-48.9519	-39.947	-35.7896
-83	-4.24609	-204.946	-14.0648	-83	-48.722	-39.8586	-35.8072
-83	-4.13957	-205.184	-14.3035	-83	-48.5449	-39.8586	-35.8249
-83	-4.13957	-205.397	-14.4626	-83	-48.2267	-39.7348	-35.7542
-83	-4.03348	-205.688	-14.5157	-83	-47.9788	-39.6287	-35.7012
-83	-4.13957	-206.14	-14.6483	-83	-47.802	-39.5403	-35.6658
-83	-4.24609	-206.352	-14.7283	-83	-47.6783	-39.2748	-35.7188
-83	-4.24609	-206.219	-14.8078	-83	-47.5545	-39.2217	-35.8072
-83	-4.24609	-205.848	-14.9404	-83	-47.4481	-39.1864	-35.8249
-83	-4.24609	-205.635	-14.8874	-83	-47.3067	-39.2394	-35.8957
-83	-4.27261	-205.37	-14.8078	-83	-47.3597	-39.4516	-35.8426
-82	-4.27261	-205.397	-14.7283	-82	-47.4481	-39.5403	-35.7719
-82	-4.24609	-205.688	-14.7283	-82	-47.6075	-39.5933	-35.7542
-82	-4.21957	-205.768	-14.8609	-82	-47.5365	-39.7878	-35.6835
-82	-4.32565	-205.768	-15.02	-82	-47.4304	-39.8762	-35.7719
-82	-4.24609	-205.609	-14.967	-82	-47.1652	-40.1241	-35.6835
-82	-4.13957	-205.29	-14.9404	-82	-47.0591	-40.2301	-35.5597
-82	-4.19304	-205.052	-14.9404	-82	-47.0768	-40.2832	-35.5067
-82	-4.19304	-204.68	-14.7283	-82	-47.289	-40.2301	-35.4533
-82	-4.21957	-204.415	-14.6483	-82	-47.5012	-40.1948	-35.3649
-82	-4.29913	-204.415	-14.4891	-82	-47.6252	-40.2125	-35.2765
-82	-4.45826	-204.256	-14.4361	-82	-47.6959	-40.2832	-35.2765
-82	-4.5113	-204.017	-14.4891	-82	-47.8374	-40.3539	-35.3119
-82	-4.27261	-203.592	-14.4361	-82	-47.9612	-40.4423	-35.2942
-82	-4.11304	-202.929	-14.5687	-82	-47.9081	-40.3716	-35.3119
-82	-4.16652	-202.451	-14.6217	-82	-47.9435	-40.2125	-35.3472
-82	-4.24609	-202.212	-14.6748	-82	-47.7313	-40.071	-35.3119
-82	-4.21957	-202.08	-14.8078	-82	-47.5899	-39.8939	-35.1881
-82	-4.29913	-201.92	-14.8078	-82	-47.3774	-39.5933	-35.2412
-81	-4.32565	-201.893	-14.8078	-81	-47.2536	-39.3632	-35.2588
-81	-4.19304	-201.708	-14.7283	-81	-47.2183	-39.2394	-35.3296
-81	-4.21957	-201.337	-14.7283	-81	-46.9351	-39.0449	-35.3472
-81	-4.19304	-201.071	-14.6483	-81	-46.5638	-38.9739	-35.3649
-81	-4.08652	-200.991	-14.5157	-81	-46.1568	-38.9916	-35.2765
-81	-4.13957	-200.991	-14.4626	-81	-45.9974	-38.8855	-35.2765
-81	-4.08652	-201.071	-14.5952	-81	-45.8559	-38.8501	-35.2412
-81	-4.13957	-200.832	-14.9404	-81	-45.9443	-38.8325	-35.1704
-81	-4.06	-200.912	-14.9139	-81	-45.9974	-38.7971	-35.1528
-81	-4.00696	-200.832	-14.8609	-81	-45.8913	-38.8678	-35.082
-81	-4.08652	-201.044	-14.9139	-81	-46.0684	-38.9032	-35.0643
-81	-4.19304	-201.124	-14.8343	-81	-46.2099	-39.0096	-35.0643
-81	-4.24609	-201.363	-14.9935	-81	-46.4574	-39.0272	-34.958
-81	-4.27261	-201.496	-15.1261	-81	-46.5638	-38.9739	-34.958
-81	-4.13957	-201.681	-14.967	-81	-46.3867	-38.9916	-34.9049
-81	-4.13957	-201.814	-15.073	-81	-46.1214	-39.0626	-34.9049
-81	-4.06	-201.814	-15.1526	-81	-45.9797	-39.0449	-34.9759
-81	-4.16652	-201.655	-15.0465	-81	-45.9267	-39.2041	-35.029
-80	-4.19304	-201.177	-14.967	-80	-45.962	-39.3101	-35.029
-80	-4.19304	-200.885	-14.9404	-80	-45.9797	-39.2217	-35.0113
-80	-4.24609	-200.938	-14.8343	-80	-45.909	-39.1687	-34.9759
-80	-4.35217	-200.7	-14.9404	-80	-45.9267	-39.0803	-34.9049
-80	-4.3787	-200.036	-14.8874	-80	-45.8383	-38.9562	-34.7635
-80	-4.43174	-199.638	-14.7283	-80	-45.8206	-38.9209	-34.7104
-80	-4.5113	-199.718	-14.6483	-80	-45.7852	-38.7617	-34.7104
-80	-4.43174	-199.85	-14.4891	-80	-45.9443	-38.7087	-34.6928
-80	-4.35217	-199.558	-14.6748	-80	-46.0684	-38.7087	-34.6751
-80	-4.32565	-199.293	-14.6748	-80	-46.2099	-38.7617	-34.6574
-80	-4.40522	-199.081	-14.5952	-80	-46.2983	-38.7441	-34.6928
-80	-4.3787	-199.187	-14.6483	-80	-46.3513	-38.7264	-34.622
-80	-4.29913	-199.187	-14.6483	-80	-46.369	-38.7087	-34.5159
-80	-4.29913	-199.134	-14.7548	-80	-46.3159	-38.7087	-34.4626
-80	-4.21957	-199.028	-14.7813	-80	-46.2099	-38.7087	-34.5159
-80	-4.24609	-199.134	-14.7013	-80	-46.1214	-38.6026	-34.4449
-80	-4.03348	-198.842	-14.8078	-80	-46.0861	-38.4078	-34.3919
-80	-4.08652	-198.683	-14.8078	-80	-45.8913	-38.2133	-34.3212
-80	-3.98043	-198.656	-14.8874	-80	-45.6968	-38.1426	-34.3212
-79	-4.00696	-198.656	-14.7813	-79	-45.7852	-38.0188	-34.2504
-79	-4.06	-198.709	-14.5952	-79	-46.0151	-37.8594	-34.2504
-79	-3.92739	-198.709	-14.5687	-79	-46.2452	-37.8771	-34.2681
-79	-3.8213	-199.054	-14.4361	-79	-46.2275	-37.8594	-34.1443
-79	-3.95391	-199.213	-14.5952	-79	-46.2629	-37.8064	-34.1797
-79	-3.87435	-199.107	-14.6217	-79	-46.2629	-37.771	-34.2328
-79	-3.87435	-198.603	-14.5952	-79	-46.1038	-37.7357	-34.3388
-79	-3.8213	-197.966	-14.6483	-79	-46.0684	-37.7533	-34.4449
-79	-3.87435	-197.17	-14.6483	-79	-46.1391	-37.7357	-34.4983
-79	-3.92739	-196.666	-14.6748	-79	-46.0151	-37.8594	-34.4096
-79	-3.87435	-196.48	-14.5422	-79	-45.9797	-37.8948	-34.4096
-79	-3.84783	-196.453	-14.5687	-79	-46.0328	-37.9301	-34.4806
-79	-3.84783	-196.507	-14.5157	-79	-46.0507	-37.9301	-34.4449
-79	-3.66217	-196.693	-14.4891	-79	-46.1214	-37.9125	-34.3742
-79	-3.60913	-196.719	-14.4361	-79	-46.0507	-37.8948	-34.3742
-79	-3.60913	-196.374	-14.383	-79	-46.0151	-37.8771	-34.3388
-79	-3.6887	-195.817	-14.1974	-79	-45.9267	-37.7357	-34.2858
-79	-3.6887	-195.498	-14.2239	-79	-45.8206	-37.6119	-34.2328
-79	-3.79478	-195.02	-14.1709	-79	-45.7852	-37.5941	-34.1443
-78	-3.6887	-194.596	-14.2239	-78	-45.4136	-37.4348	-34.109
-78	-3.6887	-194.384	-14.1709	-78	-45.06	-37.3641	-33.9852
-78	-3.60913	-194.463	-13.9852	-78	-44.989	-37.2757	-33.9319
-78	-3.66217	-194.277	-13.9052	-78	-45.1838	-37.2403	-33.9675
-78	-3.50304	-194.277	-13.9583	-78	-45.4136	-37.0635	-33.9496
-78	-3.66217	-193.986	-14.0648	-78	-45.3606	-36.9571	-34.0029
-78	-3.58261	-193.587	-14.0648	-78	-45.449	-36.8333	-33.9675
-78	-3.6887	-193.375	-14.1974	-78	-45.4313	-36.7096	-34.0029
-78	-3.60913	-193.19	-14.2504	-78	-45.4136	-36.5328	-34.0206
-78	-3.58261	-193.137	-14.2239	-78	-45.449	-36.4087	-33.9852
-78	-3.71522	-193.137	-14.2239	-78	-45.3075	-36.4087	-33.9496
-78	-3.84783	-192.791	-14.2504	-78	-45.06	-36.3557	-33.9319
-78	-4.00696	-192.42	-14.1178	-78	-44.9536	-36.1965	-33.8435
-78	-3.98043	-192.234	-14.0383	-78	-44.7591	-36.0728	-33.8258
-78	-3.95391	-192.128	-13.8522	-78	-44.5823	-35.9487	-33.8612
-78	-3.84783	-192.712	-13.8522	-78	-44.3168	-35.9133	-33.6843
-78	-3.95391	-193.137	-13.7726	-78	-44.1046	-35.9487	-33.5783
-77	-3.98043	-193.455	-13.7196	-77	-44.14	-36.0374	-33.5783
-77	-3.92739	-193.747	-13.5604	-77	-43.9983	-36.0197	-33.6667
-77	-4.03348	-194.012	-13.6135	-77	-43.9099	-36.0728	-33.7374
-77	-4.19304	-194.171	-13.64	-77	-43.7684	-36.1788	-33.6843
-77	-4.27261	-193.986	-13.6135	-77	-43.8391	-36.1788	-33.5959
-77	-4.32565	-193.587	-13.64	-77	-43.9806	-36.1788	-33.5606
-77	-4.24609	-193.057	-13.7726	-77	-44.1046	-36.1788	-33.4365
-77	-4.32565	-192.659	-13.5604	-77	-44.2284	-36.3026	-33.4188
-77	-4.21957	-192.526	-13.5604	-77	-44.3875	-36.4441	-33.3658
-77	-4.35217	-192.5	-13.3483	-77	-44.4229	-36.391	-33.2951
-77	-4.27261	-192.738	-13.4278	-77	-44.3875	-36.391	-33.2774
-77	-4.29913	-192.791	-13.5074	-77	-44.3345	-36.5151	-33.1713
-77	-4.24609	-192.659	-13.587	-77	-44.4406	-36.5681	-33.1006
-77	-4.11304	-192.447	-13.4013	-77	-44.5646	-36.6035	-33.1006
-77	-4.13957	-192.261	-13.1622	-77	-44.653	-36.5151	-33.0829
-77	-4.11304	-192.022	-13.1357	-77	-44.6	-36.5151	-33.189
-77	-4.16652	-191.544	-13.0826	-77	-44.6177	-36.4974	-33.242
-77	-4.21957	-191.013	-13.1091	-77	-44.5823	-36.2672	-33.2951
-77	-4.21957	-190.695	-13.1622	-77	-44.7768	-36.2319	-33.2597
-76	-4.29913	-190.43	-13.1357	-76	-44.9536	-36.1788	-33.2774
-76	-4.21957	-190.217	-13.1357	-76	-44.9183	-36.1965	-33.3304
-76	-4.24609	-190.138	-13.1091	-76	-45.0423	-36.1788	-33.2243
-76	-4.27261	-190.138	-13.1091	-76	-45.0777	-36.1965	-33.1536
-76	-4.24609	-189.713	-13.1357	-76	-44.989	-36.1435	-33.0299
-76	-4.16652	-189.076	-13.1357	-76	-45.0777	-36.1612	-32.9235
-76	-4.06	-188.36	-13.003	-76	-44.9713	-36.1081	-32.8704
-76	-4.08652	-187.776	-13.003	-76	-44.9536	-36.0904	-32.8174
-76	-4.06	-187.113	-12.95	-76	-45.0067	-36.0551	-32.8174
-76	-4.03348	-186.741	-12.9765	-76	-44.9536	-36.0374	-32.7467
-76	-3.95391	-186.688	-13.0826	-76	-44.9536	-35.8957	-32.7643
-76	-3.95391	-186.582	-13.1622	-76	-44.8475	-35.8426	-32.729
-76	-3.90087	-186.317	-13.2422	-76	-44.8475	-35.8426	-32.6406
-76	-3.74174	-185.839	-13.1887	-76	-44.9536	-35.7896	-32.6229
-76	-3.84783	-185.52	-13.2687	-76	-44.9713	-35.7719	-32.6229
-76	-3.87435	-185.68	-13.2687	-76	-44.8475	-35.6835	-32.5168
-76	-3.8213	-185.892	-13.1091	-76	-44.8829	-35.6835	-32.5168
-76	-3.66217	-186.502	-13.1091	-76	-44.8829	-35.7188	-32.4636
-76	-3.71522	-186.98	-13.1357	-76	-44.8829	-35.7188	-32.3751
-76	-3.60913	-187.59	-13.1622	-76	-44.7945	-35.7365	-32.3751
-75	-3.58261	-188.121	-13.2157	-75	-44.653	-35.6481	-32.4281
-75	-3.60913	-188.2	-13.2422	-75	-44.5823	-35.5951	-32.5345
-75	-3.71522	-188.174	-13.1091	-75	-44.3875	-35.471	-32.6229
-75	-3.66217	-188.015	-13.0826	-75	-44.2814	-35.4003	-32.6052
-75	-3.71522	-187.988	-12.8704	-75	-44.2107	-35.5067	-32.6406
-75	-3.76826	-188.147	-12.8174	-75	-44.0159	-35.489	-32.6052
-75	-3.8213	-187.962	-12.897	-75	-43.8745	-35.5243	-32.6406
-75	-3.95391	-187.67	-12.897	-75	-43.6623	-35.4533	-32.5875
-75	-3.98043	-187.378	-12.95	-75	-43.5739	-35.3649	-32.5345
-75	-4.06	-187.192	-12.95	-75	-43.68	-35.3296	-32.4991
-75	-4.19304	-186.821	-12.8704	-75	-43.6093	-35.2588	-32.5345
-75	-4.21957	-186.051	-12.7378	-75	-43.68	-35.3119	-32.5345
-75	-4.24609	-185.494	-12.7643	-75	-43.733	-35.2765	-32.4814
-75	-4.21957	-184.538	-12.7113	-75	-43.7507	-35.1704	-32.4636
-75	-3.98043	-183.557	-12.7113	-75	-43.7507	-35.1528	-32.4281
-75	-3.95391	-183.291	-12.7643	-75	-43.4852	-35.0467	-32.3751
-74	-3.90087	-183.026	-12.7378	-74	-43.3261	-35.0113	-32.4104
-74	-4.03348	-182.389	-12.7643	-74	-43.2377	-34.9049	-32.3574
-74	-3.98043	-181.752	-12.7909	-74	-43.1316	-34.958	-32.269
-74	-3.98043	-181.274	-12.95	-74	-42.9722	-34.9759	-32.1983
-74	-3.95391	-180.983	-12.9765	-74	-42.7777	-34.9936	-32.1983
-74	-3.87435	-180.558	-13.003	-74	-42.6362	-35.029	-32.1275
-74	-4.00696	-180.372	-12.95	-74	-42.4591	-34.9759	-32.1099
-74	-3.87435	-180.664	-12.7909	-74	-42.3707	-34.9759	-32.1099
-74	-3.79478	-180.743	-12.8439	-74	-42.2116	-35.029	-32.0745
-74	-3.58261	-180.93	-12.8174	-74	-42.1939	-34.9403	-31.9861
-74	-3.74174	-181.327	-12.9235	-74	-42.1409	-34.9226	-31.9504
-74	-3.92739	-181.726	-13.1091	-74	-42.0525	-34.8872	-31.862
-74	-3.95391	-182.256	-13.1622	-74	-42.1586	-34.6751	-31.7559
-74	-4.00696	-182.31	-13.1887	-74	-42.2646	-34.5513	-31.7029
-74	-3.8213	-182.017	-13.2687	-74	-42.2823	-34.4806	-31.7206
-74	-3.8213	-181.858	-13.1357	-74	-42.247	-34.4272	-31.7029
-74	-3.95391	-181.673	-13.1357	-74	-42.1232	-34.3035	-31.5438
-74	-3.90087	-181.195	-13.003	-74	-41.9638	-34.2504	-31.5261
-74	-3.87435	-180.93	-12.9235	-74	-41.7693	-34.2151	-31.4554
-73	-3.71522	-180.372	-12.897	-73	-41.6278	-34.2504	-31.4554
-73	-3.76826	-180.24	-13.003	-73	-41.5038	-34.1797	-31.4197
-73	-3.74174	-180.24	-13.003	-73	-41.433	-34.2328	-31.3313
-73	-3.63565	-180.187	-12.9765	-73	-41.327	-34.2151	-31.3136
-73	-3.66217	-179.841	-12.9235	-73	-41.1855	-34.162	-31.2606
-73	-3.63565	-179.576	-12.7113	-73	-41.1855	-34.0559	-31.2429
-73	-3.6887	-179.257	-12.7643	-73	-41.1325	-33.9675	-31.3313
-73	-3.74174	-179.417	-12.7378	-73	-41.1855	-34.0029	-31.0838
-73	-3.71522	-179.682	-12.6848	-73	-41.1678	-34.0029	-30.9243
-73	-3.71522	-180.08	-12.6848	-73	-41.3093	-34.0383	-30.8536
-73	-3.66217	-180	-12.6317	-73	-41.2739	-34.0736	-30.8006
-73	-3.45	-179.841	-12.5257	-73	-41.1148	-34.162	-30.8006
-73	-3.42348	-179.709	-12.3661	-73	-41.0264	-34.2151	-30.8183
-73	-3.42348	-179.656	-12.3926	-73	-41.1855	-34.3035	-30.8713
-73	-3.31696	-179.947	-12.3926	-73	-41.2562	-34.2681	-30.8713
-73	-3.26391	-180.213	-12.3661	-73	-41.3624	-34.1443	-30.7829
-73	-3.18435	-180.346	-12.313	-73	-41.4154	-34.109	-30.7829
-72	-3.1313	-180.611	-12.1804	-72	-41.3446	-34.0736	-30.7122
-73	-3.29043	-180.425	-12.3661	-73	-41.1855	-34.0029	-30.6414
-72	-3.29043	-180.187	-12.4191	-72	-41.0971	-33.8788	-30.6768
-72	-3.26391	-180.027	-12.4191	-72	-41.0794	-33.8081	-30.6768
-72	-3.10478	-179.788	-12.313	-72	-41.0794	-33.7728	-30.6061
-72	-3.18435	-179.788	-12.313	-72	-41.0617	-33.6136	-30.6238
-72	-3.10478	-179.788	-12.3661	-72	-40.9023	-33.6136	-30.553
-72	-3.21087	-179.947	-12.4991	-72	-40.9023	-33.5252	-30.5354
-72	-3.29043	-180.16	-12.5787	-72	-40.8846	-33.5252	-30.5177
-72	-3.29043	-180.558	-12.4457	-72	-40.8846	-33.5075	-30.447
-72	-3.31696	-180.93	-12.4457	-72	-40.7432	-33.3835	-30.429
-72	-3.37	-180.93	-12.3926	-72	-40.4777	-33.3128	-30.3759
-72	-3.34348	-180.743	-12.4457	-72	-40.2125	-33.3128	-30.3936
-72	-3.31696	-180.637	-12.2865	-72	-40.1417	-33.3128	-30.447
-72	-3.29043	-180.743	-12.2865	-72	-40.071	-33.2774	-30.5177
-72	-3.31696	-180.293	-12.1804	-72	-40.1417	-33.189	-30.5
-72	-3.34348	-179.974	-12.26	-72	-40.1241	-33.189	-30.5354
-72	-3.26391	-179.364	-12.26	-72	-40.2301	-33.1713	-30.4646
-72	-3.39696	-178.807	-12.207	-72	-40.407	-33.1183	-30.5177
-72	-3.37	-178.302	-12.1539	-72	-40.3893	-33.0475	-30.4646
-71	-3.39696	-178.037	-12.0743	-71	-40.4777	-33.0475	-30.5707
-71	-3.47652	-177.904	-12.0743	-71	-40.5664	-33.0475	-30.6238
-71	-3.47652	-177.878	-12.1274	-71	-40.7432	-33.1006	-30.6061
-71	-3.45	-177.745	-12.0743	-71	-40.7609	-33.0652	-30.553
-71	-3.45	-177.188	-11.8091	-71	-40.973	-33.0652	-30.5177
-71	-3.45	-176.683	-11.7826	-71	-41.0084	-33.0652	-30.429
-71	-3.45	-176.259	-11.8091	-71	-41.0441	-33.2243	-30.3406
-71	-3.42348	-176.232	-11.8091	-71	-41.1678	-33.2597	-30.2522
-71	-3.39696	-176.02	-11.8091	-71	-41.0617	-33.4012	-30.2168
-71	-3.47652	-176.02	-11.7561	-71	-41.0794	-33.2774	-30.1461
-71	-3.47652	-175.702	-11.7561	-71	-41.2032	-33.1713	-29.987
-71	-3.45	-175.091	-11.7296	-71	-41.2562	-33.0829	-29.8806
-71	-3.37	-174.72	-11.8357	-71	-41.3093	-32.9768	-29.8099
-71	-3.31696	-174.72	-11.8091	-71	-41.3093	-32.8351	-29.7392
-71	-3.34348	-174.507	-11.9948	-71	-41.2739	-32.6583	-29.633
-71	-3.29043	-174.242	-12.207	-71	-41.2562	-32.4104	-29.5446
-70	-3.31696	-174.003	-12.3396	-70	-41.2032	-32.269	-29.4916
-70	-3.39696	-173.738	-12.26	-70	-41.0441	-32.1629	-29.4206
-70	-3.34348	-173.685	-12.3396	-70	-40.92	-32.1806	-29.4739
-70	-3.18435	-173.817	-12.313	-70	-40.6901	-32.2159	-29.4206
-70	-3.23739	-173.711	-12.1539	-70	-40.5841	-32.2159	-29.3852
-70	-3.26391	-173.552	-11.9683	-70	-40.3716	-32.2513	-29.4206
-70	-3.1313	-173.021	-11.9152	-70	-40.2478	-32.3397	-29.3499
-70	-3.34348	-172.677	-11.9152	-70	-40.1594	-32.3928	-29.4029
-70	-3.42348	-172.57	-11.9683	-70	-40.0357	-32.3928	-29.2438
-70	-3.23739	-172.464	-12.1009	-70	-39.9116	-32.4281	-29.12
-70	-3.26391	-172.437	-12.26	-70	-39.7348	-32.4636	-29.1554
-70	-3.29043	-172.809	-12.2865	-70	-39.6817	-32.5522	-29.0846
-70	-3.21087	-172.862	-12.4457	-70	-39.6287	-32.5168	-28.9962
-70	-3.23739	-172.677	-12.4191	-70	-39.6464	-32.5699	-28.8546
-70	-3.26391	-172.623	-12.4726	-70	-39.6994	-32.4281	-28.7838
-70	-3.26391	-172.411	-12.5522	-70	-39.7171	-32.3574	-28.7308
-70	-3.26391	-172.358	-12.5787	-70	-39.7701	-32.322	-28.7131
-70	-3.47652	-172.65	-12.3396	-70	-39.7348	-32.322	-28.5715
-70	-3.37	-172.305	-12.1539	-70	-39.7171	-32.1983	-28.5892
-69	-3.39696	-171.694	-12.1274	-69	-39.5933	-32.2336	-28.5715
-69	-3.37	-171.058	-12.0743	-69	-39.7878	-32.1452	-28.6246
-69	-3.18435	-170.527	-11.9948	-69	-39.947	-32.1983	-28.5361
-69	-3.1313	-170.208	-11.9948	-69	-40.0533	-32.1983	-28.3946
-69	-3.23739	-169.863	-12.0743	-69	-39.947	-32.0922	-28.3062
-69	-3.15783	-169.731	-12.2335	-69	-40.071	-32.0038	-28.3062
-69	-3.15783	-169.412	-12.313	-69	-40.1948	-31.9861	-28.2177
-69	-3.23739	-169.2	-12.1009	-69	-40.2478	-31.8443	-28.3062
-69	-3.1313	-168.961	-12.1804	-69	-40.2832	-31.7913	-28.3062
-69	-3.29043	-169.12	-12.1539	-69	-40.3362	-31.7736	-28.3062
-69	-3.21087	-169.386	-12.1274	-69	-40.3009	-31.7736	-28.2531
-69	-3.31696	-169.492	-11.9948	-69	-40.3186	-31.7736	-28.2885
-69	-3.42348	-169.306	-12.0213	-69	-40.1948	-31.862	-28.1823
-69	-3.29043	-169.067	-11.9152	-69	-40.018	-31.9684	-28.0939
-69	-3.26391	-169.12	-11.7296	-69	-39.947	-32.0745	-28.0231
-69	-3.23739	-168.988	-11.7296	-69	-39.9116	-32.0214	-27.9877
-69	-3.18435	-168.908	-11.703	-69	-39.8939	-31.9684	-28.0939
-69	-3.02522	-168.643	-11.7296	-69	-39.8232	-31.8797	-28.0408
-69	-3.02522	-168.351	-11.6496	-69	-39.7525	-31.862	-28.0585
-68	-2.97217	-167.953	-11.623	-68	-39.6817	-31.809	-28.1116
-68	-2.97217	-167.634	-11.7296	-68	-39.6817	-31.7913	-28.0054
-68	-2.97217	-167.449	-11.7826	-68	-39.8055	-31.7383	-28.0054
-68	-2.97217	-167.13	-11.8091	-68	-39.8055	-31.7029	-28.0762
-68	-3.05174	-167.024	-11.8091	-68	-39.7171	-31.7206	-28.0408
-68	-2.97217	-167.29	-11.8357	-68	-39.6287	-31.6145	-28.0408
-68	-2.97217	-167.793	-11.8357	-68	-39.5049	-31.5438	-27.97
-68	-2.89261	-168.006	-11.7296	-68	-39.3809	-31.4907	-27.9877
-68	-2.97217	-168.43	-11.5435	-68	-39.2217	-31.4374	-27.8639
-68	-2.9987	-168.537	-11.3843	-68	-39.2571	-31.2606	-27.8285
-68	-2.9987	-168.139	-11.1191	-68	-39.2217	-31.2959	-27.8108
-68	-2.97217	-167.98	-11.2252	-68	-39.1333	-31.1899	-27.7577
-68	-3.05174	-167.793	-11.4109	-68	-38.9739	-31.0838	-27.74
-68	-3.10478	-167.847	-11.4904	-68	-38.9916	-31.013	-27.7047
-68	-3.10478	-167.873	-11.3843	-68	-38.8855	-30.9777	-27.687
-68	-3.05174	-167.793	-11.3843	-68	-39.0626	-30.942	-27.5985
-68	-2.97217	-167.926	-11.2783	-68	-39.1687	-30.942	-27.4747
-68	-2.9987	-167.82	-11.517	-68	-39.1157	-31.013	-27.4747
-67	-2.97217	-168.086	-11.57	-67	-39.0449	-31.013	-27.3862
-67	-3.18435	-168.165	-11.8887	-67	-39.0096	-31.0661	-27.3508
-67	-3.18435	-167.953	-11.9152	-67	-39.0626	-31.0484	-27.3685
-67	-3.1313	-167.661	-11.8887	-67	-39.1333	-30.9954	-27.3685
-67	-2.9987	-167.528	-11.9152	-67	-38.9739	-30.942	-27.5277
-67	-2.94565	-167.475	-11.7826	-67	-38.9386	-30.9954	-27.5277
-67	-2.81304	-167.29	-11.8091	-67	-38.8501	-31.0838	-27.4923
-67	-2.89261	-167.183	-11.8091	-67	-38.9032	-31.1191	-27.4747
-67	-2.9987	-167.157	-11.7561	-67	-38.9386	-31.0661	-27.2977
-67	-2.94565	-166.918	-11.7296	-67	-38.9032	-31.0307	-27.3862
-67	-3.05174	-166.6	-11.6496	-67	-38.7617	-30.9243	-27.3685
-67	-2.94565	-166.6	-11.623	-67	-38.5672	-30.9777	-27.2801
-67	-2.91913	-166.706	-11.4639	-67	-38.3725	-30.9243	-27.2447
-67	-2.94565	-166.812	-11.3313	-67	-38.2133	-30.8359	-27.2977
-67	-2.9987	-166.679	-11.3048	-67	-38.1426	-30.6591	-27.3331
-67	-3.07826	-165.963	-11.2783	-67	-38.0188	-30.6238	-27.4216
-67	-3.07826	-165.538	-11.3048	-67	-37.9125	-30.5177	-27.3685
-66	-3.05174	-165.06	-11.3578	-66	-38.0365	-30.4113	-27.2977
-66	-2.94565	-164.768	-11.2783	-66	-38.1426	-30.4646	-27.3508
-66	-2.86609	-164.317	-11.3578	-66	-38.231	-30.447	-27.3685
-66	-2.81304	-163.946	-11.4109	-66	-38.231	-30.3406	-27.2977
-66	-2.89261	-163.76	-11.4109	-66	-38.2841	-30.2875	-27.3862
-66	-2.91913	-163.574	-11.3048	-66	-38.3194	-30.2345	-27.4039
-66	-2.91913	-163.335	-11.2252	-66	-38.3901	-30.1284	-27.3685
-66	-2.89261	-162.964	-11.3048	-66	-38.3371	-30.1107	-27.2624
-66	-2.86609	-162.645	-11.2517	-66	-38.2664	-30.1638	-27.2093
-66	-2.89261	-162.486	-11.4109	-66	-38.231	-30.1991	-27.227
-66	-2.78652	-162.592	-11.6496	-66	-38.2133	-30.2345	-27.0854
-66	-2.78652	-162.486	-11.623	-66	-38.0365	-30.1284	-27.0678
-66	-2.86609	-162.407	-11.5965	-66	-37.9301	-30.1107	-26.9439
-66	-2.83957	-162.539	-11.7826	-66	-37.9301	-30.1284	-26.9262
-66	-2.97217	-162.672	-11.9683	-66	-37.8064	-30.1107	-26.8732
-66	-2.91913	-162.566	-11.8622	-66	-37.771	-30.1814	-26.8201
-66	-2.86609	-162.221	-11.9417	-66	-37.7887	-30.0754	-26.7493
-66	-2.83957	-162.168	-11.9683	-66	-37.7533	-30.1284	-26.7316
-65	-2.94565	-161.823	-11.9152	-65	-37.5588	-30.1284	-26.7847
-65	-3.02522	-161.717	-11.6761	-65	-37.4701	-30.1284	-26.7847
-65	-3.02522	-161.637	-11.4904	-65	-37.2933	-30.093	-26.767
-65	-2.9987	-161.425	-11.4639	-65	-37.2403	-30.0577	-26.6963
-65	-2.97217	-161.319	-11.57	-65	-37.2933	-29.987	-26.6963
-65	-2.97217	-161.451	-11.57	-65	-37.4348	-29.9516	-26.8024
-65	-2.91913	-161.557	-11.703	-65	-37.6119	-29.987	-26.7316
-65	-3.02522	-161.743	-11.6761	-65	-37.771	-29.9693	-26.7139
-65	-2.97217	-161.717	-11.7296	-65	-37.8064	-30.04	-26.6609
-65	-2.86609	-161.478	-11.7561	-65	-37.8064	-30.0577	-26.6963
-65	-2.97217	-160.947	-11.7561	-65	-37.8241	-30.0754	-26.7847
-65	-2.91913	-160.31	-11.8887	-65	-37.7357	-30.093	-26.7139
-65	-2.9987	-159.939	-11.7561	-65	-37.6472	-30.1638	-26.7316
-65	-2.89261	-159.939	-11.8091	-65	-37.5235	-30.0577	-26.7493
-65	-2.76	-159.912	-11.7826	-65	-37.5588	-29.9336	-26.8555
-65	-2.81304	-159.753	-11.623	-65	-37.5765	-29.8275	-26.8732
-65	-2.70696	-159.355	-11.5965	-65	-37.5058	-29.7392	-26.7847
-65	-2.78652	-159.275	-11.6496	-65	-37.4878	-29.6861	-26.7493
-64	-2.73348	-158.904	-11.6761	-64	-37.4701	-29.6507	-26.8201
-64	-2.73348	-158.665	-11.6496	-64	-37.4348	-29.633	-26.8378
-64	-2.83957	-159.01	-11.4904	-64	-37.5058	-29.633	-26.767
-64	-2.89261	-159.01	-11.3313	-64	-37.4878	-29.527	-26.7493
-64	-2.83957	-159.01	-11.3048	-64	-37.5058	-29.3499	-26.7316
-64	-2.70696	-158.983	-11.2252	-64	-37.5765	-29.2791	-26.7316
-64	-2.60043	-158.85	-11.3048	-64	-37.6472	-29.2791	-26.7316
-64	-2.57391	-158.85	-11.3313	-64	-37.5941	-29.2614	-26.6609
-64	-2.46783	-158.559	-11.2517	-64	-37.6472	-29.2084	-26.5724
-64	-2.54739	-158.24	-11.2783	-64	-37.5412	-29.173	-26.5547
-64	-2.57391	-158.161	-11.3313	-64	-37.5235	-29.0316	-26.5547
-64	-2.62696	-157.948	-11.4904	-64	-37.2933	-28.8369	-26.5017
-64	-2.54739	-157.736	-11.4374	-64	-37.1519	-28.7661	-26.4132
-64	-2.60043	-157.603	-11.3313	-64	-36.9748	-28.7484	-26.3955
-64	-2.54739	-157.736	-11.2783	-64	-36.8864	-28.8192	-26.3778
-64	-2.60043	-157.763	-11.1191	-64	-36.851	-28.8015	-26.254
-64	-2.68043	-157.577	-10.933	-64	-36.798	-28.8015	-26.1301
-64	-2.70696	-157.444	-10.9865	-64	-36.6565	-28.8015	-26.0417
-64	-2.73348	-157.497	-11.0661	-64	-36.6212	-28.7838	-25.9886
-63	-2.76	-157.444	-11.0926	-63	-36.6565	-28.7131	-25.9709
-63	-2.83957	-157.232	-11.2252	-63	-36.5858	-28.7131	-26.077
-63	-2.78652	-157.02	-11.2517	-63	-36.6388	-28.66	-26.0594
-63	-2.86609	-157.046	-11.1457	-63	-36.7096	-28.5892	-26.0063
-63	-2.73348	-156.967	-11.2517	-63	-36.6742	-28.5538	-25.9709
-63	-2.78652	-156.913	-11.2783	-63	-36.6212	-28.5892	-25.9355
-63	-2.70696	-156.542	-11.2783	-63	-36.7803	-28.6423	-25.8824
-63	-2.76	-156.303	-11.0396	-63	-36.9571	-28.6069	-25.794
-63	-2.83957	-156.091	-11.0396	-63	-37.0635	-28.6069	-25.8117
-63	-2.78652	-155.879	-11.0926	-63	-36.9394	-28.5538	-25.7763
-63	-2.81304	-155.693	-11.0396	-63	-36.9041	-28.6069	-25.6701
-63	-2.76	-155.507	-10.9865	-63	-36.9041	-28.3946	-25.5463
-63	-2.73348	-155.162	-10.96	-63	-36.8333	-28.3239	-25.5286
-63	-2.78652	-155.003	-10.96	-63	-36.9041	-28.3415	-25.3694
-63	-2.60043	-155.082	-10.827	-63	-37.0104	-28.1823	-25.2632
-63	-2.60043	-155.507	-10.7474	-63	-37.0812	-28.2354	-25.2809
-63	-2.62696	-155.772	-10.827	-63	-37.1342	-28.3062	-25.3163
-63	-2.57391	-155.719	-10.88	-63	-37.1342	-28.4123	-25.2809
-62	-2.54739	-155.507	-10.933	-62	-36.9748	-28.4123	-25.3694
-62	-2.60043	-155.268	-11.0396	-62	-36.8333	-28.4831	-25.334
-62	-2.65391	-154.79	-10.933	-62	-36.7803	-28.5538	-25.3871
-62	-2.73348	-154.366	-10.933	-62	-36.6388	-28.6069	-25.3517
-62	-2.68043	-154.153	-10.9065	-62	-36.4087	-28.6423	-25.2632
-62	-2.65391	-153.888	-10.933	-62	-36.1435	-28.6423	-25.334
-62	-2.70696	-153.596	-10.9065	-62	-35.9487	-28.5715	-25.3694
-62	-2.78652	-153.357	-10.9865	-62	-35.8249	-28.4654	-25.3163
-62	-2.70696	-152.8	-10.9865	-62	-35.7012	-28.4123	-25.2632
-62	-2.73348	-152.614	-11.013	-62	-35.6304	-28.3062	-25.2809
-62	-2.65391	-152.323	-11.0926	-62	-35.5597	-28.3062	-25.2279
-62	-2.62696	-151.951	-11.1987	-62	-35.471	-28.2531	-25.2102
-62	-2.73348	-151.606	-11.3313	-62	-35.3472	-28.1823	-25.2102
-62	-2.76	-151.314	-11.2783	-62	-35.1704	-28.1469	-25.0686
-62	-2.78652	-151.261	-11.1987	-62	-34.9759	-28.1469	-25.051
-62	-2.81304	-150.916	-11.2252	-62	-34.9226	-28.1646	-25.0863
-62	-2.76	-150.598	-10.9865	-62	-34.8697	-28.2177	-25.051
-62	-2.81304	-150.624	-10.96	-62	-34.7281	-28.2531	-25.1217
-62	-2.83957	-150.571	-10.8535	-62	-34.569	-28.2354	-25.1394
-61	-2.91913	-150.491	-10.8004	-61	-34.569	-28.1823	-25.1394
-61	-2.91913	-150.598	-10.6413	-61	-34.4096	-28.1292	-25.1925
-61	-2.76	-150.491	-10.4822	-61	-34.2681	-27.9523	-25.0863
-61	-2.78652	-150.253	-10.27	-61	-34.0559	-27.7754	-25.1217
-61	-2.62696	-149.855	-10.4291	-61	-33.9496	-27.7577	-25.104
-61	-2.76	-149.616	-10.4291	-61	-33.7551	-27.7047	-25.0863
-61	-2.81304	-149.563	-10.4026	-61	-33.7197	-27.5985	-25.0156
-61	-2.78652	-148.952	-10.4026	-61	-33.7197	-27.5985	-25.0156
-61	-2.86609	-148.581	-10.2965	-61	-33.7904	-27.6693	-24.9625
-61	-2.78652	-148.05	-10.323	-61	-33.7904	-27.7047	-24.874
-61	-2.83957	-147.679	-10.2435	-61	-33.8435	-27.5985	-24.8033
-61	-2.89261	-147.44	-10.1635	-61	-33.8612	-27.4923	-24.8563
-61	-2.9987	-147.227	-10.217	-61	-33.8965	-27.3685	-24.9802
-61	-3.07826	-147.148	-10.27	-61	-33.8435	-27.3862	-24.9094
-61	-2.9987	-147.36	-10.217	-61	-33.7904	-27.3331	-24.821
-61	-2.97217	-147.573	-10.2435	-61	-33.6667	-27.3862	-24.7148
-61	-2.9987	-147.626	-10.323	-61	-33.6136	-27.3154	-24.6794
-61	-2.83957	-147.626	-10.2965	-61	-33.7374	-27.3685	-24.6617
-60	-2.78652	-147.679	-10.0839	-60	-33.9852	-27.3154	-24.6087
-60	-2.73348	-147.705	-10.1104	-60	-34.1267	-27.3508	-24.6087
-60	-2.86609	-147.679	-9.97783	-60	-34.3212	-27.3685	-24.591
-60	-2.86609	-147.864	-10.0043	-60	-34.4096	-27.4393	-24.5202
-60	-2.70696	-147.732	-9.97783	-60	-34.3742	-27.4393	-24.5025
-60	-2.73348	-147.811	-10.0574	-60	-34.2681	-27.4039	-24.4141
-60	-2.76	-147.891	-10.0574	-60	-34.2151	-27.3331	-24.4671
-60	-2.73348	-147.705	-10.1635	-60	-34.0559	-27.3154	-24.4318
-60	-2.70696	-147.36	-10.1635	-60	-33.8612	-27.2977	-24.5379
-60	-2.70696	-146.883	-10.3761	-60	-33.5783	-27.2801	-24.5556
-60	-2.86609	-146.83	-10.3761	-60	-33.3481	-27.2801	-24.5025
-60	-2.68043	-146.83	-10.2435	-60	-33.0829	-27.2801	-24.4848
-60	-2.60043	-146.883	-10.1904	-60	-33.0299	-27.1562	-24.4494
-60	-2.65391	-146.564	-10.323	-60	-32.9588	-27.0854	-24.3787
-60	-2.78652	-146.299	-10.4822	-60	-32.9945	-27.0501	-24.2548
-60	-2.78652	-146.087	-10.323	-60	-32.8528	-27.0147	-24.2018
-60	-2.76	-146.166	-10.2965	-60	-32.7643	-26.9793	-24.1487
-60	-2.73348	-146.272	-10.3761	-60	-32.6052	-27.0147	-24.1133
-59	-2.78652	-146.378	-10.2965	-59	-32.4636	-26.9793	-24.0602
-59	-2.76	-146.378	-10.2435	-59	-32.4636	-26.8908	-24.0426
-59	-2.76	-146.219	-10.0574	-59	-32.5875	-26.8732	-24.0248
-59	-2.76	-145.821	-10.1635	-59	-32.6229	-26.8378	-24.0072
-59	-2.68043	-145.556	-10.1104	-59	-32.5699	-26.8378	-23.9718
-59	-2.62696	-145.343	-10.137	-59	-32.5699	-26.8378	-23.9718
-59	-2.62696	-145.131	-9.9513	-59	-32.5699	-26.7316	-23.9364
-59	-2.68043	-145.025	-9.97783	-59	-32.5522	-26.5901	-23.8656
-59	-2.68043	-144.574	-9.87174	-59	-32.4814	-26.5724	-23.8656
-59	-2.65391	-144.361	-9.87174	-59	-32.4281	-26.6432	-23.8303
-59	-2.76	-144.043	-9.79217	-59	-32.4458	-26.6609	-23.7772
-59	-2.68043	-143.91	-9.76565	-59	-32.4636	-26.7847	-23.7772
-59	-2.81304	-143.857	-9.76565	-59	-32.4458	-26.8378	-23.7595
-59	-2.76	-143.698	-9.79217	-59	-32.5168	-26.9086	-23.6357
-59	-2.70696	-143.38	-9.87174	-59	-32.4636	-26.8201	-23.7064
-59	-2.68043	-143.167	-9.9513	-59	-32.4636	-26.8024	-23.7418
-59	-2.60043	-143.273	-9.92478	-59	-32.4104	-26.767	-23.6887
-59	-2.60043	-143.114	-9.92478	-59	-32.269	-26.767	-23.671
-59	-2.52087	-143.034	-9.92478	-59	-32.1099	-26.767	-23.6887
-58	-2.52087	-142.928	-9.97783	-58	-31.9684	-26.6609	-23.7064
-58	-2.60043	-142.849	-10.0839	-58	-31.7383	-26.6078	-23.671
-58	-2.57391	-142.716	-10.217	-58	-31.5438	-26.4486	-23.6003
-58	-2.41478	-142.424	-10.0309	-58	-31.349	-26.254	-23.5826
-58	-2.52087	-142.106	-9.89826	-58	-31.3313	-26.1478	-23.6003
-58	-2.52087	-141.787	-9.92478	-58	-31.3136	-26.0948	-23.6179
-58	-2.49435	-141.495	-9.84522	-58	-31.4907	-26.0948	-23.671
-58	-2.62696	-141.177	-9.8187	-58	-31.5438	-26.1124	-23.5118
-58	-2.54739	-140.832	-9.79217	-58	-31.6145	-26.0948	-23.441
-58	-2.62696	-140.487	-9.84522	-58	-31.5968	-26.024	-23.441
-58	-2.60043	-140.169	-9.68609	-58	-31.5614	-26.024	-23.4764
-58	-2.4413	-139.877	-9.73913	-58	-31.4197	-26.0063	-23.5118
-58	-2.41478	-139.558	-9.71261	-58	-31.3313	-25.9886	-23.4764
-58	-2.46783	-139.24	-9.76565	-58	-31.3136	-26.0063	-23.4587
-58	-2.4413	-139.027	-9.8187	-58	-31.1722	-25.9886	-23.4587
-58	-2.46783	-139.213	-9.71261	-58	-31.1191	-25.9001	-23.388
-58	-2.41478	-139.24	-9.68609	-58	-31.2429	-25.9355	-23.388
-57	-2.49435	-139.08	-9.50043	-57	-31.2783	-25.8824	-23.2641
-57	-2.3087	-139.001	-9.28783	-57	-31.2252	-25.9001	-23.211
-57	-2.41478	-138.974	-9.39391	-57	-31.2429	-25.8824	-23.1403
-57	-2.52087	-138.656	-9.55348	-57	-31.1899	-25.9532	-23.0341
-57	-2.52087	-138.311	-9.50043	-57	-31.013	-25.9709	-22.9811
-57	-2.41478	-138.099	-9.63304	-57	-30.8359	-25.9355	-22.9103
-57	-2.46783	-137.966	-9.52696	-57	-30.8359	-25.8294	-22.9457
-57	-2.3087	-137.78	-9.52696	-57	-30.8713	-25.7586	-22.9634
-57	-2.38826	-137.515	-9.55348	-57	-30.8359	-25.6525	-22.9634
-57	-2.4413	-137.409	-9.42043	-57	-30.8713	-25.5994	-22.9811
-57	-2.38826	-137.223	-9.42043	-57	-30.7299	-25.5994	-23.0341
-57	-2.41478	-137.143	-9.44739	-57	-30.8006	-25.6525	-23.0341
-57	-2.33522	-136.984	-9.36739	-57	-30.7475	-25.6878	-23.0164
-57	-2.3087	-136.984	-9.31435	-57	-30.7475	-25.6878	-23.0341
-57	-2.38826	-136.719	-9.34087	-57	-30.7475	-25.5817	-22.9634
-57	-2.28217	-136.851	-9.31435	-57	-30.8183	-25.5817	-22.8219
-57	-2.28217	-136.666	-9.2613	-57	-30.7475	-25.5463	-22.7334
-57	-2.41478	-136.586	-9.23478	-57	-30.7299	-25.5109	-22.6803
-57	-2.41478	-136.613	-9.2613	-57	-30.5884	-25.4755	-22.698
-56	-2.36174	-136.48	-9.18174	-56	-30.447	-25.4402	-22.5919
-56	-2.41478	-136.374	-9.1287	-56	-30.3406	-25.3517	-22.5034
-56	-2.36174	-136.108	-9.23478	-56	-30.1991	-25.2986	-22.4857
-56	-2.3087	-136.029	-9.36739	-56	-29.9516	-25.1748	-22.4326
-56	-2.36174	-136.214	-9.28783	-56	-29.7392	-25.1571	-22.3088
-56	-2.46783	-136.427	-9.44739	-56	-29.6154	-25.2102	-22.3088
-56	-2.38826	-136.268	-9.39391	-56	-29.5977	-25.2279	-22.3265
-56	-2.36174	-135.949	-9.44739	-56	-29.6684	-25.2279	-22.238
-56	-2.28217	-135.763	-9.52696	-56	-29.7568	-25.1217	-22.1496
-56	-2.25565	-135.79	-9.36739	-56	-29.7392	-25.0686	-22.1319
-56	-2.3087	-135.737	-9.36739	-56	-29.8099	-24.9979	-22.0965
-56	-2.33522	-135.631	-9.36739	-56	-29.8275	-25.0156	-22.0965
-56	-2.28217	-135.604	-9.36739	-56	-29.7745	-24.9625	-22.1142
-56	-2.36174	-135.817	-9.36739	-56	-29.6861	-24.9094	-22.0434
-56	-2.38826	-135.923	-9.2613	-56	-29.7038	-24.9094	-21.9373
-56	-2.36174	-135.923	-9.18174	-56	-29.6861	-24.9271	-21.955
-56	-2.33522	-135.71	-9.07565	-56	-29.6154	-24.9094	-22.008
-56	-2.28217	-135.471	-9.10217	-56	-29.6507	-24.9094	-21.9903
-56	-2.20261	-135.18	-9.02261	-56	-29.5623	-24.874	-21.9727
-55	-2.25565	-134.941	-8.91652	-55	-29.5623	-24.8917	-21.8842
-55	-2.22913	-134.569	-8.94304	-55	-29.3675	-24.8387	-21.8311
-55	-2.20261	-134.118	-9.02261	-55	-29.1377	-24.874	-21.8134
-55	-2.22913	-133.747	-8.96957	-55	-29.0316	-24.874	-21.8134
-55	-2.28217	-133.64	-9.02261	-55	-28.9784	-24.7679	-21.8134
-55	-2.22913	-133.481	-9.07565	-55	-28.9608	-24.821	-21.8842
-55	-2.25565	-133.322	-9.07565	-55	-29.0846	-24.8387	-21.9373
-55	-2.22913	-133.189	-9.20826	-55	-29.2261	-24.7502	-21.9196
-55	-2.3087	-133.003	-9.15522	-55	-29.2968	-24.6971	-21.9196
-55	-2.25565	-133.003	-9.02261	-55	-29.3499	-24.6087	-21.8134
-55	-2.25565	-133.03	-8.99609	-55	-29.4029	-24.591	-21.7427
-55	-2.22913	-132.818	-8.86348	-55	-29.4029	-24.5556	-21.8134
-55	-2.09652	-132.791	-8.99609	-55	-29.3322	-24.5379	-21.8842
-55	-2.20261	-132.871	-8.94304	-55	-29.2084	-24.5556	-21.9019
-55	-1.99043	-132.791	-8.99609	-55	-29.1377	-24.4848	-21.8842
-55	-2.14957	-132.606	-9.10217	-55	-29.1023	-24.4848	-21.7781
-55	-2.07	-132.234	-9.07565	-55	-29.1023	-24.3079	-21.7603
-55	-2.28217	-131.969	-9.10217	-55	-29.1023	-24.1487	-21.725
-54	-2.22913	-131.73	-9.15522	-54	-29.3499	-24.0956	-21.725
-54	-2.33522	-131.517	-9.18174	-54	-29.4739	-24.0072	-21.6896
-54	-2.25565	-131.464	-9.20826	-54	-29.5446	-23.9541	-21.6011
-54	-2.22913	-131.65	-9.28783	-54	-29.6154	-23.8303	-21.5658
-54	-2.33522	-131.438	-9.23478	-54	-29.5977	-23.8126	-21.6188
-54	-2.33522	-131.279	-9.07565	-54	-29.5446	-23.7949	-21.5834
-54	-2.33522	-131.146	-9.20826	-54	-29.527	-23.8126	-21.5481
-54	-2.22913	-131.199	-9.10217	-54	-29.4386	-23.7949	-21.4773
-54	-2.22913	-131.226	-9.07565	-54	-29.3322	-23.7595	-21.4419
-54	-2.28217	-131.279	-9.02261	-54	-29.3145	-23.7772	-21.3712
-54	-2.14957	-131.358	-8.86348	-54	-29.2261	-23.8126	-21.2827
-54	-2.17609	-131.173	-8.83696	-54	-29.067	-23.7064	-21.2473
-54	-2.20261	-130.933	-9.02261	-54	-29.0139	-23.6357	-21.1766
-54	-2.17609	-130.695	-8.91652	-54	-28.8546	-23.6179	-21.0704
-54	-2.28217	-130.217	-8.83696	-54	-28.66	-23.5649	-21.035
-54	-2.25565	-129.925	-8.96957	-54	-28.6246	-23.5118	-20.9819
-54	-2.33522	-129.687	-8.89	-54	-28.6777	-23.3703	-20.8758
-53	-2.22913	-129.766	-8.86348	-53	-28.7308	-23.2818	-20.8581
-53	-2.14957	-129.501	-8.83696	-53	-28.7661	-23.2288	-20.9289
-53	-2.09652	-129.394	-8.83696	-53	-28.8369	-23.1934	-20.9112
-53	-2.22913	-129.076	-8.83696	-53	-28.9784	-23.1934	-20.9819
-53	-2.12304	-128.651	-8.73087	-53	-28.943	-23.1049	-20.8935
-53	-2.25565	-128.36	-8.5713	-53	-28.8546	-23.0341	-20.8935
-53	-2.25565	-128.2	-8.62435	-53	-28.8723	-22.9988	-20.9289
-53	-2.28217	-128.094	-8.65087	-53	-28.943	-22.9988	-20.9643
-53	-2.38826	-127.802	-8.70435	-53	-28.8369	-22.8749	-20.9643
-53	-2.36174	-127.404	-8.73087	-53	-28.6954	-22.8041	-20.9643
-53	-2.33522	-127.298	-8.73087	-53	-28.6954	-22.8572	-20.8935
-53	-2.22913	-127.059	-8.83696	-53	-28.6423	-22.7865	-20.8227
-53	-2.28217	-126.714	-8.81043	-53	-28.6069	-22.8219	-20.8404
-53	-2.22913	-126.555	-8.73087	-53	-28.5538	-22.8395	-20.7873
-53	-2.12304	-126.396	-8.70435	-53	-28.5538	-22.8219	-20.6989
-53	-2.17609	-126.422	-8.75739	-53	-28.6069	-22.8572	-20.6104
-53	-2.28217	-126.396	-8.70435	-53	-28.5008	-22.7688	-20.575
-53	-2.20261	-126.343	-8.65087	-53	-28.3946	-22.698	-20.6104
-52	-2.17609	-126.29	-8.70435	-52	-28.2354	-22.698	-20.575
-52	-2.09652	-126.157	-8.73087	-52	-28.2177	-22.6803	-20.5927
-52	-2.09652	-126.077	-8.78391	-52	-28.2	-22.6449	-20.6812
-52	-2.01696	-126.077	-8.78391	-52	-28.1646	-22.7334	-20.6281
-52	-2.01696	-125.786	-8.83696	-52	-28.1646	-22.7334	-20.5043
-52	-1.99043	-125.414	-8.75739	-52	-28.1646	-22.7157	-20.5574
-52	-1.93739	-125.096	-8.70435	-52	-28.2177	-22.6095	-20.5574
-52	-2.04348	-124.83	-8.73087	-52	-28.1646	-22.5742	-20.5927
-52	-2.14957	-124.671	-8.81043	-52	-28.2177	-22.5742	-20.575
-52	-1.99043	-124.724	-8.67739	-52	-28.2531	-22.5742	-20.5397
-52	-1.99043	-124.538	-8.62435	-52	-28.2	-22.5742	-20.575
-52	-1.93739	-124.273	-8.62435	-52	-28.0054	-22.5565	-20.4689
-52	-2.09652	-124.193	-8.51826	-52	-27.7223	-22.5211	-20.4158
-52	-2.07	-123.875	-8.70435	-52	-27.4216	-22.4326	-20.3804
-52	-2.07	-123.557	-8.65087	-52	-27.227	-22.3619	-20.3274
-52	-2.09652	-123.583	-8.59783	-52	-27.1916	-22.4326	-20.345
-52	-2.17609	-123.769	-8.5713	-52	-27.1562	-22.3265	-20.292
-52	-2.14957	-123.636	-8.62435	-52	-27.1385	-22.2026	-20.2212
-52	-2.20261	-123.37	-8.65087	-52	-26.9086	-22.1142	-20.3097
-51	-2.17609	-122.999	-8.81043	-51	-26.8732	-22.0434	-20.3097
-51	-2.22913	-122.973	-8.73087	-51	-26.8024	-22.0788	-20.292
-51	-2.25565	-122.867	-8.59783	-51	-26.8201	-22.008	-20.2389
-51	-2.04348	-122.734	-8.46522	-51	-26.9086	-21.9019	-20.1858
-51	-2.01696	-122.362	-8.25304	-51	-27.0324	-21.8134	-20.1504
-51	-2.09652	-122.309	-8.25304	-51	-27.0324	-21.8311	-20.1681
-51	-2.04348	-122.044	-8.14696	-51	-27.0854	-21.9373	-20.1328
-51	-2.01696	-121.805	-8.06739	-51	-27.1032	-21.9903	-20.1681
-51	-2.04348	-121.831	-8.04087	-51	-27.0324	-22.0257	-20.0974
-51	-2.07	-121.54	-8.04087	-51	-26.8378	-22.0965	-20.0797
-51	-1.99043	-121.274	-8.09391	-51	-26.6963	-22.0965	-20.0089
-51	-2.04348	-120.929	-8.09391	-51	-26.6432	-22.1673	-19.9205
-51	-2.01696	-120.664	-7.9613	-51	-26.6609	-22.1142	-19.8497
-51	-1.96391	-120.292	-7.82826	-51	-26.5901	-22.0965	-19.7966
-51	-1.96391	-120.186	-7.80174	-51	-26.5901	-22.008	-19.6551
-51	-1.83087	-120.319	-7.77522	-51	-26.5017	-22.008	-19.4782
-51	-1.91087	-120.292	-7.85478	-51	-26.4132	-22.0434	-19.4782
-51	-1.91087	-120.399	-7.82826	-51	-26.3424	-22.0257	-19.4428
-51	-1.85739	-120.425	-7.7487	-51	-26.2717	-21.9727	-19.3897
-50	-1.99043	-120.452	-7.72217	-50	-26.2186	-21.8488	-19.2482
-50	-1.88391	-120.372	-7.72217	-50	-26.1655	-21.7957	-19.2128
-50	-1.91087	-120.266	-7.72217	-50	-26.0417	-21.7603	-19.2305
-50	-2.04348	-120.027	-7.69565	-50	-26.0948	-21.6896	-19.2836
-50	-1.88391	-119.921	-7.7487	-50	-26.077	-21.725	-19.319
-50	-1.96391	-119.815	-7.8813	-50	-26.0594	-21.6719	-19.1951
-50	-2.01696	-119.735	-7.90783	-50	-25.9886	-21.5834	-19.1774
-50	-1.80435	-119.549	-7.82826	-50	-26.0594	-21.7073	-19.2659
-50	-1.96391	-119.363	-7.8813	-50	-26.0594	-21.6365	-19.3013
-50	-1.80435	-119.204	-7.82826	-50	-26.0063	-21.725	-19.3543
-50	-1.91087	-119.072	-7.82826	-50	-25.8294	-21.7073	-19.2128
-50	-1.88391	-119.045	-7.80174	-50	-25.8117	-21.6896	-19.1243
-50	-1.80435	-119.045	-7.72217	-50	-25.7409	-21.6365	-19.0536
-50	-1.85739	-119.019	-7.85478	-50	-25.7055	-21.6719	-19.0536
-50	-1.88391	-118.753	-7.8813	-50	-25.564	-21.725	-19.0359
-50	-2.01696	-118.833	-7.93478	-50	-25.4579	-21.7073	-19.0005
-49	-1.93739	-119.098	-7.80174	-49	-25.4932	-21.7073	-19.0005
-49	-1.83087	-118.992	-7.8813	-49	-25.5994	-21.6365	-19.0359
-49	-1.83087	-118.859	-7.82826	-49	-25.6525	-21.5834	-19.1067
-49	-1.88391	-118.78	-7.8813	-49	-25.5286	-21.5481	-19.1243
-49	-1.88391	-118.753	-7.93478	-49	-25.4402	-21.5127	-19.0713
-49	-1.83087	-118.7	-7.77522	-49	-25.564	-21.5304	-19.0182
-49	-1.88391	-118.727	-7.7487	-49	-25.564	-21.5127	-19.0005
-49	-1.85739	-118.886	-7.69565	-49	-25.5994	-21.3888	-18.9651
-49	-1.77783	-118.753	-7.69565	-49	-25.6701	-21.3888	-18.9474
-49	-1.83087	-118.7	-7.7487	-49	-25.7055	-21.265	-18.9297
-49	-1.77783	-118.382	-7.77522	-49	-25.6525	-21.2119	-18.8767
-49	-1.7513	-118.063	-7.72217	-49	-25.5994	-21.2119	-18.7882
-49	-1.83087	-117.957	-7.80174	-49	-25.4579	-21.1058	-18.8059
-49	-1.88391	-117.877	-7.9613	-49	-25.3694	-21.0704	-18.7528
-49	-1.85739	-117.48	-8.06739	-49	-25.2456	-21.1058	-18.7705
-49	-1.83087	-117.24	-8.14696	-49	-25.1217	-21.1588	-18.7351
-49	-1.85739	-117.081	-8.06739	-49	-25.1748	-21.1588	-18.7174
-49	-1.83087	-117.161	-8.09391	-49	-25.1217	-21.1412	-18.6821
-49	-1.77783	-117.108	-8.04087	-49	-25.0863	-21.1412	-18.6821
-48	-1.77783	-116.843	-8.12043	-48	-25.104	-21.1235	-18.6821
-48	-1.77783	-116.577	-8.06739	-48	-24.9979	-21.1058	-18.6821
-48	-1.7513	-116.418	-7.93478	-48	-24.9625	-21.0173	-18.6821
-48	-1.7513	-116.259	-7.90783	-48	-24.8387	-20.9996	-18.6467
-48	-1.72478	-115.967	-7.82826	-48	-24.821	-20.9466	-18.5936
-48	-1.88391	-115.648	-7.9613	-48	-24.821	-20.8935	-18.5936
-48	-1.7513	-115.569	-7.8813	-48	-24.7502	-20.8404	-18.5582
-48	-1.72478	-115.489	-7.77522	-48	-24.6263	-20.7873	-18.5052
-48	-1.7513	-115.25	-7.7487	-48	-24.6263	-20.7519	-18.4698
-48	-1.80435	-114.879	-7.82826	-48	-24.591	-20.6989	-18.4521
-48	-1.69826	-114.799	-7.93478	-48	-24.6087	-20.6635	-18.3459
-48	-1.7513	-114.773	-7.93478	-48	-24.6263	-20.5927	-18.3282
-48	-1.67174	-114.72	-7.9613	-48	-24.7148	-20.6104	-18.3282
-48	-1.77783	-114.667	-7.8813	-48	-24.7502	-20.4335	-18.3459
-48	-1.77783	-114.321	-8.06739	-48	-24.7148	-20.292	-18.2929
-48	-1.83087	-114.136	-8.04087	-48	-24.6617	-20.2035	-18.3282
-48	-1.88391	-114.162	-8.01435	-48	-24.591	-20.1151	-18.2575
-48	-1.83087	-114.162	-7.93478	-48	-24.5556	-20.0974	-18.2575
-48	-1.88391	-114.083	-7.7487	-48	-24.5379	-19.9912	-18.2752
-47	-1.80435	-114.162	-7.66913	-47	-24.3787	-20.0089	-18.2044
-47	-1.80435	-114.003	-7.66913	-47	-24.2372	-19.9205	-18.169
-47	-1.80435	-113.977	-7.66913	-47	-24.0956	-19.9028	-18.1159
-47	-1.7513	-113.977	-7.7487	-47	-24.0779	-19.8851	-18.0629
-47	-1.80435	-113.95	-7.66913	-47	-24.0248	-19.7789	-18.0275
-47	-1.85739	-113.923	-7.58957	-47	-23.9541	-19.7612	-18.0452
-47	-1.91087	-113.658	-7.69565	-47	-23.901	-19.7789	-17.9921
-47	-1.88391	-113.366	-7.64261	-47	-23.901	-19.7612	-17.9921
-47	-1.85739	-112.968	-7.58957	-47	-23.901	-19.6551	-17.939
-47	-1.88391	-112.729	-7.58957	-47	-23.9541	-19.602	-17.8329
-47	-1.91087	-112.597	-7.51	-47	-24.0248	-19.6551	-17.8683
-47	-1.85739	-112.384	-7.37739	-47	-24.0956	-19.5666	-17.7798
-47	-1.80435	-111.96	-7.40391	-47	-24.0956	-19.6551	-17.7798
-47	-1.7513	-111.774	-7.45696	-47	-24.0779	-19.5843	-17.7621
-47	-1.83087	-111.562	-7.32435	-47	-24.0426	-19.5489	-17.6737
-47	-1.83087	-111.243	-7.32435	-47	-23.9718	-19.602	-17.5498
-47	-2.01696	-111.243	-7.35087	-47	-23.9364	-19.6197	-17.5144
-47	-1.88391	-110.872	-7.21826	-47	-23.8479	-19.6374	-17.5321
-46	-1.88391	-110.845	-7.32435	-46	-23.8126	-19.6197	-17.479
-46	-1.80435	-110.633	-7.32435	-46	-23.8656	-19.5843	-17.5498
-46	-1.77783	-110.261	-7.43043	-46	-23.8126	-19.7082	-17.4437
-46	-1.77783	-110.076	-7.35087	-46	-23.8126	-19.6905	-17.426
-46	-1.7513	-110.049	-7.24478	-46	-23.9187	-19.7789	-17.3906
-46	-1.80435	-109.943	-7.16478	-46	-23.9718	-19.832	-17.3552
-46	-1.80435	-109.837	-7.21826	-46	-23.8833	-19.7612	-17.3552
-46	-1.72478	-109.73	-7.16478	-46	-23.8303	-19.7435	-17.3906
-46	-1.88391	-109.545	-7.21826	-46	-23.7418	-19.7082	-17.3198
-46	-1.77783	-109.253	-7.19174	-46	-23.6357	-19.7789	-17.196
-46	-1.7513	-109.094	-7.21826	-46	-23.6179	-19.832	-17.1075
-46	-1.7513	-108.961	-7.13826	-46	-23.6179	-19.8497	-17.0899
-46	-1.7513	-108.722	-7.16478	-46	-23.5826	-19.8674	-17.0721
-46	-1.80435	-108.537	-7.21826	-46	-23.5118	-19.8143	-17.1075
-46	-1.88391	-108.59	-7.13826	-46	-23.4233	-19.7789	-17.1252
-46	-1.69826	-108.775	-7.16478	-46	-23.3703	-19.6551	-17.1252
-46	-1.69826	-108.828	-7.19174	-46	-23.2995	-19.5843	-17.1252
-46	-1.72478	-108.828	-7.0587	-46	-23.2995	-19.4782	-17.1783
-45	-1.83087	-108.616	-7.11174	-45	-23.2641	-19.4959	-17.2137
-45	-1.7513	-108.563	-7.13826	-45	-23.2288	-19.5312	-17.2137
-45	-1.83087	-108.271	-7.11174	-45	-23.2288	-19.5489	-17.1606
-45	-1.88391	-107.873	-6.95261	-45	-23.211	-19.5666	-17.2491
-45	-1.91087	-108.138	-6.95261	-45	-23.1757	-19.5666	-17.1783
-45	-1.72478	-108.191	-6.95261	-45	-23.158	-19.5666	-17.0721
-45	-1.6187	-108.244	-6.82	-45	-23.0341	-19.6197	-17.0545
-45	-1.67174	-108.059	-6.89957	-45	-22.9634	-19.4959	-16.9483
-45	-1.72478	-107.979	-6.97913	-45	-22.9103	-19.3897	-17.0368
-45	-1.7513	-107.74	-6.87304	-45	-22.7511	-19.3543	-17.0368
-45	-1.64522	-107.369	-6.79348	-45	-22.7334	-19.319	-17.0368
-45	-1.51261	-106.918	-6.89957	-45	-22.698	-19.3013	-16.9483
-45	-1.56565	-106.546	-6.82	-45	-22.5919	-19.2482	-16.9129
-45	-1.59217	-106.201	-6.97913	-45	-22.6272	-19.1597	-16.966
-45	-1.67174	-106.015	-6.92609	-45	-22.6449	-19.1067	-17.0014
-45	-1.69826	-106.148	-7.03217	-45	-22.6626	-19.2128	-16.8952
-45	-1.6187	-105.909	-7.00565	-45	-22.6449	-19.1774	-16.9129
-45	-1.64522	-105.777	-7.03217	-45	-22.6449	-19.142	-16.8952
-45	-1.67174	-105.697	-7.03217	-45	-22.6449	-19.2128	-16.8775
-44	-1.69826	-105.617	-6.97913	-44	-22.5211	-19.2128	-16.7537
-44	-1.69826	-105.193	-7.03217	-44	-22.468	-19.1243	-16.7006
-44	-1.67174	-104.848	-7.03217	-44	-22.2734	-19.0359	-16.7183
-44	-1.67174	-104.503	-7.08522	-44	-22.2557	-18.9828	-16.6476
-44	-1.64522	-104.105	-7.08522	-44	-22.1673	-18.9651	-16.6476
-44	-1.6187	-103.76	-7.0587	-44	-22.0257	-18.8767	-16.5591
-44	-1.48609	-103.574	-7.03217	-44	-22.008	-18.859	-16.5414
-44	-1.38	-103.627	-7.00565	-44	-21.955	-18.8413	-16.5945
-44	-1.43304	-103.468	-7.0587	-44	-21.955	-18.8413	-16.5237
-44	-1.56565	-103.627	-6.97913	-44	-21.9196	-18.7882	-16.506
-44	-1.56565	-103.84	-6.92609	-44	-21.9727	-18.7882	-16.453
-44	-1.56565	-103.707	-6.76696	-44	-22.0965	-18.8236	-16.4883
-44	-1.64522	-103.547	-6.89957	-44	-22.0965	-18.8059	-16.3999
-44	-1.59217	-103.521	-6.84652	-44	-22.0788	-18.8767	-16.3468
-44	-1.56565	-103.256	-6.87304	-44	-22.008	-18.8236	-16.3468
-44	-1.43304	-103.123	-6.92609	-44	-21.9373	-18.7705	-16.453
-44	-1.6187	-102.963	-7.00565	-44	-21.8134	-18.7174	-16.4353
-44	-1.56565	-102.91	-6.97913	-44	-21.8488	-18.5759	-16.3468
-44	-1.69826	-102.619	-7.0587	-44	-21.6719	-18.5936	-16.3645
-43	-1.59217	-102.433	-6.97913	-43	-21.6011	-18.5052	-16.3999
-43	-1.48609	-102.273	-6.82	-43	-21.5834	-18.4167	-16.3999
-43	-1.56565	-102.061	-6.68739	-43	-21.6719	-18.4167	-16.2937
-43	-1.6187	-101.929	-6.66087	-43	-21.7427	-18.2929	-16.3291
-43	-1.67174	-101.876	-6.63435	-43	-21.8311	-18.2752	-16.2583
-43	-1.67174	-101.77	-6.66087	-43	-21.8134	-18.2044	-16.1876
-43	-1.6187	-101.371	-6.63435	-43	-21.8311	-18.1336	-16.223
-43	-1.7513	-101.239	-6.55478	-43	-21.8311	-18.0629	-16.1522
-43	-1.64522	-101.159	-6.47522	-43	-21.9019	-18.0275	-16.0814
-43	-1.77783	-100.761	-6.5813	-43	-21.7957	-18.0275	-16.1522
-43	-1.64522	-100.31	-6.66087	-43	-21.7073	-18.0452	-16.1168
-43	-1.69826	-99.9383	-6.68739	-43	-21.6365	-18.0275	-16.0637
-43	-1.72478	-99.62	-6.55478	-43	-21.6365	-17.9921	-16.0814
-43	-1.77783	-99.5139	-6.63435	-43	-21.6011	-18.0452	-16.1345
-43	-1.7513	-99.7791	-6.71391	-43	-21.495	-18.0629	-16.1345
-43	-1.72478	-99.6465	-6.66087	-43	-21.4419	-18.0452	-16.0814
-43	-1.88391	-99.4343	-6.52826	-43	-21.3181	-18.0806	-16.0461
-42	-2.04348	-99.0626	-6.47522	-42	-21.2119	-17.9744	-16.1168
-42	-2.01696	-98.6117	-6.52826	-42	-21.0704	-17.9744	-16.0637
-42	-1.91087	-98.5852	-6.47522	-42	-21.0704	-17.9037	-16.0991
-42	-1.83087	-98.6117	-6.47522	-42	-20.9643	-17.8506	-16.1168
-42	-1.83087	-98.4257	-6.42217	-42	-20.9112	-17.7621	-16.1345
-42	-1.88391	-98.1074	-6.5813	-42	-20.8935	-17.709	-16.1345
-42	-1.83087	-97.9748	-6.47522	-42	-20.8581	-17.6206	-16.0991
-42	-1.80435	-97.9483	-6.52826	-42	-20.6989	-17.6383	-16.0461
-42	-1.88391	-97.9217	-6.63435	-42	-20.6635	-17.5852	-15.993
-42	-1.93739	-97.8422	-6.5813	-42	-20.5397	-17.5144	-15.9399
-42	-1.91087	-97.7091	-6.68739	-42	-20.4512	-17.479	-16.0107
-42	-1.77783	-97.7357	-6.63435	-42	-20.4158	-17.4968	-15.9399
-42	-1.83087	-97.3643	-6.5813	-42	-20.3804	-17.5498	-15.9399
-42	-1.83087	-97.2317	-6.47522	-42	-20.3628	-17.6029	-15.9576
-42	-1.80435	-97.0461	-6.47522	-42	-20.4158	-17.5852	-15.9399
-42	-1.91087	-96.8865	-6.39522	-42	-20.4866	-17.6029	-15.9399
-42	-1.83087	-96.913	-6.3687	-42	-20.4866	-17.5144	-15.9045
-42	-1.80435	-96.7539	-6.52826	-42	-20.522	-17.4437	-15.8338
-41	-1.88391	-96.5152	-6.5813	-41	-20.522	-17.479	-15.8691
-41	-1.96391	-96.4091	-6.52826	-41	-20.4158	-17.4083	-15.8514
-41	-1.93739	-96.25	-6.50174	-41	-20.292	-17.3729	-15.7807
-41	-1.80435	-96.25	-6.50174	-41	-20.2035	-17.3198	-15.7276
-41	-1.72478	-96.1435	-6.5813	-41	-20.1858	-17.3552	-15.7276
-41	-1.85739	-95.9578	-6.5813	-41	-20.062	-17.3906	-15.6745
-41	-1.83087	-95.7457	-6.63435	-41	-19.9559	-17.3021	-15.6745
-41	-1.96391	-95.4004	-6.5813	-41	-19.8143	-17.2491	-15.6392
-41	-1.91087	-95.3209	-6.4487	-41	-19.7435	-17.3021	-15.6392
-41	-1.80435	-95.0026	-6.47522	-41	-19.6197	-17.2314	-15.6392
-41	-1.88391	-94.8965	-6.4487	-41	-19.4959	-17.2314	-15.5861
-41	-1.85739	-94.8965	-6.4487	-41	-19.4782	-17.0899	-15.6038
-41	-1.77783	-94.5778	-6.5813	-41	-19.5136	-16.9306	-15.5507
-41	-1.7513	-94.4187	-6.4487	-41	-19.4605	-16.9837	-15.5507
-41	-1.91087	-94.3391	-6.39522	-41	-19.4782	-16.8952	-15.5507
-41	-1.83087	-94.2596	-6.39522	-41	-19.3897	-16.8775	-15.5684
-41	-1.80435	-94.0209	-6.39522	-41	-19.3366	-16.8068	-15.6038
-40	-1.80435	-93.8348	-6.26261	-40	-19.3543	-16.7891	-15.5153
-41	-1.7513	-93.8613	-6.28913	-41	-19.3366	-16.7891	-15.4092
-40	-1.7513	-93.6491	-6.34217	-40	-19.3897	-16.8068	-15.4622
-40	-1.64522	-93.5165	-6.28913	-40	-19.4782	-16.8068	-15.4092
-40	-1.72478	-93.2778	-6.18304	-40	-19.4782	-16.6652	-15.4446
-40	-1.83087	-93.49	-6.23609	-40	-19.4782	-16.5768	-15.4269
-40	-1.72478	-93.6757	-6.23609	-40	-19.4074	-16.5237	-15.3915
-40	-1.64522	-93.8613	-6.20957	-40	-19.3897	-16.4883	-15.3207
-40	-1.56565	-93.9409	-6.23609	-40	-19.3013	-16.4706	-15.303
-40	-1.53913	-93.8613	-6.26261	-40	-19.2659	-16.4353	-15.2499
-40	-1.69826	-93.7287	-6.20957	-40	-19.1597	-16.3645	-15.2499
-40	-1.48609	-93.6757	-6.15652	-40	-19.0182	-16.3468	-15.2323
-40	-1.53913	-93.3574	-6.13	-40	-18.9297	-16.3291	-15.1084
-40	-1.40652	-93.1448	-6.18304	-40	-18.8413	-16.3114	-15.1084
-40	-1.45957	-92.7735	-6.3687	-40	-18.8413	-16.2583	-15.0199
-40	-1.48609	-92.6143	-6.31565	-40	-18.8767	-16.2937	-14.9669
-40	-1.51261	-92.4017	-6.39522	-40	-18.859	-16.2053	-15.073
-40	-1.43304	-92.1896	-6.23609	-40	-19.0182	-16.1876	-15.0377
-40	-1.48609	-91.7917	-6.31565	-40	-19.1597	-16.1168	-15.0023
-39	-1.48609	-91.6587	-6.28913	-39	-19.2482	-16.0461	-15.0553
-39	-1.48609	-91.3404	-6.18304	-39	-19.2659	-15.993	-15.0553
-39	-1.48609	-90.9957	-6.10348	-39	-19.2305	-15.9753	-15.0023
-39	-1.53913	-90.8891	-6.07696	-39	-19.1951	-15.8514	-14.9315
-39	-1.51261	-90.7035	-6.10348	-39	-18.9828	-15.9222	-14.8254
-39	-1.48609	-90.7035	-6.02391	-39	-19.0005	-15.8868	-14.8607
-39	-1.40652	-90.6504	-5.94435	-39	-18.8767	-15.8338	-14.7546
-39	-1.35348	-90.4648	-5.97087	-39	-18.7351	-15.7984	-14.5954
-39	-1.45957	-90.4913	-5.8913	-39	-18.7174	-15.763	-14.5954
-39	-1.40652	-90.5709	-5.8913	-39	-18.629	-15.763	-14.5423
-39	-1.38	-90.4648	-5.67913	-39	-18.5759	-15.6568	-14.4715
-39	-1.35348	-90.4913	-5.65217	-39	-18.5759	-15.6568	-14.4361
-39	-1.40652	-90.3587	-5.67913	-39	-18.629	-15.6568	-14.4008
-39	-1.51261	-90.3057	-5.70565	-39	-18.5405	-15.6568	-14.33
-39	-1.53913	-90.2261	-5.7587	-39	-18.399	-15.6392	-14.2769
-39	-1.32696	-90.1196	-5.67913	-39	-18.3459	-15.6745	-14.2239
-39	-1.35348	-89.8278	-5.7587	-39	-18.3813	-15.7099	-14.2239
-39	-1.35348	-89.7217	-5.59913	-39	-18.3813	-15.7099	-14.1177
-39	-1.27391	-89.5891	-5.67913	-39	-18.399	-15.6568	-14.1708
-38	-1.45957	-89.2704	-5.7587	-38	-18.4344	-15.6745	-14.1177
-38	-1.35348	-89.1909	-5.78522	-38	-18.4521	-15.6745	-14.0823
-38	-1.22087	-88.8726	-5.7587	-38	-18.4874	-15.6038	-14.1177
-38	-1.32696	-88.5539	-5.78522	-38	-18.4698	-15.4622	-14.0115
-38	-1.24739	-88.2887	-5.7587	-38	-18.399	-15.4976	-14.0469
-38	-1.24739	-88.3417	-5.73217	-38	-18.399	-15.533	-14.0823
-38	-1.38	-88.1826	-5.62565	-38	-18.3106	-15.4622	-13.9762
-38	-1.40652	-88.3152	-5.62565	-38	-18.2929	-15.3738	-13.9585
-38	-1.35348	-88.3948	-5.59913	-38	-18.2752	-15.3738	-13.9585
-38	-1.43304	-88.2622	-5.51957	-38	-18.2752	-15.3561	-13.9408
-38	-1.40652	-88.1826	-5.81174	-38	-18.2398	-15.2676	-13.8346
-38	-1.32696	-87.8109	-5.73217	-38	-18.1867	-15.1969	-13.8877
-38	-1.32696	-87.7313	-5.73217	-38	-18.1336	-15.1615	-13.8523
-38	-1.43304	-87.4396	-5.7587	-38	-18.0098	-15.1438	-13.7992
-38	-1.40652	-87.1739	-5.67913	-38	-18.0098	-15.2146	-13.7816
-38	-1.30043	-86.9883	-5.62565	-38	-18.0275	-15.1261	-13.7462
-38	-1.27391	-86.8822	-5.59913	-38	-18.1159	-15.0907	-13.7639
-37	-1.32696	-86.7496	-5.51957	-37	-18.0275	-15.0377	-13.7639
-37	-1.35348	-86.4578	-5.65217	-37	-17.9744	-14.9138	-13.8346
-37	-1.38	-86.2452	-5.73217	-37	-17.8152	-14.9492	-13.8877
-37	-1.32696	-85.98	-5.81174	-37	-17.7975	-14.9669	-13.8877
-37	-1.38	-85.7943	-5.8913	-37	-17.7444	-14.9315	-13.8877
-37	-1.32696	-85.5022	-5.94435	-37	-17.6206	-14.9138	-13.8346
-37	-1.30043	-85.3961	-5.81174	-37	-17.6206	-14.8607	-13.8523
-37	-1.22087	-85.2104	-5.8913	-37	-17.4437	-14.9138	-13.7816
-37	-1.35348	-85.1043	-6.02391	-37	-17.2844	-14.8784	-13.7108
-37	-1.32696	-85.1309	-6.02391	-37	-17.196	-14.7723	-13.64
-37	-1.22087	-85.1309	-5.94435	-37	-17.1252	-14.6838	-13.5693
-37	-1.30043	-85.2104	-6.05043	-37	-17.1075	-14.6838	-13.64
-37	-1.22087	-84.7591	-5.99739	-37	-17.0899	-14.6484	-13.6223
-37	-1.22087	-84.3613	-5.91783	-37	-17.1783	-14.7015	-13.6046
-37	-1.24739	-84.2552	-5.8913	-37	-17.2137	-14.7015	-13.5162
-37	-1.27391	-83.963	-5.91783	-37	-17.0899	-14.613	-13.357
-37	-1.24739	-83.7509	-6.02391	-37	-17.1252	-14.613	-13.357
-37	-1.22087	-83.6978	-6.02391	-37	-17.1075	-14.5954	-13.3923
-36	-1.19435	-83.5917	-5.8913	-36	-17.1606	-14.5777	-13.357
-36	-1.22087	-83.3261	-5.81174	-36	-17.1783	-14.4538	-13.3393
-36	-1.22087	-83.167	-5.70565	-36	-17.196	-14.3654	-13.1977
-36	-1.16783	-82.9813	-5.73217	-36	-17.2668	-14.3477	-13.1977
-36	-1.1413	-82.7957	-5.7587	-36	-17.2137	-14.3831	-13.2331
-36	-1.22087	-82.7691	-5.78522	-36	-17.2137	-14.4008	-13.2508
-36	-1.27391	-82.583	-5.62565	-36	-17.1429	-14.4008	-13.2331
-36	-1.27391	-82.53	-5.57261	-36	-17.2137	-14.3477	-13.2862
-36	-1.19435	-82.4504	-5.51957	-36	-17.196	-14.1708	-13.2685
-36	-1.27391	-82.2913	-5.46652	-36	-17.1606	-14.1	-13.1801
-36	-1.27391	-82.2383	-5.44	-36	-17.1606	-13.9939	-13.1447
-36	-1.24739	-82.1852	-5.46652	-36	-17.1606	-13.9939	-13.127
-36	-1.30043	-81.9465	-5.54609	-36	-17.1429	-13.9054	-13.0031
-36	-1.40652	-81.5483	-5.59913	-36	-17.196	-13.87	-12.9678
-36	-1.40652	-81.2035	-5.62565	-36	-17.1783	-13.87	-12.9678
-36	-1.43304	-80.9643	-5.51957	-36	-17.1429	-13.7992	-12.9501
-36	-1.30043	-80.9378	-5.54609	-36	-17.0721	-13.7992	-12.8616
-36	-1.19435	-80.9378	-5.54609	-36	-17.0368	-13.7108	-12.7908
-36	-1.32696	-80.8052	-5.57261	-36	-17.0368	-13.6931	-12.7908
-35	-1.19435	-80.487	-5.44	-35	-17.0368	-13.7108	-12.7378
-35	-1.19435	-80.4074	-5.49304	-35	-17.0368	-13.7108	-12.7908
-35	-1.27391	-80.3274	-5.46652	-35	-16.9837	-13.5162	-12.8086
-35	-1.03478	-80.3009	-5.51957	-35	-16.9129	-13.5339	-12.7554
-35	-1.1413	-80.0622	-5.41348	-35	-16.9306	-13.5693	-12.7554
-35	-1.1413	-79.6909	-5.46652	-35	-16.8599	-13.64	-12.7378
-35	-1.24739	-79.3987	-5.36043	-35	-16.8068	-13.5339	-12.6493
-35	-1.27391	-79.1865	-5.44	-35	-16.8245	-13.5162	-12.6316
-35	-1.19435	-78.9478	-5.41348	-35	-16.8422	-13.4631	-12.667
-35	-1.16783	-78.7352	-5.30739	-35	-16.7714	-13.6046	-12.6316
-35	-1.16783	-78.3904	-5.22783	-35	-16.6299	-13.5516	-12.5786
-35	-1.27391	-78.3374	-5.17478	-35	-16.6122	-13.6046	-12.5432
-35	-1.27391	-78.0187	-5.2013	-35	-16.683	-13.587	-12.5786
-35	-1.1413	-78.1517	-5.30739	-35	-16.6652	-13.5516	-12.5786
-35	-1.27391	-78.2048	-5.28087	-35	-16.5945	-13.5693	-12.5786
-35	-1.38	-78.2048	-5.2013	-35	-16.5768	-13.5162	-12.5962
-35	-1.22087	-78.3109	-5.30739	-35	-16.5591	-13.5693	-12.4724
-35	-1.19435	-78.2843	-5.28087	-35	-16.4176	-13.4985	-12.437
-34	-1.1413	-78.1517	-5.22783	-34	-16.3291	-13.4808	-12.437
-34	-1.30043	-77.78	-5.25435	-34	-16.2407	-13.3393	-12.5078
-35	-1.32696	-77.4087	-5.30739	-35	-16.1876	-13.3393	-12.4724
-34	-1.27391	-77.1696	-5.33391	-34	-16.0637	-13.2685	-12.4547
-34	-1.32696	-77.0104	-5.33391	-34	-16.0814	-13.2331	-12.3839
-34	-1.27391	-76.8248	-5.30739	-34	-16.0461	-13.1977	-12.2955
-34	-1.27391	-76.5326	-5.30739	-34	-16.0814	-13.1801	-12.3132
-34	-1.22087	-76.2674	-5.33391	-34	-16.0284	-13.127	-12.2424
-34	-1.11435	-76.4	-5.41348	-34	-16.0107	-13.0916	-12.2247
-34	-1.35348	-76.2409	-5.49304	-34	-15.9222	-13.0739	-12.207
-34	-1.16783	-75.9757	-5.33391	-34	-15.8514	-13.0739	-12.207
-34	-1.08783	-75.7365	-5.2013	-34	-15.7807	-13.0562	-12.154
-34	-1.1413	-75.3387	-5.22783	-34	-15.763	-13.0562	-12.154
-34	-1.27391	-74.967	-5.2013	-34	-15.7807	-13.0208	-12.154
-34	-1.30043	-74.6222	-5.17478	-34	-15.7807	-12.9501	-12.154
-34	-1.19435	-74.33	-5.17478	-34	-15.7276	-12.8793	-12.0832
-34	-1.1413	-74.1443	-5.28087	-34	-15.8161	-12.8793	-11.977
-34	-1.0613	-74.0383	-5.30739	-34	-15.7984	-12.8793	-11.924
-33	-1.03478	-74.2239	-5.22783	-33	-15.7276	-12.8793	-11.924
-33	-1.11435	-74.33	-5.30739	-33	-15.6922	-12.8793	-11.9594
-33	-1.1413	-74.1709	-5.22783	-33	-15.6922	-12.8439	-11.9594
-33	-1.0613	-74.0117	-5.17478	-33	-15.6568	-12.7732	-11.8532
-33	-1.08783	-73.8791	-5.25435	-33	-15.6922	-12.7378	-11.7824
-33	-0.981739	-73.8791	-5.22783	-33	-15.6392	-12.7908	-11.8355
-33	-1.03478	-73.667	-5.12174	-33	-15.6214	-12.6316	-11.7648
-33	-1.08783	-73.587	-5.38696	-33	-15.6038	-12.5786	-11.8001
-33	-1.16783	-73.5604	-5.22783	-33	-15.6038	-12.6316	-11.8355
-33	-1.11435	-73.3483	-5.14826	-33	-15.6038	-12.6316	-11.7294
-33	-1.16783	-73.1626	-5.22783	-33	-15.6214	-12.5609	-11.7117
-33	-0.928696	-73.083	-5.14826	-33	-15.6038	-12.6316	-11.6586
-33	-0.902174	-72.8443	-5.09522	-33	-15.5153	-12.5786	-11.694
-33	-0.955217	-72.7378	-5.01565	-33	-15.4092	-12.5255	-11.6232
-33	-1.11435	-72.7643	-4.98913	-33	-15.3915	-12.437	-11.6055
-33	-1.19435	-72.7378	-5.04217	-33	-15.3384	-12.4547	-11.5171
-33	-1.00826	-72.6583	-5.09522	-33	-15.3561	-12.3486	-11.5525
-33	-1.00826	-72.3665	-5.01565	-33	-15.3915	-12.437	-11.5701
-32	-0.955217	-71.9417	-4.80304	-32	-15.3207	-12.3663	-11.5348
-33	-1.08783	-71.6765	-4.77652	-33	-15.2853	-12.3663	-11.4463
-32	-1.24739	-71.3583	-4.82957	-32	-15.2323	-12.4193	-11.4286
-32	-1.11435	-71.2783	-4.90957	-32	-15.1438	-12.2955	-11.464
-32	-0.955217	-71.2783	-4.72348	-32	-15.0377	-12.2778	-11.4286
-32	-1.11435	-71.0396	-4.80304	-32	-14.9492	-12.3132	-11.3932
-32	-1.0613	-70.9865	-4.80304	-32	-14.9138	-12.2247	-11.3579
-32	-0.902174	-70.6683	-4.72348	-32	-14.8254	-12.2247	-11.3579
-32	-1.00826	-70.5087	-4.80304	-32	-14.7015	-12.1893	-11.3401
-32	-1.08783	-70.4026	-4.75	-32	-14.6661	-12.2247	-11.2517
-32	-1.1413	-70.1639	-4.67043	-32	-14.6661	-12.1363	-11.2871
-32	-1.16783	-70.1374	-4.5113	-32	-14.5246	-12.0301	-11.2517
-32	-1.11435	-69.9252	-4.53783	-32	-14.4538	-12.0832	-11.234
-32	-1.19435	-69.633	-4.67043	-32	-14.3654	-11.9947	-11.1986
-32	-0.955217	-69.3943	-4.61739	-32	-14.3123	-12.0478	-11.1455
-32	-0.981739	-68.9696	-4.59087	-32	-14.2415	-11.9594	-11.1632
-32	-0.981739	-68.7839	-4.43174	-32	-14.2239	-11.9063	-11.1809
-32	-0.955217	-68.7309	-4.5113	-32	-14.1	-11.8886	-11.1632
-31	-0.902174	-68.6778	-4.43174	-31	-14.1354	-11.8886	-11.1102
-32	-0.902174	-68.4922	-4.35217	-32	-14.1531	-11.8709	-11.0394
-31	-0.981739	-68.333	-4.43174	-31	-14.2239	-11.8178	-11.0748
-31	-1.08783	-68.333	-4.43174	-31	-14.2769	-11.7824	-10.9863
-31	-0.928696	-68.2265	-4.43174	-31	-14.2946	-11.8355	-11.0925
-31	-0.822609	-68.253	-4.29913	-31	-14.2946	-11.8532	-11.0394
-31	-0.955217	-68.0939	-4.24609	-31	-14.2769	-11.8532	-11.004
-31	-0.822609	-67.8817	-4.21957	-31	-14.1885	-11.8532	-10.9863
-31	-0.902174	-67.8817	-4.21957	-31	-14.0823	-11.8709	-11.004
-31	-0.84913	-67.7491	-4.43174	-31	-14.0823	-11.8001	-11.004
-31	-0.902174	-67.7226	-4.5113	-31	-14.0115	-11.7294	-10.9156
-31	-0.902174	-67.5635	-4.64391	-31	-14.0646	-11.6232	-10.9332
-31	-0.928696	-67.2713	-4.53783	-31	-13.8877	-11.6055	-10.8979
-31	-0.875652	-67.1387	-4.43174	-31	-13.8346	-11.6763	-10.8271
-31	-0.902174	-66.953	-4.61739	-31	-13.7816	-11.6763	-10.7386
-31	-0.84913	-66.9	-4.59087	-31	-13.7462	-11.5701	-10.7386
-31	-0.928696	-66.5548	-4.48478	-31	-13.6223	-11.6055	-10.6502
-31	-1.03478	-66.2365	-4.40522	-31	-13.587	-11.5701	-10.6148
-31	-0.902174	-66.0239	-4.5113	-31	-13.4808	-11.4817	-10.5794
-30	-0.928696	-65.8913	-4.40522	-30	-13.4631	-11.4817	-10.5794
-30	-0.84913	-65.8383	-4.43174	-30	-13.41	-11.4463	-10.491
-30	-0.84913	-65.7057	-4.32565	-30	-13.3039	-11.3755	-10.4025
-30	-0.902174	-65.7852	-4.24609	-30	-13.2862	-11.3225	-10.5087
-30	-0.902174	-65.6261	-4.27261	-30	-13.2508	-11.2871	-10.4556
-30	-1.00826	-65.467	-4.19304	-30	-13.3039	-11.1986	-10.491
-30	-1.00826	-65.2013	-4.27261	-30	-13.3039	-11.1632	-10.491
-30	-0.955217	-64.8565	-4.27261	-30	-13.127	-11.1455	-10.491
-30	-0.84913	-64.6443	-4.27261	-30	-13.1624	-11.1279	-10.4733
-30	-0.902174	-64.6974	-4.24609	-30	-13.2508	-11.1632	-10.4379
-30	-0.981739	-64.5383	-4.21957	-30	-13.3216	-11.1809	-10.4379
-30	-1.00826	-64.5113	-4.19304	-30	-13.3039	-11.1809	-10.3848
-30	-0.928696	-64.5913	-4.16652	-30	-13.2862	-11.0925	-10.2787
-30	-0.84913	-64.5113	-4.27261	-30	-13.2331	-11.0571	-10.2787
-30	-0.981739	-64.4052	-4.19304	-30	-13.3216	-11.1102	-10.3494
-30	-0.822609	-64.4052	-4.21957	-30	-13.357	-11.0748	-10.3848
-30	-0.981739	-64.1665	-4.19304	-30	-13.3923	-11.004	-10.3671
-30	-0.955217	-63.9543	-4.19304	-30	-13.4454	-10.9863	-10.2787
-29	-0.902174	-63.8217	-4.16652	-29	-13.4985	-10.9156	-10.1902
-30	-0.928696	-63.9809	-4.03348	-30	-13.4454	-10.8448	-10.1725
-29	-0.84913	-63.9278	-4.16652	-29	-13.4277	-10.7917	-10.2433
-29	-0.796087	-63.9013	-4.16652	-29	-13.3216	-10.6856	-10.1902
-29	-0.928696	-63.6357	-4.21957	-29	-13.3039	-10.7386	-10.2256
-29	-0.822609	-63.45	-4.32565	-29	-13.1801	-10.721	-10.0841
-29	-0.928696	-63.2378	-4.27261	-29	-13.1447	-10.6679	-10.0133
-29	-0.981739	-63.1052	-4.08652	-29	-13.0739	-10.6325	-10.0841
-29	-0.875652	-62.9987	-4.06	-29	-13.0385	-10.5971	-9.99562
-29	-0.822609	-62.8396	-4.03348	-29	-12.9854	-10.5971	-9.92484
-29	-0.716522	-62.7865	-4.08652	-29	-12.8793	-10.5263	-9.94255
-29	-0.743043	-62.7335	-4.06	-29	-12.7908	-10.5441	-9.92484
-29	-0.716522	-62.4948	-4.08652	-29	-12.6847	-10.5441	-9.87177
-29	-0.69	-62.3091	-4.06	-29	-12.667	-10.491	-9.8187
-29	-0.716522	-62.07	-4.08652	-29	-12.667	-10.4202	-9.7833
-29	-0.69	-61.9639	-4.11304	-29	-12.7201	-10.3671	-9.67716
-29	-0.769565	-61.8313	-4.16652	-29	-12.6493	-10.3141	-9.76562
-29	-0.875652	-61.6722	-4.24609	-29	-12.6316	-10.3671	-9.76562
-28	-0.875652	-61.6457	-4.06	-28	-12.5432	-10.3494	-9.60641
-28	-0.902174	-61.7252	-4.08652	-28	-12.5432	-10.2964	-9.6418
-28	-0.84913	-61.4861	-4.00696	-28	-12.5432	-10.3671	-9.58872
-28	-0.84913	-61.1943	-3.87435	-28	-12.5609	-10.3848	-9.62409
-28	-0.84913	-61.0617	-3.92739	-28	-12.5255	-10.3141	-9.60641
-28	-0.902174	-60.9557	-3.90087	-28	-12.3839	-10.2787	-9.57101
-28	-0.84913	-60.5574	-4.06	-28	-12.4724	-10.2433	-9.57101
-28	-0.822609	-60.3983	-4.11304	-28	-12.3839	-10.1725	-9.55333
-28	-0.769565	-60.3452	-4.16652	-28	-12.3132	-10.1725	-9.51794
-28	-0.663478	-60.1596	-4.03348	-28	-12.3486	-10.1725	-9.42948
-28	-0.822609	-60.1065	-4.00696	-28	-12.3839	-10.1548	-9.39412
-28	-0.875652	-60	-3.95391	-28	-12.2955	-10.1018	-9.32333
-28	-0.796087	-59.8409	-4.08652	-28	-12.2955	-10.031	-9.32333
-28	-0.69	-59.7348	-4.00696	-28	-12.2424	-10.031	-9.34104
-28	-0.743043	-59.7083	-4.00696	-28	-12.2424	-9.99562	-9.32333
-28	-0.796087	-59.4961	-4.00696	-28	-12.1009	-9.94255	-9.27026
-28	-0.743043	-59.6022	-3.95391	-28	-12.0478	-10.031	-9.2349
-28	-0.769565	-59.6022	-4.06	-28	-12.1009	-10.0487	-9.2349
-28	-0.84913	-59.4165	-3.98043	-28	-12.0832	-10.0487	-9.30565
-27	-0.822609	-58.9917	-4.06	-27	-12.1009	-9.94255	-9.25258
-27	-0.84913	-58.9387	-3.87435	-27	-12.0301	-9.92484	-9.21719
-27	-0.743043	-58.8326	-3.8213	-27	-12.0124	-9.8187	-9.2349
-27	-0.716522	-58.6204	-3.8213	-27	-11.9594	-9.83638	-9.16412
-27	-0.636957	-58.4874	-3.79478	-27	-11.924	-9.88948	-9.12872
-27	-0.69	-58.2487	-3.74174	-27	-11.924	-9.85409	-9.09336
-27	-0.769565	-58.1161	-3.66217	-27	-11.9063	-9.90716	-9.05797
-27	-0.69	-58.0365	-3.6887	-27	-11.8178	-9.7833	-9.07565
-27	-0.69	-57.7448	-3.6887	-27	-11.7294	-9.76562	-9.12872
-27	-0.822609	-57.5852	-3.71522	-27	-11.6586	-9.73023	-9.11104
-27	-0.716522	-57.3996	-3.8213	-27	-11.6763	-9.67716	-9.1818
-27	-0.875652	-57.2404	-3.84783	-27	-11.5701	-9.67716	-9.12872
-27	-0.84913	-57.0283	-3.87435	-27	-11.6055	-9.6418	-9.0049
-27	-0.875652	-56.683	-3.95391	-27	-11.5878	-9.58872	-9.02258
-27	-0.796087	-56.4709	-3.76826	-27	-11.6055	-9.58872	-8.95183
-27	-0.610435	-56.3383	-3.71522	-27	-11.6409	-9.50026	-8.95183
-27	-0.769565	-56.2052	-3.71522	-27	-11.5878	-9.4118	-8.86336
-27	-0.69	-55.887	-3.71522	-27	-11.5348	-9.39412	-8.84568
-26	-0.769565	-55.7278	-3.66217	-26	-11.4109	-9.27026	-8.84568
-26	-0.902174	-55.5687	-3.74174	-26	-11.4286	-9.32333	-8.82797
-26	-0.796087	-55.6217	-3.71522	-26	-11.4463	-9.37641	-8.81029
-26	-0.769565	-55.3296	-3.50304	-26	-11.464	-9.2349	-8.79261
-26	-0.796087	-55.1704	-3.47652	-26	-11.5171	-9.2349	-8.75722
-26	-0.769565	-55.0643	-3.45	-26	-11.3932	-9.27026	-8.70414
-26	-0.663478	-54.9848	-3.39696	-26	-11.2871	-9.27026	-8.70414
-26	-0.504348	-54.8787	-3.39696	-26	-11.2871	-9.27026	-8.65107
-26	-0.69	-54.7726	-3.50304	-26	-11.3048	-9.1818	-8.65107
-26	-0.716522	-54.7461	-3.47652	-26	-11.4109	-9.11104	-8.63339
-26	-0.716522	-54.7191	-3.52957	-26	-11.3755	-9.19951	-8.66875
-26	-0.636957	-54.4804	-3.55609	-26	-11.3048	-9.1818	-8.63339
-26	-0.716522	-54.3743	-3.58261	-26	-11.3048	-9.14643	-8.56261
-26	-0.663478	-54.1887	-3.58261	-26	-11.234	-9.05797	-8.49186
-26	-0.769565	-53.8965	-3.45	-26	-11.1809	-9.04029	-8.42107
-26	-0.796087	-53.5517	-3.42348	-26	-11.0571	-9.07565	-8.35032
-26	-0.716522	-53.4457	-3.37	-26	-10.9863	-9.05797	-8.33264
-26	-0.769565	-53.313	-3.34348	-26	-11.004	-8.98722	-8.368
-26	-0.743043	-53.1535	-3.29043	-26	-10.8979	-8.82797	-8.33264
-25	-0.610435	-53.0474	-3.18435	-25	-10.8094	-8.84568	-8.29725
-25	-0.636957	-52.8352	-3.21087	-25	-10.7917	-8.88104	-8.31493
-25	-0.663478	-52.5435	-3.18435	-25	-10.8094	-8.84568	-8.38571
-25	-0.636957	-52.3309	-3.37	-25	-10.7917	-8.81029	-8.24417
-25	-0.610435	-52.3574	-3.23739	-25	-10.8094	-8.86336	-8.22646
-25	-0.610435	-52.4639	-3.23739	-25	-10.8979	-8.79261	-8.17339
-25	-0.583913	-52.3309	-3.23739	-25	-10.8094	-8.86336	-8.15571
-25	-0.583913	-52.1983	-3.18435	-25	-10.7033	-8.7749	-8.08496
-25	-0.557391	-52.0391	-3.05174	-25	-10.5971	-8.72183	-8.08496
-25	-0.610435	-51.8004	-3.1313	-25	-10.6502	-8.7749	-8.04957
-25	-0.53087	-51.6939	-3.18435	-25	-10.6148	-8.7749	-7.99649
-25	-0.504348	-51.6409	-3.07826	-25	-10.491	-8.7749	-8.01417
-25	-0.636957	-51.5878	-3.21087	-25	-10.5087	-8.70414	-8.01417
-25	-0.557391	-51.2696	-3.26391	-25	-10.4556	-8.65107	-8.04957
-25	-0.636957	-51.0574	-3.23739	-25	-10.4379	-8.61568	-7.94342
-25	-0.583913	-50.8183	-3.15783	-25	-10.3141	-8.63339	-7.89035
-25	-0.636957	-50.7917	-3.05174	-25	-10.3141	-8.49186	-7.97881
-25	-0.53087	-50.6857	-3.10478	-25	-10.2079	-8.49186	-7.94342
-24	-0.583913	-50.7652	-3.10478	-24	-10.2079	-8.43878	-7.87264
-24	-0.557391	-50.447	-3.15783	-24	-10.1371	-8.35032	-7.85496
-24	-0.610435	-50.2613	-3.10478	-24	-10.2256	-8.29725	-7.83728
-24	-0.557391	-50.1548	-3.1313	-24	-10.1725	-8.1911	-7.76649
-24	-0.663478	-50.0487	-3.21087	-24	-10.2787	-8.20878	-7.76649
-24	-0.636957	-49.863	-3.21087	-24	-10.2964	-8.15571	-7.74881
-24	-0.663478	-49.7304	-3.15783	-24	-10.3141	-8.04957	-7.71342
-24	-0.583913	-49.6509	-3.18435	-24	-10.3317	-7.99649	-7.67806
-24	-0.557391	-49.4383	-3.07826	-24	-10.2787	-8.10264	-7.67806
-24	-0.557391	-49.4117	-3.05174	-24	-10.2256	-8.13803	-7.57188
-24	-0.583913	-49.2261	-2.91913	-24	-10.1902	-8.12032	-7.58959
-24	-0.583913	-49.1996	-2.89261	-24	-10.1194	-8.06725	-7.5542
-24	-0.663478	-49.0139	-2.9987	-24	-10.031	-8.06725	-7.5542
-24	-0.663478	-48.8017	-3.02522	-24	-9.94255	-8.04957	-7.57188
-24	-0.636957	-48.5096	-3.10478	-24	-9.83638	-8.03188	-7.60728
-24	-0.69	-48.2443	-2.94565	-24	-9.71255	-7.94342	-7.48345
-24	-0.743043	-48.3504	-2.9987	-24	-9.65948	-7.97881	-7.46574
-23	-0.504348	-48.3239	-2.9987	-23	-9.58872	-7.92574	-7.43038
-23	-0.610435	-48.1117	-2.91913	-23	-9.53562	-7.83728	-7.43038
-23	-0.610435	-47.9526	-2.78652	-23	-9.48255	-7.80188	-7.3773
-23	-0.636957	-47.8991	-2.81304	-23	-9.4118	-7.81957	-7.3773
-23	-0.583913	-47.6339	-2.70696	-23	-9.35872	-7.76649	-7.3773
-23	-0.636957	-47.4483	-2.78652	-23	-9.34104	-7.76649	-7.30652
-23	-0.53087	-47.2626	-2.70696	-23	-9.2349	-7.76649	-7.25345
-23	-0.610435	-47.05	-2.68043	-23	-9.25258	-7.69574	-7.20038
-23	-0.636957	-47.05	-2.78652	-23	-9.14643	-7.67806	-7.25345
-23	-0.716522	-46.9704	-2.70696	-23	-9.07565	-7.64267	-7.21806
-23	-0.610435	-46.8113	-2.76	-23	-9.02258	-7.62499	-7.20038
-23	-0.636957	-46.4665	-2.70696	-23	-9.02258	-7.58959	-7.1827
-23	-0.583913	-46.2539	-2.76	-23	-8.95183	-7.60728	-7.1473
-23	-0.477826	-46.1213	-2.76	-23	-8.96951	-7.64267	-7.09423
-23	-0.557391	-46.0417	-2.76	-23	-8.95183	-7.60728	-7.12962
-23	-0.557391	-46.0948	-2.89261	-23	-8.98722	-7.58959	-7.11191
-23	-0.636957	-45.9887	-2.89261	-23	-8.98722	-7.60728	-7.09423
-23	-0.69	-45.9622	-2.81304	-23	-8.93414	-7.51881	-7.07655
-22	-0.53087	-46.0152	-2.73348	-22	-8.84568	-7.5542	-7.02348
-22	-0.477826	-45.9357	-2.73348	-22	-8.72183	-7.43038	-6.93501
-22	-0.53087	-45.8826	-2.65391	-22	-8.70414	-7.3773	-6.9527
-22	-0.557391	-45.803	-2.76	-22	-8.66875	-7.39499	-6.9527
-22	-0.663478	-45.6704	-2.78652	-22	-8.65107	-7.39499	-6.9527
-22	-0.610435	-45.617	-2.76	-22	-8.66875	-7.28884	-6.86423
-22	-0.557391	-45.3783	-2.78652	-22	-8.63339	-7.23577	-6.9173
-22	-0.663478	-45.2722	-2.73348	-22	-8.65107	-7.30652	-6.7758
-22	-0.477826	-45.113	-2.70696	-22	-8.49186	-7.20038	-6.88194
-22	-0.424783	-44.7943	-2.73348	-22	-8.38571	-7.16499	-6.88194
-22	-0.398261	-44.5291	-2.78652	-22	-8.40339	-7.16499	-6.81116
-22	-0.504348	-44.4761	-2.73348	-22	-8.31493	-7.07655	-6.75809
-22	-0.398261	-44.2904	-2.76	-22	-8.24417	-7.05884	-6.70501
-22	-0.424783	-44.1309	-2.68043	-22	-8.17339	-7.02348	-6.66965
-22	-0.344783	-44.0778	-2.68043	-22	-8.06725	-7.00577	-6.70501
-22	-0.424783	-43.7596	-2.60043	-22	-8.12032	-7.00577	-6.72272
-22	-0.557391	-43.627	-2.70696	-22	-8.08496	-6.9527	-6.66965
-22	-0.424783	-43.4413	-2.62696	-22	-8.10264	-6.97041	-6.58119
-22	-0.53087	-43.3878	-2.60043	-22	-8.03188	-6.9527	-6.52812
-21	-0.477826	-43.3083	-2.62696	-21	-7.94342	-6.9173	-6.5458
-21	-0.424783	-43.2552	-2.60043	-21	-7.92574	-6.82887	-6.47504
-21	-0.504348	-42.9635	-2.57391	-21	-8.03188	-6.75809	-6.47504
-21	-0.398261	-42.6448	-2.62696	-21	-8.04957	-6.7758	-6.43965
-21	-0.344783	-42.5652	-2.60043	-21	-8.08496	-6.70501	-6.42197
-21	-0.371304	-42.3796	-2.57391	-21	-8.04957	-6.70501	-6.3689
-21	-0.477826	-42.2735	-2.52087	-21	-8.01417	-6.61655	-6.38658
-21	-0.451304	-42.0878	-2.62696	-21	-7.90803	-6.61655	-6.40426
-21	-0.398261	-42.1409	-2.60043	-21	-7.89035	-6.47504	-6.38658
-21	-0.318261	-42.0083	-2.60043	-21	-7.81957	-6.49272	-6.28043
-21	-0.344783	-41.8487	-2.62696	-21	-7.81957	-6.49272	-6.24504
-21	-0.371304	-41.7691	-2.68043	-21	-7.71342	-6.49272	-6.19197
-21	-0.371304	-41.5039	-2.57391	-21	-7.71342	-6.49272	-6.24504
-21	-0.398261	-41.3183	-2.68043	-21	-7.62499	-6.42197	-6.24504
-21	-0.451304	-41.2652	-2.62696	-21	-7.66035	-6.45733	-6.19197
-21	-0.371304	-41.1322	-2.46783	-21	-7.51881	-6.47504	-6.1389
-21	-0.398261	-41.0261	-2.4413	-21	-7.48345	-6.47504	-6.17429
-20	-0.504348	-40.92	-2.46783	-20	-7.3773	-6.45733	-6.15658
-20	-0.398261	-40.7609	-2.54739	-20	-7.39499	-6.45733	-6.10351
-20	-0.371304	-40.6017	-2.60043	-20	-7.39499	-6.38658	-6.10351
-20	-0.451304	-40.4426	-2.57391	-20	-7.41267	-6.29812	-6.06814
-20	-0.504348	-40.23	-2.57391	-20	-7.41267	-6.29812	-6.01507
-20	-0.477826	-40.1239	-2.38826	-20	-7.3773	-6.24504	-6.01507
-20	-0.371304	-39.9913	-2.33522	-20	-7.39499	-6.15658	-6.01507
-20	-0.344783	-39.8322	-2.36174	-20	-7.34191	-6.15658	-6.01507
-20	-0.451304	-39.6196	-2.28217	-20	-7.34191	-6.15658	-5.99736
-20	-0.344783	-39.593	-2.33522	-20	-7.30652	-6.15658	-5.94429
-20	-0.371304	-39.3809	-2.3087	-20	-7.16499	-6.15658	-5.94429
-20	-0.424783	-39.3809	-2.46783	-20	-7.07655	-6.1389	-5.9089
-20	-0.398261	-39.1422	-2.46783	-20	-7.09423	-6.10351	-5.89122
-20	-0.398261	-38.877	-2.4413	-20	-7.09423	-6.08583	-5.87354
-20	-0.451304	-38.7174	-2.46783	-20	-7.1827	-6.01507	-5.78507
-20	-0.477826	-38.3991	-2.38826	-20	-7.16499	-5.96197	-5.76739
-20	-0.504348	-38.3726	-2.41478	-20	-7.09423	-5.97968	-5.76739
-20	-0.398261	-38.24	-2.36174	-20	-7.05884	-5.96197	-5.76739
-20	-0.424783	-38.1339	-2.33522	-20	-6.89962	-5.96197	-5.67893
-20	-0.424783	-38.0274	-2.3087	-20	-6.86423	-5.94429	-5.67893
-19	-0.451304	-37.8152	-2.28217	-19	-6.88194	-5.87354	-5.62586
-19	-0.504348	-37.6561	-2.22913	-19	-6.84655	-5.83814	-5.62586
-19	-0.477826	-37.55	-2.14957	-19	-6.79348	-5.83814	-5.59046
-19	-0.53087	-37.4439	-2.17609	-19	-6.7758	-5.82046	-5.59046
-19	-0.504348	-37.0987	-2.33522	-19	-6.79348	-5.80275	-5.64354
-19	-0.371304	-36.9661	-2.20261	-19	-6.7758	-5.80275	-5.55507
-19	-0.318261	-36.8865	-2.17609	-19	-6.75809	-5.732	-5.51971
-19	-0.504348	-36.9396	-2.20261	-19	-6.65194	-5.74968	-5.48432
-19	-0.398261	-36.7009	-2.17609	-19	-6.52812	-5.64354	-5.48432
-19	-0.451304	-36.4883	-2.12304	-19	-6.33351	-5.59046	-5.41357
-19	-0.398261	-36.2761	-2.17609	-19	-6.26272	-5.53739	-5.43125
-19	-0.451304	-36.1435	-2.17609	-19	-6.22736	-5.60814	-5.41357
-19	-0.424783	-36.0109	-2.04348	-19	-6.20965	-5.53739	-5.39586
-19	-0.371304	-35.7452	-2.04348	-19	-6.17429	-5.60814	-5.36049
-19	-0.265217	-35.6391	-1.99043	-19	-6.1389	-5.51971	-5.30739
-19	-0.344783	-35.5596	-2.01696	-19	-6.08583	-5.502	-5.30739
-19	-0.291739	-35.3739	-2.01696	-19	-6.06814	-5.48432	-5.30739
-18	-0.344783	-35.1617	-2.04348	-18	-6.01507	-5.43125	-5.20125
-18	-0.451304	-35.0287	-2.04348	-18	-6.03275	-5.41357	-5.20125
-18	-0.451304	-34.9757	-2.12304	-18	-6.01507	-5.34278	-5.11281
-18	-0.398261	-35.0287	-2.12304	-18	-5.99736	-5.37817	-5.11281
-18	-0.371304	-34.7635	-2.07	-18	-6.01507	-5.34278	-5.11281
-18	-0.451304	-34.7635	-2.12304	-18	-6.10351	-5.34278	-5.07742
-18	-0.318261	-34.5513	-2.01696	-18	-6.06814	-5.34278	-5.04203
-18	-0.318261	-34.4983	-1.96391	-18	-5.97968	-5.36049	-4.98896
-18	-0.291739	-34.2857	-1.96391	-18	-6.05043	-5.21896	-4.93588
-18	-0.291739	-34.1	-1.99043	-18	-5.97968	-5.23664	-4.9182
-18	-0.371304	-33.9939	-2.01696	-18	-5.96197	-5.27203	-4.97128
-18	-0.344783	-33.8613	-1.99043	-18	-5.97968	-5.21896	-4.97128
-18	-0.318261	-33.7817	-1.88391	-18	-5.89122	-5.11281	-4.81206
-18	-0.238696	-33.5691	-1.99043	-18	-5.82046	-5.13049	-4.86513
-18	-0.238696	-33.41	-2.01696	-18	-5.85583	-5.05974	-4.88281
-18	-0.318261	-33.2774	-2.09652	-18	-5.85583	-5.04203	-4.84742
-18	-0.424783	-32.9591	-1.93739	-18	-5.78507	-4.97128	-4.81206
-18	-0.318261	-32.9061	-2.09652	-18	-5.732	-4.97128	-4.65281
-18	-0.344783	-32.7465	-2.04348	-18	-5.74968	-4.88281	-4.63513
-18	-0.344783	-32.5874	-2.09652	-18	-5.71432	-4.86513	-4.67052
-17	-0.344783	-32.4017	-2.04348	-17	-5.66125	-4.90049	-4.6882
-17	-0.185652	-32.1896	-1.99043	-17	-5.59046	-4.9182	-4.61745
-17	-0.238696	-32.0035	-1.85739	-17	-5.53739	-4.86513	-4.67052
-17	-0.265217	-31.8443	-1.77783	-17	-5.62586	-4.79435	-4.65281
-17	-0.238696	-31.6852	-1.85739	-17	-5.55507	-4.82974	-4.54667
-17	-0.212174	-31.6057	-1.88391	-17	-5.41357	-4.75899	-4.56438
-17	-0.291739	-31.5791	-1.85739	-17	-5.39586	-4.65281	-4.49359
-17	-0.15913	-31.473	-1.77783	-17	-5.41357	-4.59974	-4.49359
-17	-0.265217	-31.4996	-1.7513	-17	-5.41357	-4.6882	-4.58206
-17	-0.212174	-31.42	-1.72478	-17	-5.37817	-4.65281	-4.5113
-17	-0.212174	-31.367	-1.83087	-17	-5.3251	-4.52899	-4.44052
-17	-0.212174	-31.1809	-1.88391	-17	-5.30739	-4.59974	-4.44052
-17	-0.212174	-31.0483	-1.91087	-17	-5.25432	-4.56438	-4.42284
-17	-0.238696	-30.8361	-1.88391	-17	-5.21896	-4.40516	-4.42284
-17	-0.398261	-30.7565	-1.83087	-17	-5.20125	-4.40516	-4.3167
-17	-0.398261	-30.5709	-1.77783	-17	-5.14817	-4.35206	-4.2813
-17	-0.344783	-30.5174	-1.7513	-17	-5.14817	-4.36977	-4.3167
-16	-0.291739	-30.2522	-1.72478	-16	-5.0951	-4.40516	-4.22823
-16	-0.318261	-30.1196	-1.85739	-16	-5.13049	-4.36977	-4.21055
-16	-0.265217	-30.0135	-1.85739	-16	-5.02435	-4.40516	-4.22823
-16	-0.238696	-29.8009	-1.7513	-16	-5.02435	-4.36977	-4.12209
-16	-0.371304	-29.7743	-1.59217	-16	-5.04203	-4.40516	-4.13977
-16	-0.291739	-29.4561	-1.59217	-16	-5.0951	-4.2813	-4.05133
-16	-0.318261	-29.2439	-1.64522	-16	-5.02435	-4.2813	-4.06901
-16	-0.424783	-29.0578	-1.72478	-16	-4.97128	-4.26362	-4.0867
-16	-0.291739	-28.8987	-1.72478	-16	-4.9182	-4.29899	-4.03362
-16	-0.265217	-28.8457	-1.7513	-16	-4.95357	-4.3167	-4.05133
-16	-0.238696	-28.6865	-1.6187	-16	-4.9182	-4.22823	-3.98055
-16	-0.291739	-28.5804	-1.64522	-16	-4.86513	-4.17516	-3.89209
-16	-0.398261	-28.4213	-1.64522	-16	-4.79435	-4.12209	-3.82133
-16	-0.344783	-28.2087	-1.64522	-16	-4.81206	-4.0867	-3.76826
-16	-0.398261	-28.0761	-1.69826	-16	-4.79435	-4.13977	-3.82133
-16	-0.291739	-28.023	-1.64522	-16	-4.75899	-4.06901	-3.82133
-16	-0.265217	-28.023	-1.72478	-16	-4.6882	-4.05133	-3.80365
-16	-0.15913	-27.7843	-1.59217	-16	-4.70591	-3.98055	-3.78594
-15	-0.15913	-27.6783	-1.59217	-15	-4.61745	-4.03362	-3.76826
-15	-0.291739	-27.5722	-1.64522	-15	-4.56438	-3.99823	-3.69748
-15	-0.212174	-27.3065	-1.64522	-15	-4.52899	-3.94516	-3.69748
-15	-0.132609	-27.1474	-1.69826	-15	-4.56438	-3.96287	-3.64441
-15	-0.15913	-27.0148	-1.56565	-15	-4.58206	-3.82133	-3.59133
-15	-0.265217	-26.8026	-1.69826	-15	-4.47591	-3.80365	-3.59133
-15	-0.265217	-26.7491	-1.48609	-15	-4.45823	-3.78594	-3.6798
-15	-0.238696	-26.5635	-1.53913	-15	-4.47591	-3.73287	-3.59133
-15	-0.15913	-26.3513	-1.53913	-15	-4.45823	-3.69748	-3.5029
-15	-0.15913	-26.2452	-1.56565	-15	-4.38745	-3.75058	-3.44983
-15	-0.185652	-26.0061	-1.43304	-15	-4.40516	-3.69748	-3.46751
-15	-0.106087	-25.8735	-1.51261	-15	-4.24591	-3.62672	-3.46751
-15	-0.212174	-25.847	-1.51261	-15	-4.21055	-3.66212	-3.44983
-15	-0.15913	-25.7143	-1.48609	-15	-4.24591	-3.60904	-3.43212
-15	-0.238696	-25.5022	-1.38	-15	-4.19284	-3.48519	-3.36136
-15	-0.185652	-25.3961	-1.40652	-15	-4.13977	-3.46751	-3.34365
-15	-0.185652	-25.29	-1.43304	-15	-4.10441	-3.43212	-3.44983
-15	-0.185652	-25.1304	-1.35348	-15	-4.10441	-3.48519	-3.30829
-14	-0.15913	-24.9978	-1.27391	-14	-4.0867	-3.48519	-3.30829
-14	-0.0530435	-24.8122	-1.30043	-14	-4.05133	-3.46751	-3.20214
-14	-0.212174	-24.52	-1.35348	-14	-4.12209	-3.48519	-3.14907
-14	-0.106087	-24.467	-1.30043	-14	-4.06901	-3.34365	-3.096
-14	-0.0530435	-24.3343	-1.27391	-14	-3.98055	-3.29058	-3.13136
-14	-0.0530435	-24.2813	-1.27391	-14	-3.94516	-3.30829	-3.11368
-14	-0.0530435	-23.9896	-1.27391	-14	-3.83901	-3.25522	-3.02522
-14	-0.132609	-23.7504	-1.32696	-14	-3.89209	-3.16675	-3.02522
-14	-0.238696	-23.6178	-1.30043	-14	-3.87441	-3.16675	-2.97214
-14	-0.185652	-23.3791	-1.22087	-14	-3.76826	-3.16675	-2.93675
-14	-0.0530435	-23.4322	-1.16783	-14	-3.80365	-3.23751	-2.88369
-14	0	-23.2996	-1.32696	-14	-3.66212	-3.14907	-2.90139
-14	-0.0265217	-23.22	-1.30043	-14	-3.62672	-3.11368	-2.95446
-14	-0.132609	-22.9809	-1.22087	-14	-3.60904	-3.0429	-2.91907
-14	-0.0795652	-22.7687	-1.22087	-14	-3.57365	-2.97214	-2.95446
-14	-0.132609	-22.6096	-1.30043	-14	-3.53826	-3.02522	-2.95446
-14	-0.106087	-22.5035	-1.16783	-14	-3.55597	-2.97214	-2.93675
-14	-0.0265217	-22.4239	-1.16783	-14	-3.55597	-2.91907	-2.90139
-14	-0.0795652	-22.4239	-1.16783	-14	-3.57365	-2.93675	-2.79523
-14	-0.0530435	-22.2643	-1.16783	-14	-3.57365	-2.91907	-2.77754
-13	-0.0265217	-22.0257	-1.16783	-13	-3.48519	-2.84831	-2.72447
-13	-0.0795652	-21.893	-1.19435	-13	-3.44983	-2.83062	-2.72447
-13	-0.0795652	-21.8135	-1.0613	-13	-3.43212	-2.79523	-2.63601
-13	-0.106087	-21.7074	-1.11435	-13	-3.43212	-2.81292	-2.67139
-13	-0.15913	-21.6278	-1.08783	-13	-3.36136	-2.74216	-2.63601
-13	0	-21.4683	-1.03478	-13	-3.30829	-2.79523	-2.60063
-13	-0.15913	-21.3622	-1.03478	-13	-3.25522	-2.81292	-2.60063
-13	-0.15913	-21.2296	-1.11435	-13	-3.25522	-2.6537	-2.49448
-13	-0.15913	-20.9643	-1.08783	-13	-3.21983	-2.67139	-2.54755
-13	0	-20.9113	-1.00826	-13	-3.21983	-2.63601	-2.4591
-13	0	-20.8052	-1.03478	-13	-3.23751	-2.61832	-2.49448
-13	0	-20.5926	-1.03478	-13	-3.18443	-2.63601	-2.40602
-13	-0.132609	-20.407	-0.981739	-13	-3.16675	-2.56525	-2.42372
-13	-0.106087	-20.2213	-1.03478	-13	-3.06061	-2.52986	-2.37064
-13	-0.106087	-20.0357	-1.03478	-13	-3.06061	-2.49448	-2.44141
-13	-0.0795652	-19.8496	-0.822609	-13	-3.0429	-2.44141	-2.35295
-13	0	-19.6904	-0.822609	-13	-3.07829	-2.31757	-2.37064
-12	-0.0265217	-19.717	-0.875652	-12	-3.07829	-2.37064	-2.33526
-12	-0.106087	-19.6639	-0.84913	-12	-3.02522	-2.38833	-2.26449
-12	-0.0530435	-19.3987	-0.769565	-12	-2.98983	-2.33526	-2.21142
-12	-0.106087	-19.2661	-0.822609	-12	-2.91907	-2.28219	-2.17603
-12	-0.0795652	-19.2126	-0.875652	-12	-2.95446	-2.29988	-2.17603
-12	-0.0795652	-19.0004	-0.902174	-12	-2.84831	-2.26449	-2.17603
-12	-0.185652	-18.8413	-0.902174	-12	-2.93675	-2.26449	-2.14065
-12	-0.0795652	-18.7617	-0.928696	-12	-2.90139	-2.21142	-2.14065
-12	-0.0530435	-18.5761	-0.902174	-12	-2.83062	-2.19373	-2.15834
-12	-0.0795652	-18.4165	-0.981739	-12	-2.83062	-2.19373	-2.12296
-12	-0.0530435	-18.3635	-0.928696	-12	-2.75985	-2.10527	-2.01681
-12	-0.0530435	-18.2043	-0.796087	-12	-2.70678	-2.17603	-2.01681
-12	-0.0265217	-18.1513	-0.796087	-12	-2.6537	-2.06989	-1.96374
-12	0	-18.0452	-0.716522	-12	-2.61832	-2.0345	-1.98143
-12	0.0265217	-17.7265	-0.769565	-12	-2.6537	-2.01681	-1.98143
-12	0.0265217	-17.78	-0.796087	-12	-2.58294	-1.96374	-1.87528
-12	0	-17.5409	-0.902174	-12	-2.52986	-1.89297	-1.82221
-12	-0.106087	-17.2757	-0.69	-12	-2.4591	-1.92836	-1.75144
-11	0	-17.2491	-0.663478	-11	-2.47679	-1.85759	-1.82221
-11	0	-17.1165	-0.636957	-11	-2.37064	-1.89297	-1.85759
-11	0	-16.7978	-0.610435	-11	-2.40602	-1.82221	-1.78683
-11	-0.106087	-16.5857	-0.663478	-11	-2.40602	-1.80452	-1.75144
-11	0	-16.5591	-0.716522	-11	-2.42372	-1.82221	-1.68068
-11	-0.0795652	-16.5326	-0.663478	-11	-2.38833	-1.76914	-1.66299
-11	-0.0795652	-16.4796	-0.583913	-11	-2.31757	-1.75144	-1.6453
-11	0.0265217	-16.4796	-0.636957	-11	-2.35295	-1.73375	-1.66299
-11	0	-16.1874	-0.663478	-11	-2.31757	-1.75144	-1.6276
-11	0	-15.8691	-0.663478	-11	-2.22911	-1.71606	-1.6276
-11	-0.0795652	-15.6835	-0.504348	-11	-2.15834	-1.6276	-1.60991
-11	-0.0530435	-15.5774	-0.583913	-11	-2.15834	-1.6276	-1.60991
-11	0.0530435	-15.4709	-0.53087	-11	-2.14065	-1.60991	-1.48607
-11	-0.0530435	-15.3648	-0.610435	-11	-2.12296	-1.52146	-1.45069
-11	0	-15.2587	-0.610435	-11	-2.06989	-1.48607	-1.55684
-11	0	-15.073	-0.424783	-11	-2.10527	-1.433	-1.50377
-11	0	-14.9935	-0.636957	-11	-2.06989	-1.45069	-1.48607
-11	0.132609	-14.8874	-0.53087	-11	-1.98143	-1.36223	-1.41531
-11	0	-14.7548	-0.504348	-11	-1.94605	-1.37992	-1.32685
-10	0	-14.4891	-0.344783	-10	-1.96374	-1.36223	-1.36223
-10	0.0265217	-14.3565	-0.398261	-10	-1.94605	-1.45069	-1.433
-10	0	-14.1974	-0.504348	-10	-1.89297	-1.36223	-1.30916
-10	-0.0530435	-14.0913	-0.398261	-10	-1.89297	-1.36223	-1.30916
-10	-0.0265217	-13.8787	-0.477826	-10	-1.8399	-1.27378	-1.18532
-10	0	-13.7726	-0.451304	-10	-1.75144	-1.23839	-1.2207
-10	-0.0265217	-13.7461	-0.451304	-10	-1.78683	-1.16763	-1.2207
-10	-0.0265217	-13.5604	-0.371304	-10	-1.78683	-1.16763	-1.13225
-10	-0.0265217	-13.3748	-0.424783	-10	-1.73375	-1.16763	-1.09686
-10	-0.0265217	-13.2422	-0.344783	-10	-1.73375	-1.09686	-1.06148
-10	0.0530435	-13.1357	-0.344783	-10	-1.6453	-1.09686	-1.07917
-10	0.0530435	-12.95	-0.291739	-10	-1.60991	-1.04379	-1.07917
-10	0.0795652	-12.7909	-0.398261	-10	-1.59222	-0.990716	-1.09686
-10	0	-12.7643	-0.424783	-10	-1.66299	-1.0261	-0.990716
-10	-0.0265217	-12.6317	-0.265217	-10	-1.53915	-1.00841	-0.990716
-10	0	-12.4457	-0.265217	-10	-1.50377	-0.990716	-0.990716
-10	0	-12.3396	-0.265217	-10	-1.46838	-0.990716	-0.955333
-9	0	-12.1539	-0.212174	-9	-1.41531	-0.919951	-0.902258
-9	-0.0265217	-11.9683	-0.238696	-9	-1.433	-0.884568	-0.884568
-9	0.0530435	-11.9152	-0.238696	-9	-1.37992	-0.831493	-0.77842
-9	0.0530435	-11.7561	-0.344783	-9	-1.32685	-0.813803	-0.760728
-9	0.0530435	-11.6496	-0.291739	-9	-1.25609	-0.743038	-0.77842
-9	0.0530435	-11.3048	-0.344783	-9	-1.25609	-0.743038	-0.760728
-9	0.0530435	-11.3313	-0.371304	-9	-1.2207	-0.725345	-0.672272
-9	0.0265217	-11.3048	-0.344783	-9	-1.09686	-0.689962	-0.63689
-9	0.0530435	-11.2517	-0.265217	-9	-1.04379	-0.63689	-0.566125
-9	0.0530435	-11.1191	-0.238696	-9	-1.00841	-0.672272	-0.601507
-9	0	-10.933	-0.265217	-9	-1.00841	-0.63689	-0.601507
-9	0	-10.9065	-0.185652	-9	-1.04379	-0.65458	-0.63689
-9	0.132609	-10.7209	-0.238696	-9	-1.0261	-0.619197	-0.707655
-9	0.15913	-10.4822	-0.265217	-9	-0.990716	-0.583814	-0.63689
-9	0.132609	-10.323	-0.265217	-9	-0.973023	-0.495357	-0.566125
-9	0.132609	-10.0839	-0.185652	-9	-0.919951	-0.477667	-0.477667
-9	0.0530435	-10.0839	-0.106087	-9	-0.760728	-0.389209	-0.459974
-9	0.0265217	-9.92478	-0.212174	-9	-0.760728	-0.406901	-0.530739
-9	0	-9.71261	-0.185652	-9	-0.760728	-0.389209	-0.389209
-8	0.0265217	-9.42043	-0.15913	-8	-0.760728	-0.318443	-0.389209
-8	0	-9.18174	0	-8	-0.77842	-0.300754	-0.318443
-8	0	-9.15522	-0.106087	-8	-0.689962	-0.371519	-0.300754
-8	0	-9.15522	-0.132609	-8	-0.65458	-0.300754	-0.26537
-8	0.132609	-8.94304	-0.0530435	-8	-0.672272	-0.247679	-0.353826
-8	0.106087	-8.91652	-0.0265217	-8	-0.63689	-0.247679	-0.300754
-8	0.0795652	-8.5713	-0.0265217	-8	-0.601507	-0.26537	-0.194605
-8	0	-8.70435	0	-8	-0.530739	-0.159222	-0.212296
-8	0.0530435	-8.54478	0	-8	-0.583814	-0.212296	-0.123839
-8	0.0530435	-8.30609	0	-8	-0.530739	-0.176914	-0.123839
-8	-0.0265217	-8.25304	0.132609	-8	-0.583814	-0.159222	-0.0884568
-8	0	-7.98783	0.106087	-8	-0.513049	-0.0884568	-0.0530739
-8	0	-7.7487	0.106087	-8	-0.424591	-0.0176914	-0.0353826
-8	0	-7.69565	-0.0265217	-8	-0.424591	0.0176914	-0.0353826
-8	0.132609	-7.53652	-0.0265217	-8	-0.424591	0.0353826
-8	0.0795652	-7.43043	0	-8	-0.424591	0.0176914	0.0353826
-8	0.0795652	-7.32435	0	-8	-0.371519	0.123839	0.0353826
-8	0.0530435	-7.11174	-0.0795652	-8	-0.406901	0.194605	0.0884568
-7	0.212174	-6.97913	0.0265217	-7	-0.318443	0.141531	0.159222
-7	0.185652	-6.87304	0	-7	-0.283062	0.123839	0.194605
-7	0.291739	-6.71391	0.0265217	-7	-0.212296	0.123839	0.229988
-7	0.15913	-6.55478	-0.0265217	-7	-0.229988	0.159222	0.176914
-7	0.0530435	-6.47522	0.0795652	-7	-0.212296	0.176914	0.141531
-7	-0.0265217	-6.20957	0.0795652	-7	-0.141531	0.229988	0.194605
-7	0.0265217	-6.15652	0.212174	-7	-0.106148	0.300754	0.26537
-7	0.0795652	-6.07696	0.212174	-7	-0.106148	0.283062	0.336136
-7	0.106087	-5.97087	0.212174	-7	-0.0530739	0.371519	0.371519
-7	0	-5.70565	0.0795652	-7	-0.0530739	0.424591	0.389209
-7	0.132609	-5.49304	0.15913	-7	0.0176914	0.477667	0.442284
-7	0.265217	-5.44	0.15913	-7	0.0530739	0.548432	0.371519
-7	0.15913	-5.36043	0.132609	-7	0.0353826	0.495357	0.371519
-7	0.106087	-5.25435	0.212174	-7	0.0530739	0.477667	0.442284
-7	0.106087	-5.04217	0.238696	-7	0.0707655	0.548432	0.459974
-7	0.0795652	-5.01565	0.185652	-7	0.0353826	0.548432	0.406901
-7	0.15913	-4.77652	0.212174	-7	0.0530739	0.513049	0.513049
-7	0.15913	-4.53783	0.424783	-7	0.0707655	0.566125	0.459974
-7	0.15913	-4.43174	0.318261	-7	0.141531	0.601507	0.513049
-6	0.0795652	-4.43174	0.212174	-6	0.194605	0.689962	0.548432
-6	0.0265217	-4.35217	0.238696	-6	0.229988	0.743038	0.566125
-6	0.0265217	-4.13957	0.212174	-6	0.300754	0.707655	0.672272
-6	0.0795652	-4.03348	0.15913	-6	0.336136	0.760728	0.548432
-6	0.0265217	-3.87435	0.185652	-6	0.318443	0.743038	0.63689
-6	0.0265217	-3.66217	0.185652	-6	0.353826	0.866875	0.65458
-6	0.15913	-3.63565	0.212174	-6	0.424591	0.919951	0.725345
-6	0.291739	-3.37	0.185652	-6	0.495357	0.831493	0.743038
-6	0.238696	-3.26391	0.371304	-6	0.477667	0.884568	0.743038
-6	0.238696	-3.18435	0.398261	-6	0.459974	0.902258	0.831493
-6	0.185652	-3.05174	0.424783	-6	0.459974	0.990716	0.884568
-6	0.238696	-2.89261	0.344783	-6	0.389209	1.06148	0.937641
-6	0.15913	-2.70696	0.53087	-6	0.477667	1.00841	0.990716
-6	0.185652	-2.57391	0.451304	-6	0.530739	1.0261	0.990716
-6	0.344783	-2.38826	0.451304	-6	0.601507	1.07917	0.937641
-6	0.185652	-2.36174	0.424783	-6	0.63689	1.07917	0.937641
-6	0.106087	-2.22913	0.424783	-6	0.583814	1.06148	1.00841
-5	0.132609	-2.14957	0.557391	-5	0.619197	1.13225	1.06148
-5	0.238696	-1.99043	0.53087	-5	0.672272	1.2207	1.06148
-5	0.265217	-1.80435	0.53087	-5	0.672272	1.27378	1.09686
-5	0.238696	-1.64522	0.504348	-5	0.79611	1.30916	1.04379
-5	0.15913	-1.59217	0.477826	-5	0.849186	1.18532	1.06148
-5	0.185652	-1.35348	0.636957	-5	0.813803	1.30916	1.04379
-5	0.265217	-1.11435	0.53087	-5	0.902258	1.29147	1.14994
-5	0.238696	-1.00826	0.53087	-5	0.937641	1.30916	1.23839
-5	0.291739	-0.955217	0.53087	-5	0.973023	1.30916	1.20301
-5	0.318261	-0.796087	0.557391	-5	0.973023	1.29147	1.2207
-5	0.371304	-0.663478	0.610435	-5	0.919951	1.32685	1.29147
-5	0.371304	-0.610435	0.636957	-5	1.00841	1.36223	1.25609
-5	0.424783	-0.424783	0.636957	-5	1.04379	1.433	1.34454
-5	0.291739	-0.344783	0.477826	-5	1.11455	1.41531	1.30916
-5	0.265217	-0.344783	0.69	-5	1.09686	1.433	1.37992
-5	0.212174	-0.15913	0.663478	-5	1.14994	1.50377	1.36223
-5	0.212174	0.106087	0.636957	-5	1.11455	1.53915	1.48607
-4	0.212174	0.238696	0.69	-4	1.14994	1.59222	1.50377
-4	0.265217	0.424783	0.716522	-4	1.20301	1.6453	1.46838
-4	0.238696	0.557391	0.663478	-4	1.2207	1.60991	1.45069
-4	0.344783	0.663478	0.796087	-4	1.32685	1.68068	1.55684
-4	0.238696	0.716522	0.716522	-4	1.34454	1.6453	1.59222
-4	0.291739	0.928696	0.743043	-4	1.36223	1.71606	1.69837
-4	0.291739	1.08783	0.716522	-4	1.32685	1.76914	1.76914
-4	0.185652	1.27391	0.84913	-4	1.32685	1.78683	1.76914
-4	0.212174	1.51261	0.822609	-4	1.37992	1.80452	1.78683
-4	0.238696	1.59217	0.796087	-4	1.41531	1.80452	1.75144
-4	0.238696	1.64522	0.84913	-4	1.46838	1.89297	1.76914
-4	0.291739	1.67174	0.875652	-4	1.45069	1.92836	1.73375
-4	0.291739	1.99043	0.796087	-4	1.53915	1.89297	1.76914
-4	0.265217	2.22913	0.875652	-4	1.55684	1.92836	1.8399
-4	0.318261	2.25565	0.822609	-4	1.55684	1.96374	1.85759
-4	0.185652	2.3087	0.902174	-4	1.55684	1.96374	1.8399
-4	0.185652	2.41478	0.822609	-4	1.59222	2.0345	1.96374
-4	0.238696	2.54739	0.796087	-4	1.57453	2.0345	1.92836
-4	0.238696	2.73348	0.796087	-4	1.6453	2.0345	2.01681
-3	0.398261	2.91913	0.902174	-3	1.66299	2.10527	2.0522
-3	0.265217	3.07826	0.84913	-3	1.73375	2.15834	1.99912
-3	0.291739	3.10478	0.928696	-3	1.78683	2.14065	2.12296
-3	0.265217	3.21087	0.902174	-3	1.82221	2.15834	2.10527
-3	0.265217	3.34348	0.928696	-3	1.82221	2.29988	2.12296
-3	0.344783	3.55609	1.03478	-3	1.80452	2.2468	2.15834
-3	0.265217	3.6887	1.03478	-3	1.76914	2.29988	2.15834
-3	0.344783	3.87435	0.902174	-3	1.78683	2.33526	2.17603
-3	0.318261	3.95391	0.875652	-3	1.89297	2.35295	2.19373
-3	0.291739	4.16652	1.00826	-3	1.91067	2.37064	2.2468
-3	0.291739	4.29913	1.03478	-3	1.96374	2.37064	2.26449
-3	0.212174	4.48478	0.902174	-3	2.0345	2.37064	2.35295
-3	0.344783	4.64391	0.875652	-3	2.06989	2.42372	2.40602
-3	0.291739	4.72348	1.03478	-3	1.98143	2.49448	2.4591
-3	0.291739	4.75	0.955217	-3	1.99912	2.47679	2.40602
-3	0.424783	4.82957	1.00826	-3	2.08758	2.51217	2.38833
-3	0.212174	5.0687	1.0613	-3	2.08758	2.51217	2.47679
-3	0.238696	5.14826	0.981739	-3	2.14065	2.61832	2.52986
-3	0.291739	5.28087	1.08783	-3	2.14065	2.68908	2.51217
-3	0.265217	5.36043	1.0613	-3	2.21142	2.72447	2.51217
-2	0.238696	5.54609	1.0613	-2	2.2468	2.74216	2.52986
-2	0.398261	5.83826	1.0613	-2	2.26449	2.72447	2.52986
-2	0.318261	5.8913	1.1413	-2	2.31757	2.79523	2.58294
-2	0.238696	6.07696	1.11435	-2	2.31757	2.81292	2.68908
-2	0.344783	6.20957	1.08783	-2	2.37064	2.81292	2.77754
-2	0.291739	6.34217	1.24739	-2	2.31757	2.90139	2.74216
-2	0.318261	6.52826	1.11435	-2	2.29988	2.866	2.74216
-2	0.424783	6.68739	1.11435	-2	2.42372	2.83062	2.74216
-2	0.477826	6.87304	1.19435	-2	2.44141	2.88369	2.81292
-2	0.477826	6.95261	1.19435	-2	2.40602	2.90139	2.83062
-2	0.371304	7.16478	1.22087	-2	2.49448	2.95446	2.83062
-2	0.318261	7.21826	1.22087	-2	2.51217	3.07829	2.91907
-2	0.291739	7.32435	1.24739	-2	2.54755	3.02522	2.91907
-2	0.398261	7.51	1.24739	-2	2.60063	3.06061	2.93675
-2	0.424783	7.56304	1.24739	-2	2.58294	3.13136	2.98983
-2	0.371304	7.58957	1.30043	-2	2.60063	3.14907	3.06061
-1	0.265217	7.69565	1.22087	-1	2.63601	3.23751	2.97214
-1	0.398261	7.72217	1.24739	-1	2.74216	3.25522	3.0429
-1	0.398261	8.01435	1.27391	-1	2.72447	3.2729	3.096
-1	0.371304	8.27957	1.38	-1	2.68908	3.20214	3.13136
-1	0.371304	8.35913	1.40652	-1	2.72447	3.21983	3.21983
-1	0.371304	8.51826	1.45957	-1	2.72447	3.30829	3.20214
-1	0.318261	8.67739	1.48609	-1	2.70678	3.34365	3.11368
-1	0.318261	8.70435	1.40652	-1	2.77754	3.44983	3.23751
-1	0.398261	8.75739	1.43304	-1	2.79523	3.43212	3.2729
-1	0.424783	8.91652	1.43304	-1	2.91907	3.39675	3.2729
-1	0.398261	9.10217	1.45957	-1	2.866	3.39675	3.32597
-1	0.424783	9.28783	1.51261	-1	2.81292	3.43212	3.37904
-1	0.477826	9.42043	1.43304	-1	2.98983	3.44983	3.37904
-1	0.424783	9.42043	1.45957	-1	3.02522	3.57365	3.41443
-1	0.504348	9.60652	1.6187	-1	3.0429	3.53826	3.41443
-1	0.344783	9.8187	1.67174	-1	3.096	3.55597	3.41443
-1	0.238696	9.9513	1.59217	-1	3.13136	3.57365	3.44983
-1	0.291739	10.1635	1.53913	-1	3.13136	3.59133	3.48519
0	0.371304	10.27	1.51261	0	3.11368	3.60904	3.55597
0	0.238696	10.3761	1.56565	0	3.096	3.69748	3.57365
0	0.398261	10.5352	1.53913	0	3.096	3.6798	3.62672
0	0.318261	10.5883	1.59217	0	3.20214	3.69748	3.57365
0	0.291739	10.7474	1.64522	0	3.18443	3.82133	3.59133
0	0.504348	10.88	1.59217	0	3.18443	3.82133	3.71519
0	0.477826	11.013	1.59217	0	3.25522	3.9098	3.75058
0	0.451304	11.2252	1.64522	0	3.23751	3.94516	3.76826
0	0.398261	11.3578	1.64522	0	3.32597	3.99823	3.85672
0	0.371304	11.5435	1.67174	0	3.34365	3.96287	3.82133
0	0.53087	11.7561	1.77783	0	3.37904	3.87441	3.85672
0	0.477826	11.8622	1.77783	0	3.44983	3.94516	3.89209
0	0.504348	11.9948	1.80435	0	3.48519	4.01594	3.87441
0	0.477826	12.2335	1.67174	0	3.5029	4.01594	3.94516
0	0.504348	12.2335	1.6187	0	3.55597	4.06901	3.94516
0	0.53087	12.2865	1.6187	0	3.53826	4.15748	3.98055
0	0.477826	12.4457	1.7513	0	3.53826	4.12209	3.9098
0	0.371304	12.6317	1.72478	0	3.55597	4.24591	3.98055
0	0.451304	12.8439	1.77783	0	3.57365	4.3167	3.94516
0	0.504348	12.9235	1.67174	0	3.6798	4.2813	4.01594
1	0.451304	13.0296	1.77783	1	3.78594	4.3167	4.10441
1	0.477826	13.1887	1.72478	1	3.6798	4.29899	4.06901
1	0.477826	13.3217	1.72478	1	3.80365	4.36977	4.13977
1	0.424783	13.3748	1.67174	1	3.83901	4.45823	4.17516
1	0.53087	13.5074	1.83087	1	3.85672	4.45823	4.13977
1	0.557391	13.64	1.88391	1	3.83901	4.44052	4.19284
1	0.451304	13.6665	1.88391	1	3.78594	4.52899	4.15748
1	0.477826	13.9052	1.93739	1	3.83901	4.54667	4.12209
1	0.53087	14.0117	1.88391	1	3.98055	4.67052	4.17516
1	0.504348	14.1709	1.93739	1	3.98055	4.67052	4.22823
1	0.398261	14.277	1.91087	1	4.01594	4.63513	4.33438
1	0.424783	14.4626	1.99043	1	4.05133	4.59974	4.40516
1	0.477826	14.6748	2.01696	1	4.03362	4.61745	4.36977
1	0.557391	14.7548	1.99043	1	4.06901	4.67052	4.42284
1	0.424783	14.7813	1.93739	1	4.12209	4.67052	4.47591
1	0.504348	15.0996	1.99043	1	4.15748	4.74128	4.45823
1	0.477826	15.4443	1.93739	1	4.19284	4.70591	4.47591
1	0.424783	15.4709	2.01696	1	4.24591	4.81206	4.58206
2	0.424783	15.6039	1.93739	2	4.29899	4.77667	4.59974
2	0.451304	15.7896	2.01696	2	4.3167	4.93588	4.58206
2	0.583913	15.9487	2.04348	2	4.29899	4.93588	4.6882
2	0.504348	16.0548	2.12304	2	4.24591	4.95357	4.65281
2	0.424783	16.1078	2.01696	2	4.36977	4.97128	4.6882
2	0.398261	16.3204	2.04348	2	4.36977	4.97128	4.67052
2	0.557391	16.3735	1.96391	2	4.38745	4.98896	4.6882
2	0.504348	16.453	1.93739	2	4.40516	4.98896	4.75899
2	0.424783	16.6917	2.01696	2	4.44052	5.02435	4.81206
2	0.557391	16.6652	1.91087	2	4.45823	5.05974	4.75899
2	0.477826	16.7978	1.99043	2	4.47591	5.04203	4.75899
2	0.371304	17.037	2.04348	2	4.56438	4.97128	4.81206
2	0.451304	17.1696	2.09652	2	4.47591	5.02435	4.88281
2	0.53087	17.2491	1.88391	2	4.5113	5.0951	4.90049
2	0.53087	17.3552	2.14957	2	4.67052	5.13049	4.98896
2	0.53087	17.4348	2.25565	2	4.52899	5.18357	4.95357
2	0.716522	17.5143	2.33522	2	4.5113	5.18357	4.93588
3	0.610435	17.5674	2.20261	3	4.56438	5.23664	4.95357
3	0.477826	17.8861	2.25565	3	4.54667	5.25432	4.98896
3	0.557391	17.9391	2.3087	3	4.59974	5.36049	5.00664
3	0.583913	18.0983	2.28217	3	4.63513	5.30739	5.05974
3	0.557391	18.39	2.12304	3	4.6882	5.43125	5.14817
3	0.610435	18.4696	2.22913	3	4.70591	5.41357	5.13049
3	0.583913	18.4965	2.28217	3	4.74128	5.48432	5.18357
3	0.583913	18.8678	2.38826	3	4.77667	5.41357	5.23664
3	0.583913	18.9474	2.33522	3	4.74128	5.44893	5.3251
3	0.53087	18.9209	2.33522	3	4.74128	5.46664	5.3251
3	0.663478	19.1065	2.4413	3	4.74128	5.48432	5.37817
3	0.716522	19.3987	2.41478	3	4.88281	5.60814	5.3251
3	0.53087	19.5313	2.46783	3	4.86513	5.60814	5.39586
3	0.398261	19.6904	2.46783	3	4.90049	5.69661	5.41357
3	0.53087	19.77	2.49435	3	4.86513	5.66125	5.46664
3	0.504348	19.823	2.4413	3	4.93588	5.64354	5.55507
3	0.636957	19.9822	2.38826	3	4.97128	5.71432	5.55507
3	0.583913	20.1948	2.41478	3	5.00664	5.76739	5.57278
3	0.557391	20.2478	2.46783	3	5.13049	5.87354	5.55507
4	0.557391	20.46	2.33522	4	5.0951	5.85583	5.53739
4	0.663478	20.5396	2.38826	4	5.11281	5.87354	5.62586
[truncated: 1,903 more rows]

## Sheet: E. Fig. 6h
0.77 cP + SC	8 cP + SC	0.77 cP + shITGB1	8 cP + shITGB1
0	0.058333	0	0.341667
0.125	0.016667	0.016667	0.033333
0.1	0.008333	0	0.408333
0	0.141667	0	0.075
0.033333	0.008333	0.008333	0.041667
0.008333	0.241667	0.008333	0.116667
0.008333	0.191667	0.166667	0.066667
0.041667	0.141667	0	0
0	0.075	0	0.183333
0.041667	0.1	0.066667	0.041667
0	0.275	0	0.05
0.083333	0.133333	0	0
0.058333	0.016667	0	0.016667
0.025	0	0	0.158333
0.008333	0	0	0.091667
0	0.141667	0	0.025
0	0.208333	0	0.091667
0	0.1	0.008333	0.158333
0	0.166667	0.091667	0.1
0	0.158333	0	0.183333
0.066667	0.033333	0.075	0.258333
0	0.075	0.1	0.008333
0.008333	0.066667	0	0.091667
0	0.175	0.025	0.075
0	0.225	0	0.016667
0	0.239316	0	0.158333
0.025	0.008333	0.016667	0.133333
0.008333	0.025	0.058333	0.075
0	0.041667	0.008333	0.025
0	0.166667	0	0.1
0.008333	0.066667	0.075	0.066667
0.008333	0.166667	0.016667	0.058333
	0.066667	0	0.025
	0.058333	0
	0.108333	0
	0.1	0.041667
	0.141667
	0.05
	0.108333
	0.025
