# Supplementary material for: Extracellular fluid viscosity enhances cell migration and cancer dissemination
Source: Nature. 2022 Nov 2;611(7935):365–73. doi: 10.1038/s41586-022-05394-6 (PMC9646524; doi:10.1038/s41586-022-05394-6)
Supplement: Supplementary file 22 — Source Data Extended Data Fig. 7 [file 41586_2022_5394_MOESM22_ESM.xlsx]

## Sheet: E. Fig. 7a
Sc + Veh	Sc+ GSK1	shNHE1 + Veh	shNHE1 + GSK1
183.82	133.022	50.586	125.452
148.207	93.734	27.549	80.319
144.162	111.022	61.647	129.086
160.055	154.621	97.4713	42.9844
77.2147	42.1702	35.1945	86.4828
65.0207	109.872	26.805	76.5087
97.3312	116.356	44.1427	146.96
74.3232	124.582	70.4986	35.8257
129.42	173.715	48.2557	30.9967
106.95	82.436	57.2325	62.2091
119.311	65.2395	69.6831	167.374
107.645	76.264	54.9259	132.417
104.697	109.791	63.732	80.144
120.027	129.867	80.7938	110.899
21.1546	73.2882	56.9209	118.679
36.6725	84.7245	56.7866	157.615
61.0536	71.631	44.4845	31.0012
86.3673	105.045	40.2287	63.3824
111.778	161.732	56.9209	50.3303
122.006	118.68	56.7866	147.24
53.2549	151.412	44.4845	98.4489
111.753	81.5633	40.2287	159.858
60.0093	168.736	56.544	120.259
64.9389	79.374	96.7878	123.744
60.012	126.482	59.7285	120.741
92.992	112.394	126.165	88.878
83.4167	73.4613	71.5785	61.2081
128.786	82.173	39.1497	121.777
115.618	180.382	33.1721	117.705
127.988	77.9091	102.613	102.751
117.827	76.484	84.798	108.625
106.725	135.405	47.6001	77.3205
58.4538	143.072	88.452	92.7322
110.497	122.373	30.718	103.963
79.0407	156.724	47.4715	78.3786
131.101	132.66	79.6309	97.478
103.687	99.7447	91.944	103.659
59.8965	110.611	63.1785	100.017
123.988	91.4067	68.0498	53.5456
120.731	169.177	69.7282	91.0533
115.96	140.136	66.9928	71.194
89.724	106.623	42.6623	66.209
110.147	142.526	30.9295	57.4646
62.3234	169.79	53.1387	113.817
134.88	116.458	34.0163	114.928
142.056	100.039	70.3048	67.1935
88.2852	90.733	68.9174	82.431
100.709	84.374	77.5044	130.692
135.799	121.042	60.642	128.677
125.948	132.071	76.11	98.4077
127.338	146.769	59.738	80.2365
95.0085	87.6913	32.9469	52.9296
83.4469	53.9412	32.2724	120.526
83.2179	117.848	55.8822	104.622
63.2899	152.587	35.9033	126.157
33.0757	117.405	41.6523	106.829
136.913	75.2745	58.0525	61.386
104.876	80.0286	99.8756	23.8918
45.6274	64.7749	52.9321	66.2217
64.6073	137.337	57.824	78.4346
34.4676	135.703	26.5886	48.2151
38.8082	82.3472	23.8522	70.906
68.2982	166.919	22.9732	44.2881
74.7055	46.4371	64.7284	51.8801
133.174	57.2626	30.4594	109.59
151.446	62.7133	43.1451	86.8209
57.5139	65.2938	48.6728	85.6594
63.1666	94.7591	22.366	65.9297
36.0098	76.3973	80.3946	101.646
70.0829	79.5949	65.7586	74.1131
29.593	40.2759	45.2437	73.2146
39.9038	52.0449	14.3301	69.9524
116.973	102.303	45.1246	60.8852
55.4314	68.3793	30.6129	54.6858
87.7787	81.9393	35.6425	90.0425
61.1232	63.4954	58.5686	28.198
61.2385	41.0009	47.5375	48.9479
61.2016	54.5464	56.6585	110.381
60.6711	49.1541	36.3186	42.3692
63.6268	98.1737	46.4296	52.7166
57.0464	51.6727	59.3605	60.138
83.0834	96.0672	44.81	118.381
35.8751	77.5249	45.2622	53.8708
57.8026	77.2324	44.4535	83.639
43.6798	101.07	49.0344	100.248
34.6683	140.913	27.7584	51.8977
35.1721	61.8455	25.964	68.82
72.45	99.8818	46.1847	47.0739
143.545	99.9883	50.4828	84.8528
73.7407	77.2952	28.7418	46.3799
64.1349	55.9016	102.687	36.0959
60.4845	37.2045	89.0297	79.7485
56.6587	64.264	53.4723	93.5047
96.3365	61.2154	45.4826	63.7728
61.3708	106.339	42.0024	120.168
54.7634	101.027	83.0452	133.012
95.2977	80.4375	56.1963	97.0576
123.143	52.1173	32.7538	94.2919
124.44	133.366	16.2789	87.9813
47.3686	86.2616	51.1584	75.5295
53.7008	120.194	59.4117	98.6072
65.1956	39.7397	38.4455	62.4835
106.039	74.8505	51.2262	51.0926
53.8861	110.546	52.9538	82.3455
119.579	78.7338	35.4826	47.6889
68.6734	89.7944	43.6062	80.3702
37.7393	47.5313	43.2384	48.1649
82.0902	49.1009	19.258	99.3579
75.5885	74.2587	50.6916	117.77
56.3529	135.421	55.8519	99.7867
111.583	69.7614	73.7703	104.03
39.5977	139.325	81.786	76.0287
64.2725	90.5238	45.4616	92.106
103.018	104.631	40.2302	41.7876
171.132	74.8876	84.6234	134.776
71.124	115.667	75.739	120.416
91.2413	91.1145	45.4572	121.572
28.7272	122.151	63.1633	154.644
80.4584	100.098	35.7679	108.24
70.2425	124.28	66.4581	103.294
103.713	95.6325	86.7813	67.7895
133.979	135.511	55.9673	132.235
105.769	99.9377	59.2992	85.8547
108.036	60.2675	62.7172	66.7971
63.9537	137.845	85.884	87.5306
58.589	61.7644	70.2814	85.968
77.2064	89.5867	55.7975	66.4266
81.0348	85.08	38.5971	134.208
166.72	86.262	73.988	129.727
128.114	85.6365	58.2364	79.4727
98.6167	99.7907	69.099	108.322
76.881	80.691	93.9906	43.0408
105.414	186.72	57.3877	100.627
189.129	101.993	56.7021	113.222
95.4994	64.8054	65.388	87.2475
103.179	86.3292	37.5603	162.99
114.394	63.5807	40.0599	166.999
91.59	113.643	62.9648	83.5518
98.5973	125.467	81.7464	99.4843
171.805	89.7368	23.7972	180.524
151.376	59.808	56.9248	84.8293
113.627	79.2447	73.1285	135.79
164.008	100.664	21.8013	122.334
137.364	127.95	48.339	91.21
85.2792	152.447	48.4517	92.0494
61.1692	87.3849	47.2243	80.9226
70.6292	65.822	60.8681	51.5961
101.001	79.5591	54.2865	89.334
45.2811	44.1316	148.514	76.647
96.5272	69.2864	43.8049	67.7105
108.921	92.1248	31.425	143.366
88.9267	71.9345	30.4011	95.477
102.444	116.481	26.2746	143.383
97.7349	86.919	74.2648	138.409
66.5307	64.86	54.0875	123.43
103.76	112.586	73.9541	127.954
130.247	123.862	43.2608	92.4973
85.632	110.48	47.9586	60.8628
46.074	128.619	19.3166	54.4657
135.162	87.054	55.4117	103.862
139.144	68.1505	70.3458	148.992
178.196		49.6424	110.012
120.724		54.6207	150.886
63.9618		36.132	114.173
		71.4877	152.784
		35.4149	58.1499
		32.1965	110.176
		21.096	141.193
		42.9007
		43.7983
		65.1608
		48.4542

## Sheet: E. Fig. 7b
Sc + Veh	shNHE1 + Veh	shNHE1 + GSK1(1 μM)	shNHE1 + GSK1 (15 μM)
61.569	38.4392	68.287	26.142
76.832	66.5738	106.63	87.8713
79.2994	21.1918	62.0524	99.4029
92.2487	31.9558	78.3462	50.3094
62.5341	25.0824	119.529	54.5979
94.358	82.0073	55.6367	62.4744
57.3163	80.7054	51.8723	83.2287
79.7073	75.384	176.598	129.683
69.5588	62.957	70.1847	28.6968
93.18	29.5105	79.8007	70.9414
64.362	44.0996	64.0527	111.188
39.96	50.142	67.5475	77.3724
57.7547	48.9804	57.5961	87.3707
75.3295	39.6063	62.9416	61.024
61.788	34.9065	48.9212	58.2976
91.7487	60.8529	71.1847	111.18
100.774	44.9453	58.224	51.2772
23.1956	29.9083	56.8906	77.487
73.2278	51.5756	85.989	52.0297
22.0871	35.8403	104.174	28.7196
47.2355	43.6647	25.6024	59.3672
65.8698	54.5956	103.528	52.83
53.3247	23.3142	96.072	73.4497
59.4228	50.3292	96.819	56.2837
63.0369	43.0091	45.7788	62.0151
66.9458	29.5212	62.37	110.531
54.8566	65.3065	78.1149	82.203
54.5273	55.0153	65.024	82.1067
77.194	33.0566	64.524	71.0465
48.2784	57.7436	31.1105	40.3225
72.87	28.7142	94.2938	35.9072
61.105	45.5264	64.1113	35.628
46.2381	36.2593	41.3079	74.9673
59.4694	16.353	55.831	106.733
58.2584	33.383	96.1268	77.6718
101.243	22.3082	59.0083	66.5335
58.1027	32.5514	72.05	62.6825
58.4948	29.5123	156.035	91.688
115.267	25.0144	123.027	69.532
131.867	64.9614	89.846	120.116
86.6207	54.5444	87.446	163.539
85.846	67.1265	82.9326	63.7462
59.4104	75.9638	105.07	52.8849
68.772	36.0162	70.032	54.333
110.76	12.7045	60.8753	52.1472
83.564	63.7915	34.3052	48.0291
109.648	59.5663	31.2455	72.8887
51.594	72.9198	40.8259	98.9237
64.8044	66.5455	32.0904	67.2327
67.0909	44.1528	76.7092	112.002
83.1465	41.8716	34.77	85.2156
75.7734	31.356	40.7467	90.234
122.078	38.8835	48.5924	78.1671
55.8637	30.9516	32.2929	61.2342
88.1628	52.1272	23.1694	58.7672
107.144	17.79	106.379	102.4
100.579	19.4866	42.9022	62.3872
61.392	17.888	134.371	93.5777
59.6654	79.1351	60.3918	35.6053
47.5124	74.008	41.7345	78.32
79.2413	34.9686	127.992	72.6738
63.6743	27.1581	97.5225	32.1306
29.094	24.9364	100.255	48.9093
50.6267	19.1261	72.0393	53.4371
55.5253	48.4996	49.4127	98.782
43.8725	18.9522	93.436	111.478
64.5589	32.6853	37.4554	48.6401
102.49	27.5679	36.4558	88.6485
110.983	53.6733	80.148	53.4769
123.221	84.15	145.354	79.9233
62.4415	27.3995	34.2597	78.8847
67.395	31.4413	114.331	83.8409
68.2146	57.0676	58.5705	68.2091
68.7813	34.1475	73.0213	105.597
101.44	38.408	59.3232	57.5583
47.0381	31.5386	86.2404	65.7025
93.4425	30.6631	76.5924	67.2517
111.075	43.2792	37.229	59.6655
83.9486	19.7199	36.549	72.7446
32.3527	38.111	61.794	43.9186
83.073	39.174	66.3228	82.0597
52.212	50.8567	105.391	16.9977
47.7349	69.166	108.046	37.9231
21.5111	46.3166	66.1932	19.6634
38.5295	17.4432	72.6284	88.0596
44.8132	21.9579	55.8576	70.9846
33.0329	35.4275	114.812	38.306
76.641	39.3968	49.9394	96.1218
55.7955	17.3754	89.2357	43.6797
46.8639	10.6912	75.6673	28.0027
98.7915	32.6745	58.8747	43.5632
66.5838	19.5657	85.971	56.1882
39.1635	47.9389	41.9763	35.8388
21.7829	41.158	61.698	59.2278
80.067	68.461	69.1912	68.6061
124.922	20.7505	56.3326	59.0736
118.488	39.5085	81.4894	43.3914
79.3696	19.753	103.04	46.3613
64.472	15.6206	67.499	57.2211
63.1279	51.6206	37.832	88.9879
57.5811	25.4445	51.3386	44.9756
64.364	26.8496	64.1773	61.1615
73.8433	28.2371	85.9666	93.442
36.9188	22.5466	24.3089	42.0507
42.546	31.42	57.2196	147.636
40.3443	19.0035	92.0074	151.34
67.5773	44.3258	116.137	70.1226
85.9586	16.7904	67.8893	81.147
56.023	64.5705	78.7275	154.463
142.296	65.6451	107.851	136.188
63.8508	65.9797	129.354	49.5176
113.878	41.7397	71.3964	78.3607
117.13	51.4707	80.898	134.615
91.2867	65.1255	107.316	98.23
113.952	40.5049	114.104	63.7255
130.269	46.1713	89.2149	94.0029
85.0687	53.5136	113.681	66.15
59.3792	27.5731	111.694	149.531
135.42	68.3175	50.4328	90.9788
104.431	66.114	31.0777	47.608
113.482	69.9298	92.3306	118.332
23.0437	86.4054	58.1529	100.665
71.6814	23.9672	66.2052	142.317
48.5546	41.5355	77.3452	113.428
82.9926	38.574	65.6931	82.1949
74.8014	42.8629	78.2232	80.4433
56.5572	50.1287	127.742	111.664
81.5013	84.57	102.443	151.224
107.427	84.874	55.9151	77.1414
84.879	35.124	76.3365	63.4532
94.9605	70.6762	99.972	63.1362
65.2064	35.856	76.9758	87.5062
130.109	105.206	78.8562	69.302
74.054	33.8567	122.525	81.7387
47.0252	26.38	61.6329	87.2
59.4235	115.489	45.4317	103.491
50.126	63.6707	70.5067	96.3413
105.946	51.8287	95.5869	56.5866
114.324	22.4768	120.773	150.048
84.2358	44.2884	101.547	17.6165
72.6147	53.1078	108.182	96.1207
122.161	60.1384	113.507	113.041
59.6416	75.7866	61.121	82.4976
85.845	88.1411	151.928	90.834
152.7	37.0591	53.8055	183.773
111.243	24.5096	174.564	127.835
89.1165	35.8945	83.4966	118.352
100.093	84.1944	116.225	76.0647
71.517	44.9953	132.908	98.4497
99.522	52.0279	93.4887	92.9085
112.767	47.9949	62.123	72.7794
92.6287	50.877	152.106	63.3088
154.292	91.3148	64.7545	68.316
133.546	90.3163	117.091	56.928
132.162	33.728	77.8385
96.7643	24.0405	109.751
112.875		65.3831
107.543		55.5739
48.5686		58.6173
70.9605
61.0177
89.9973
108.497
90.576
103.441
75.5238

## Sheet: E. Fig. 7c
SC vehicle	SC + 1 uM GSK1	SC + 15 uM GSK1	NHE1 KD vehicle	NHE1 KD + 1 uM GSK1	NHE1 KD + 15 uM GSK1
0	0.158333	0.183333	0	0.141667	0.208333
0	0.05	0.141667	0	0.058333	0.025
0	0	0.066667	0.041667	0	0.083333
0	0.05	0.116667	0	0.016667	0
0	0.008333	0.025	0	0	0
0	0	0.058333	0	0.075	0
0	0	0	0.008333	0	0.091667
0	0.016667	0.008333	0.008333	0	0
0	0.05	0.016667	0.033333	0	0.008333
0.008333	0.075	0.066667	0	0	0.058333
0	0.025	0.083333	0	0	0
0	0	0.083333	0.008333	0	0.008333
0	0	0.025	0	0.008333	0.041667
0	0.008333	0.058333	0.025	0	0
0	0.025	0	0.008333	0.008333	0.083333
0	0.116667	0.008333	0	0.041667	0.008333
0	0.008333	0.133333	0	0.008333	0
0.025	0.008333	0	0	0.016667	0.133333
0	0	0.008333	0	0	0.075
0	0.008333	0	0.125	0	0.091667
0.116667	0.008333	0.133333	0	0.08	0.108333
0.016667	0	0.191667	0.016667	0.036585	0.141667
0	0	0.008333	0	0.05	0
0	0	0.05	0.025	0.008333	0
0	0.025	0.008333	0	0.033333	0.158333
0.083333	0.033333	0.083333	0	0.008333	0.225
0	0	0.1	0	0.025	0
0.008333	0	0	0	0.016667	0
0.008333	0	0.1	0.05	0	0.041667
0.008333	0.008333	0.083333	0.058333	0.016667	0
0.008333	0.008333	0.308333	0	0.025	0.075
0	0	0.325	0	0.066667	0.183333
0.016667	0.058333	0.05		0.025	0.075
0	0.141667	0		0.008333	0.041667
0	0	0.066667		0.258333	0
0	0	0.091667		0.125	0.041667
0	0	0.10101		0.016667	0.116667
0.008333	0.041667	0.133333		0.033333	0.125
0	0.058333	0		0.066667	0.208333
	0.008333	0		0.041667	0.241667
	0	0.025		0.208333	0.208333
	0.008333			0	0.083333
				0.108333	0.05
				0.05	0.141667
				0.033333	0.141667
				0	0.166667
					0.175
					0.083333
					0.058333
					0.275
					0.05
					0
					0.066667
					0

## Sheet: E. Fig. 7d
Sc + Veh	Sc+ GSK2	shNHE1 + Veh	shNHE1 + GSK2
48.0667	25.1206	25.4617	36.5091
82.9526	41.1843	55.0179	45.1596
108.142	54.7252	46.9009	47.349
146.526	59.0128	37.1392	54.5957
102.357	61.7452	31.5884	49.1307
120.486	42.546	23.6645	41.2195
94.701	37.3116	65.844	74.4195
71.1786	78.8498	65.4806	44.2401
171.28	56.7188	26.2517	56.6079
129.505	23.8783	19.9662	36.2883
68.0032	61.7438	26.9799	55.9735
59.859	36.4037	75.714	22.0502
30.7359	23.9073	33.667	61.8596
54.1637	45.3413	18.3933	48.0575
65.8209	39.9463	21.1273	42.5583
77.925	41.308	48.7761	31.8189
65.3184	48.009	15.4753	56.4363
99.7302	65.684	22.508	50.3495
93.3235	80.6553	29.762	34.1615
112.569	143.578	19.6683	20.2584
78.0206	38.0214	42.7646	44.8809
55.5031	62.9084	53.3788	61.8817
120.285	35.3409	23.0309	53.052
127.576	54.9671	22.2338	32.0655
68.7308	52.5969	61.542	33.3135
72.2729	97.212	24.9852	64.797
66.3882	54.8107	24.7629	29.5055
150.619	48.6743	37.7371	79.7782
109.989	59.7028	52.5167	90.9087
75.6492	64.054	26.6177	85.6734
80.1336	46.5912	33.5138	62.7909
101.296	19.3781	41.712	44.7711
52.5093	27.329	73.548	70.2323
102.559	78.6709	53.5944	36.2412
103.9	32.4141	17.2433	38.3224
93.5662	73.8379	45.3474	46.7313
158.34	52.6984	62.0004	29.5265
76.82	32.8092	11.816	21.3523
152.256	25.9098	22.2515	57.1853
41.9083	24.323	52.7792	75.2964
47.2881	61.814	37.0406	49.0633
71.3305	37.2307	26.8344	48.5563
76.1253	29.1375	48.9927	57.14
68.2495	40.598	35.5852	42.5379
91.638	67.2603	75.411	37.7526
65.0532	12.4494	47.857	69.5385
109.204	65.2582	21.9378	75.1882
65.549	18.484	106.347	64.082
81.42	102.554	56.1164	57.8593
82.4433	122.001	43.842	65.1937
108.331	115.337	47.5345	66.6872
97.7186	91.8275	44.2884	68.3091
120.132	87.4783	40.0099	61.5933
95.696	89.0443	73.5082	63.0836
71.2365	57.9788	77.7393	42.0593
189.294	70.7991	53.3353	60.7251
151.571	40.2884	31.7577	43.2016
77.31	63.8004	48.2987	35.7942
142.05	74.0939	52.3973	17.4095
70.6839	48.7769	45.3486	50.824
96.7673	35.5518	17.998	80.886
53.7556	73.1925	51.5317	68.709
73.683	94.4965	55.2109	42.8629
45.1542	100.63	48.6761	42.7583
153.325	68.48	69.557	61.0294
105.362	77.5286	46.0915	57.9372
73.1274	54.0016	59.8104	60.147
96.855	62.3423	33.0087	60.413
72.7447	30.9411	68.7321	65.591
112.009	75.3395	53.2687	80.4664
55.9906	59.4058	57.4381	58.992
65.2892	75.3651	49.4601	91.1032
65.3141	115.552	76.751	29.2708
107.401	40.9646	69.2705	86.5829
60.4077	45.6045	98.2044	45.4928
121.745	99.3062	47.4714	50.0123
77.7607	59.9322	69.2403	78.1736
71.8337	91.0377	65.5118	118.945
152.367	42.8347	94.4514	52.6584
94.233	34.2448	40.5859	114.178
77.0301	111.662	58.6207	76.2163
73.6738	78.9262	94.5728	83.8612
43.9906	52.9674	52.6874	58.7114
84.4391	121.329	69.5454	60.1638
147.249	36.8734	66.5332	130.318
119.63	62.877	61.0247	49.8537
86.946	67.4006	31.3753	72.8972
93.4587	47.0455	48.0913	79.0178
117.155	101.416	39.2344	99.5195
49.6988	33.5915	64.6702	61.4308
94.0478	33.4409	78.0595	60.7028
73.2597	26.4063	30.2296	35.3389
74.8729	74.4591	69.7905	56.2224
75.797	50.2216	76.1503	46.7712
96.083	42.5335	49.4481	98.7369
91.8876	48.1865	31.9497	72.4315
128.668	76.2955	42.8375	57.2277
132.843	51.9995	96.6855	47.4991
40.5019	81.542	37.1811	59.0394
104.963	13.8355	64.4507	118.735
49.7356	42.8557	58.1835	62.6897
37.6579	61.9075	72.3211	27.3173
96.9075	95.8822	89.7456	121.535
104.877	57.6531	47.2386	108.843
59.8974	45.0074	53.9343	92.705
136.813	53.656	52.1273	107.696
149.083	105.926	54.8366	65.0543
73.7678	60.9393	101.75	35.9216
126.199	60.2779	41.7854	42.7977
95.8416	48.2089	45.3563	54.2529
39.675	105.681	109.987	18.8093
73.44	172.126	75.4544	29.6856
56.8518	133.715	69.7973	88.2978
81.41	118	49.3057	28.7132
66.556	34.364	15.349	24.0892
42.7311	109.742	52.32	23.5352
40.7485	77.9982	21.149	25.9492
99.144	62.5882	61.2047	27.6828
84.891	89.0708	28.6537	23.2998
80.0465	65.1735	23.8176	34.2874
182.252	56.0299	29.3405	36.1305
59.8541	51.9865	31.0051	53.5226
70.146	79.1346	25.766	56.8954
70.689	62.5015	53.5064	65.8195
121.454	49.743	24.2487	79.9515
84.0876	39.5498	49.9609	19.7296
42.7574	35.724	61.32	75.9247
49.8223	36.1628	46.0772	43.996
45.4336	40.3407	29.4759	39.396
103.509	24.0958	17.3473	42.3581
88.2765	30.6018	49.4687	30.5466
46.1085	51.1039	74.1736	65.297
77.9837	64.4548	16.2832	74.654
45.4816	47.4856	55.2604	47.741
141.074	57.57	9.46365	99.2085
109.694	52.8107	14.8912	57.452
57.8526	28.1968	9.6059	64.082
54.3126	43.3207	57.5018	20.3307
90.9233	59.9186	36.4477	40.1442
137.913	107.758	34.979	56.4177
113.075	26.4824	24.7015	27.567
178.046	39.5031	17.0542	75.8438
42.675	60.06	21.3981	20.3748
54.3784	62.8623	13.9711	106.427
54.0374	37.7315	82.3973	33.4318
67.572	36.7342	17.5457	38.2421
72.7733	87.4667	50.212	135.261
90.456	44.4654	26.9754	80.1577
60.8869	65.6062	38.635	37.5233
95.736	60.162	25.635	42.3049
93.2588		67.0462	54.5647
59.8804		39.9641	84.6213
72.8269		30.8036	59.2908
61.1175		30.9876	57.2156
106.642		24.6442	85.854
80.2878		64.6065	54.9453
127.382		17.0299	131.739
118.76		15.2489	133.214
130.796		32.1688	46.9186
65.1998		44.16
		30.3676
		29.4137
		22.6609
		39.8357
		38.3854
		21.2194

## Sheet: E. Fig. 7e
0.77 cP + SC + veh	0.77 cP + SC + EIPA	0.77 cP + shTRPV4 + veh	8 cP + Sc + veh	8 cP + Sc + EIPA	8 cP + shTRPV4 + veh	8 cP + shTRPV4 + EIPA
6994	5570	7470	8120	8010	8290	8160
4262	4510	5900	6760	5250	6600	6860
6241	4820	6620	6610	6980	8460	9040
3344	5267	7300	5390	2930	7530	7420
4668	6430	9100	6200	5270	12000	6330
9112	3030	7020	16900	5250	9180	8890
6906	7450	7360	12000	5990	7780	6010
3957	4060	5120	8190	4280	9160	4720
6454	4300	6790	7800	9190	9590	3970
5417	3490	6250	8370	6740	7200	5960
5579	5140	4700	5610	5130	5390	6340
5966	10600	4480	13500	3200	5370	4470
5369	5640	7010	5260	5530	7920	4690
5245	5860	5040	7550	5880	9880	5025
3005	5280	6240	6763	3930	11200	6210
4649	6680	7181	7930	5320	8110	6810
4855	4900	6590	8460	5980	13100	5930
6090	3775	8060	5670	7231	6400	3040
3960	3850	8210	18100	5870	9180	5060
4020	5300	5560	10100	6230	11700	5840
6360	4420	7070	6040	5060	7960	5020
6116	5640	8890	6550	4460	5430	8330
5708	6580	6680	8330	8500	12700	7210
6088	4410	6820	9610	7340	7820	5950
5843	4940	5810	7410	8030	8590	8010
4975	5160	6320	8400	4070	10100	6720
4734	5365	5840	8750	4810	13900	7380
5147	5610	6240	11100	14200	9340	7660
1010	5020	5510	15300	6790	5760	5020
4088	8270	3160	9400	5670	6340	7610
7153	6330	6550	4610	5260	8130	3950
4728	3680	5830	7650	8660	7700	6950
6782	3190	4990	6510	4920		6760
4748	5100	5020	5500	4650		5900
3027	8200	3630	6279	6270		6320
4460	3820	5920	8990	6210		4030
6995	4880	4140	7260	4240		5736
	3590	6140	9510	6340		7530
	3930	6120	7230	8040		5720
	4100	6390	12300	5800		4230
	4191	5020	15600	3990		4500
	7090	8540		10200
	3530	6040		8460
	5350	6820		4300
		6630
		5210
		6185
		5640
		5420

## Sheet: E. Fig. 7f
Time (h:m:s)	Individual Cells												Mean
-0:05:00	1	1	1	1	1	1	1	1	1	1	1	1	1
0:00:00	1.25154	1.26876	1.37605	1.33158	1.22134	1.19966	1.2945	1.24978	1.16625	1.03839	1.40799	1.50605	1.27599
0:10:00	1.1805	1.43312	1.48801	1.50115	1.01649	1.10803	1.19303	1.17027	1.16772	1.0313	1.3569	1.32096	1.24729
0:20:00	1.10019	1.31818	1.38979	1.45599	1.01892	1.07593	1.12942	1.08355	1.12007	1.03013	1.34099	1.23944	1.19188
0:30:00	1.11261	1.20453	1.29342	1.34134	1.05205	1.01549	1.06805	1.02003	1.10569	1.04322	1.28448	1.22488	1.14715
0:40:00	1.0774	1.15075	1.23308	1.25276	1.05426	1.02602	1.00236	0.982941	1.07273	1.05295	1.25194	1.23249	1.11581
0:50:00	1.0499	1.10571	1.18576	1.33329	1.05504	1.01911	0.975152	0.959057	1.03369	1.04816	1.25032	1.20669	1.10183

## Sheet: E. Fig. 7g
Undiluted	2X diluted
0	0.061728
0	0.135417
0	0
0.008333	0.033333
0.008333	0.008333
0.066667	0.058333
0	0.091667
0	0.141667
0	0.4
0.066667	0.15
0	0.291667
0	0.025
0	0
0.075	0.066667
0.016667	0.15
0	0.241667
0	0.033333
0	0.008333
0	0.075
0	0.208333
0.041667	0.283333
0	0.125
0	0.175
0	0
0	0.091667
0.025	0.033333
0	0.083333
0	0.083333
0.016667	0.058333
0	0.041667
0	0.266667
0	0.016667
0	0.166667
0	0.05
0	0
0	0
0.016667	0.016667
0.008333	0.05
0.008333	0.016667
	0.008333
	0.025
	0.308333
	0.108333
	0
	0.066667
	0.008333

## Sheet: E. Fig. 7h
SC Cont	SC 2X	shTRPV4 2X
0	0.116667	0
0	0.091667	0
0	0.125	0
0	0.233333	0.033333
0	0.066667	0
0	0.316667	0
0	0.091667	0
0	0.05	0
0	0.033333	0
0.008333	0.05	0
0	0.108333	0
0	0.2	0
0.025	0.041667	0
0.025	0.408333	0
0	0.116667	0
0.008333	0.15	0
0.008333	0.191667	0
0	0.158333	0
0	0.116667	0.008333
0.008333	0.05	0.025
0	0.075	0
0.05	0.175	0
0.008333	0.208333	0
0.008333	0.233333	0
0	0.133333	0.008333
0	0.166667	0
0.016667	0.241667	0
0.075	0.10989	0
0.058333	0.325	0
0	0.133333	0.008333
0	0.133333	0
0	0.166667	0
0.008333	0.133333	0
0.025	0.158333	0.016667
0.041667	0.191667	0
0	0.108333	0
0	0.108333	0
0	0.033333	0
0.083333	0.033333	0
0	0.075	0
0.016667	0.166667	0.1
0	0.1
0.058333	0.116667
0.016667	0.066667
0.033333	0.05
0	0.091667
0
0
0.008333

## Sheet: E. Fig. 7i
0.77 cP + SC	0.77 cP + shARP3 & shARPC4	8 cP + SC	8 cP + shARP3 & shARPC4
6030	6370	6790	5980
5940	6620	5500	5050
3430	7240	7850	5200
5940	6630	8810	5430
5240	5980	8040	5490
4357	5960	7030	5500
4490	7751	7879	8185
4870	5340	6580	6165
7360	6690	10600	3480
3850	4930	6560	8130
4770	5910	5470	6860
4680	4950	7250	5000
6530	6440	11200	4890
4810	6160	7148	5340
5964	6530	10000	5310
6930	6700	5840	7640
3481	6250	7730	5060
5150	6770	13500	6150
4060	5800	6680	4440
5070	5433	7200	6830
3350	5870	6820	5450
4540	5880	10300	4520
4310	5420	6710	5248
7556	3240	7040	5522
4160	7460	6620	4670
5960	5540	6060	5860
4770	2610	8390	6370
6640	6420	7720	5560
3610	3082	6710	5070
4870	5681	11100
3870	5150	8248
5891	4670	6986
5343	6510
3390

## Sheet: E. Fig. 7j
SC	shTRPV4
64.8228	63.2165
60.0965	63.5302
63.3884	62.0758
67.1207	67.6286
69.7735	69.3706
66.1245	70.1724
80.4488	64.0918
73.9008	63.1628
71.3313	64.4527
73.2354	62.5797
64.9106	73.1834
67.9711	76.7843
69.7071	70.5922
71.2187	64.7595
73.0589	69.2183
	77.6694

[truncated: 3 more sheets: E. Fig. 7k, E. Fig. 7l, E. Fig. 7m]
