# Supplementary material for: Extracellular fluid viscosity enhances cell migration and cancer dissemination
Source: Nature. 2022 Nov 2;611(7935):365–73. doi: 10.1038/s41586-022-05394-6 (PMC9646524; doi:10.1038/s41586-022-05394-6)
Supplement: Supplementary file 23 — Source Data Extended Data Fig. 8 [file 41586_2022_5394_MOESM23_ESM.xlsx]

## Sheet: E. Fig. 8a
Control	Serum Activated
2.013	1.72
1.998	1.891
1.982	1.878
1.96	1.93
2.032	1.94
2	1.96
2.069	2
2.054	1.985
1.994	2
2.014	1.93
2.028	1.964
1.95	1.82
1.78	1.789
2.3	1.853
1.943	2.002
1.9	1.917
1.95	1.8
1.969	1.96
2.066	1.953
1.786	1.8
2.003	1.95
2	2
1.924	1.965
2.01	1.79
2.013	1.86
1.93	1.75
2.056	1.8
1.91	1.893
1.967	1.93
2.07	1.944
2.008	1.885
2.028	1.9
2.076	2.02
1.992	1.78
2.16	1.828
2.101	1.81
1.97	1.88
1.954	1.989
2.03	1.946
1.97	1.924
	1.865
	1.77
	1.898
	1.913
	1.934
	1.9
	1.996
	1.965
	1.93
	1.82
	1.951
	1.864
	1.926
	1.99
	1.97
	1.876
	1.9

## Sheet: E. Fig. 8b
Control	Serum Activated
0.9939	0.999579
0.895456	1.38767
0.984434	1.44257
1.06773	1.35738
0.982541	1.23054
1.00147	1.36306
1.01283	1.39714
1.06395	1.33845
1.0488	1.27976
1.08856	1.25515
0.944678	1.34602
0.9939	1.31952
0.901136	1.31005
0.980648	1.34224
1.01851	1.14346
1.12642	1.18511
0.880311
1.01472

## Sheet: E. Fig, 8c
0.77 cP	8 cP
1.04764	0.807336
1.0371	0.891653
1.13406	1.37226
1.18465	1.24368
1.14882	1.2226
0.801012	1.07926
1.17412	1.21416
0.775717	0.815767
1.10666	1.47555
0.893761	1.1973
0.828415	1.3828
0.682968	1.53668
0.971754	1
1.15304	1.18732
0.900084	1.19321
0.706155	1.09587
1.23946	0.977876
1.19519	1.17847
1.09401	1.14897
0.925379	1.14602
1.19912	1.15044
0.910029	1.07522
0.995575	0.955752
1.03392	1.22566
1.05457	1.08997
1.0826	1.20944
0.794985	0.923304
0.902655	1.0649
0.995575	1.13717
1.13864	1.00885
0.951327	0.971976
1.09292	1.36668
1.0708	1.09977
1.00885	1.14479
0.777286	1.11746
0.865782	1.05957
1.13274	1.10459
0.924779	1.22036
0.988201	1.00652
1.07965	1.19463
1.10942	1.08208
1.10299	1.03867
0.884319	1.1673
1.0853	1.17373
1.09656	1.17052
0.797495	1.10459
0.813574	1.08369
0.815182	1.22358
1.10459	1.22518
0.821613	1.1464
0.984006
1.08369
1.09334
1.23001
1.00491
1.00491
0.908437
0.985614
1.07405

## Sheet: E. Fig. 8e
0.77 cP + Vehicle	0.77 cP + BAPTA	8 cP + Vehicle	8 cP + BAPTA
1.981	1.975	1.8	1.8
1.92	1.903	1.609	1.859
1.963	1.8	1.9	1.923
2.02	1.65	1.89	1.956
2.04	1.81	1.843	1.93
1.97	1.807	1.75	1.905
1.857	1.81	1.6	1.874
1.988	1.971	1.76	1.819
1.928	1.97	1.75	1.877
2.06	1.92	1.93	1.905
1.97	1.93	1.91	1.92
1.807	1.91	1.91	1.973
1.891	1.79	1.905	1.9
1.927	1.89	1.808	1.9
1.958	1.8	1.882	1.933
1.97	1.95	1.84	1.84
1.947	2.04	1.96	1.87
1.93	1.948	1.823	1.891
1.99	1.94	1.935	1.82
1.98	1.98	1.815	1.86
1.96	1.97	1.85	1.95
1.91	1.94	1.89	1.8
1.933	2.05	1.831	1.89
1.9	1.971	1.938	1.91
1.9	1.963	1.856	1.847
1.906	1.91	1.834	1.826
1.9	1.983	1.79	1.889
1.916	1.89	1.874	1.937
1.92	1.927	1.84	1.869
1.996	1.872	1.78	1.845
1.958	1.893	1.83	1.895
1.98	1.891	1.664	2.025
1.949	1.933	1.79	1.951
1.924	1.939	1.91	1.876
2.1	1.932	1.884	1.94
2.034	2	1.863	1.92
1.95	1.9	1.89	1.89
1.77	1.894	1.912	1.849
1.765	1.986		1.97
1.913	1.826		1.951
1.822	1.97		1.9
1.89	1.975		1.85
1.9	1.864		1.89
	1.88		1.86
			1.97

## Sheet: E. Fig. 8f
0.77 cP + Sc	0.77 cP + KD	8 cP + Sc	8 cP + KD
1.729	1.74	1.701	1.946
1.854	1.839	1.803	1.743
1.926	1.881	1.607	1.93
1.6	1.816	1.752	1.775
1.97	1.804	1.68	1.76
1.88	1.804	1.73	1.63
1.856	1.831	1.712	1.714
1.814	1.859	1.791	1.767
1.896	1.739	1.711	1.805
1.916	1.806	1.739	1.878
1.878	1.81	1.751	1.876
1.858	1.864	1.796	1.88
1.667	1.881	1.771	1.798
1.856	1.826	1.86	1.84
1.886	1.745	1.689	1.71
1.72	1.75	1.657	1.799
1.711	1.844	1.57	1.75
1.898	1.869	1.71	1.766
1.82	1.728	1.617	1.846
2	1.73	1.57	1.77
1.887	1.82	1.778	1.884
1.897	1.802	1.838	1.8
1.865	1.85	1.82	1.904
1.905	1.91	1.721	1.901
1.91	1.65	1.721	1.79
1.782	1.78	1.783	1.86
1.81	1.669	1.84	1.77
1.87	1.7		1.819
1.764	1.8		1.791
1.827	1.6
1.781	1.75
1.808	1.739
	1.91
	1.752

## Sheet: E. Fig. 8h
0.77 cP Rear	8 cP Rear	0.77 cP middle	8 cP middle	0.77 cP Front	8 cP Front
1.95	1.81	1.95	1.773	2	1.58
1.81	1.79	1.831	1.87	1.66	1.8
1.89	1.77	1.95	1.845	1.87	1.78
1.74	1.96	1.88	1.868	1.76	1.81
1.77	1.785	1.81	1.825	1.83	1.81
1.92	1.747	1.83	1.741	1.78	1.8
2.017	1.82	1.938	1.906	1.85	1.92
1.64	1.754	1.69	1.85	1.62	1.76
1.75	1.97	1.84	2	1.76	1.903
1.731	1.95	1.879	1.89	1.73	1.835
1.73	2	1.83	1.89	1.75	1.72
1.8	1.86	1.85	1.94	1.833	1.94
1.8	1.86	1.96	1.9	1.72	1.787
1.78	1.721	1.92	1.829	1.78	1.7
1.709	1.99	1.853	1.93	1.69	1.85
1.77	1.678	1.95	1.85	1.75	1.81
1.723	1.98	1.889	1.95	1.73	1.8
1.84	1.88	1.95	1.9	1.8	1.7
1.9	1.88	1.92	1.93	1.75	1.9
1.89	1.9	1.97	1.92	1.8	1.869
1.74	1.7	1.847	1.82	1.795	1.82
1.7	1.84	1.84	1.9	1.821	1.9
1.72	1.79	1.77	1.903	1.74	1.69
1.71	1.79	1.76	1.912	1.75	1.85
1.74	1.8	1.84	1.84	1.78	1.69
1.909	1.81	2.048	1.77	1.91	1.69
1.65	1.97	1.88	2	1.67	1.835
1.73	2	1.758	1.98	1.74	1.87
1.67	1.85	1.9	1.9	1.676	1.79
1.83	1.63	1.864	1.7	1.79	1.6
1.6	1.798	1.78	1.84	1.68	1.69
1.75	1.68	1.88	1.83	1.83	1.67
1.8	1.65	1.85	1.84	1.91	1.753
1.81	1.807	1.91	1.928	1.86	1.71
1.9	1.75	1.978	1.79	1.8	1.74
1.734	1.81	1.87	1.79	1.78	1.7
1.8	1.9	1.957	1.886	1.9	1.68
1.87	1.808	1.9	1.839	1.92	1.704
1.6		1.85		1.607
1.7		1.9		1.7
1.73		1.868		1.72
1.66		1.858		1.86
1.75		1.83		1.78
1.8		1.9		1.81
1.66		1.855		1.711
1.79		1.908		1.784

## Sheet: E. Fig. 8j
Normalized Cell Length	0.77 cP														8 cp
0	2.16917	1.18063	10.0958	3.25799	1.55318	9.05731	13.0772	2.73523	8.77929	3.11049	3.01965	10.3307	9.09159	16.9638	6.31799	1	4.15306	1.24972	1.63514	5.64925	1.12195	2.45077	1.26246	1	1.7535	8.66861	5.48292	1.5211	6.08463	2.45986
0.0100914	3.21955	1.3896	12.032	3.70398	2.35481	12.5317	17.2857	4.26576	12.1581	3.5951	2.69866	12.7441	10.2974	19.8414	7.68619	1.4925	8.65102	1.13108	2.30811	6.03754	1.11789	3.38361	1.33123	1.05537	2.02359	9.83019	10.2005	2.10086	4.77613	3.20261
0.0151511	6.11779	2.12986	18.7717	4.64725	4.23029	19.7267	24.7071	7.92894	23.7316	5.80747	3.23549	14.674	15.4912	25.2464	10.2036	4.22467	14.6469	2.91211	2.32162	7.29816	1.36991	5.27319	1.39375	1.30835	2.23754	14.392	18.6506	3.83864	3.39331	4.81361
0.0199155	9.06767	3.16261	30.3371	5.46348	5.98439	24.0614	28.075	9.94918	25.1397	7.40571	4.30753	16.6327	21.0093	28.1307	11.9226	7.92395	10.2551	3.21841	2.34459	10.1569	1.6233	6.92742	1.38435	1.86095	1.82441	15.3091	16.8931	5.47864	5.32574	5.36381
0.0246911	11.3434	4.17058	40.5156	6.09808	8.26142	25.1213	30.9349	10.4376	16.2205	8.60213	5.63685	19.3122	24.7242	28.3694	14.1144	10.2845	7.20204	3.82771	2.51622	13.3265	1.64499	9.42894	1.72185	4.25894	1.63292	12.7137	15.0837	5.96845	5.45341	5.31995
0.0298099	14.0075	5.09709	43.1268	6.37919	10.5006	24.0424	32.7332	10.5884	12.1801	10.2459	7.21374	20.1117	27.4753	27.3938	19.2113	9.30942	4.73214	7.86142	3.42568	16.043	2.2561	11.3543	2.02497	8.72771	1.89267	10.6645	13.1064	5.76969	4.36118	4.61325
0.0347044	14.8148	5.78598	44.4501	6.8209	12.5966	23.6505	34.3101	12.4581	10.9951	10.3325	7.45767	20.3757	29.0223	28.8745	23.0492	9.01758	4.48469	3.10124	4.16757	17.088	1.76965	11.7732	1.82495	14.4063	2.37231	8.29038	13.2493	5.80415	4.68041	4.71576
0.0395064	16.1491	6.05516	48.8494	7.85046	14.2563	23.3499	35.2886	16.8949	10.3676	9.72707	8.04424	25.8174	28.839	31.6659	23.7169	11.2004	3.98775	4.06984	4.05676	16.661	1.67209	12.2121	1.75003	18.3566	2.58681	7.6166	10.2969	5.31433	4.20163	5.44311
0.0443902	16.0536	5.97252	48.6276	8.45435	15.2024	22.7512	34.256	20.2229	8.82839	8.933	9.1699	29.5514	27.5741	33.3274	24.8567	10.7191	3.32143	5.04934	3.6723	15.68	1.79404	11.8688	1.71875	16.9706	2.90949	8.64805	7.25383	4.15009	3.76552	5.24776
0.0492791	14.0564	6.06293	49.9769	8.34882	15.8187	22.9348	33.1279	21.5928	6.99265	7.64827	9.85898	29.3822	26.6053	32.4905	27.0279	9.2828	3.49592	2.99962	4.23311	13.0752	1.8374	11.0091	1.54056	14.2334	2.9512	8.4468	7.52594	3.17828	5.03484	4.60862
0.0542004	12.4774	5.98935	50.8964	8.55083	16.344	22.788	32.6126	21.7795	7.51961	6.9945	9.73825	27.6181	26.5149	32.2695	25.2312	9.37331	5.44133	4.02297	3.2054	12.5793	2.17886	10.422	1.19378	17.5914	2.64358	7.40644	5.27429	2.86219	5.42507	4.38839
0.0590608	12.672	5.96308	50.8544	8.81072	17.4535	22.9309	32.3386	21.8964	7.04047	6.37491	9.88986	28.5274	25.6695	35.6274	25.0586	8.93166	6.90306	3.67454	4.40541	11.5644	2.03794	10.1603	1.08752	17.184	2.12587	6.92709	4.73464	2.80897	5.26546	4.40405
0.0639936	11.5085	6.26001	52.659	9.04866	19.6413	23.0614	32.5909	22.4628	11.0771	6.17285	10.8163	28.8193	23.4389	38.538	25.6932	8.05064	3.17143	4.25722	5.57568	10.1532	1.77235	10.23	1.10001	16.7643	1.55492	6.44939	4.47443	2.68415	5.42495	4.8311
0.0685843	10.0865	7.3583	49.9981	9.42084	22.5225	22.1947	32.126	21.4712	14.3921	5.71848	12.3737	31.2792	20.1424	39.9995	24.7835	7.15193	2.87755	2.98718	4.96216	8.63627	2.0813	10.4568	1.19997	15.5298	1.60193	5.92144	5.19492	2.93572	7.42471	3.97596
0.0737567	8.69267	8.44062	49.3848	9.64574	26.2809	19.4383	31.6114	20.3627	13.022	5.41308	13.3945	33.9562	17.7928	41.4644	21.1701	6.01981	3.52245	2.83558	6.71622	7.40306	1.81843	10.6717	1.24997	16.9986	1.68083	5.34464	8.61219	3.33631	5.51706	3.14209
0.0784762	6.89223	8.60827	46.3278	9.89422	29.3484	17.1444	33.2793	20.163	9.5931	5.22166	14.1518	32.3796	16.4777	41.3733	18.3264	6.24844	2.90051	2.90589	3.27838	6.05276	1.73171	10.4409	1.1656	29.5535	1.46895	4.54781	9.31506	3.316	4.56329	3.62129
0.0833329	6.66259	7.67853	42.5442	10.5088	28.6958	15.9186	35.092	19.0322	9.15678	4.96085	14.0104	26.5151	16.0528	40.789	17.5105	5.58476	3.375	3.35583	2.50676	5.32524	2.31165	10.7479	1.18439	23.134	1.5443	3.74732	8.99761	3.14892	5.00663	4.81361
0.0883839	6.32331	6.22401	39.5436	11.2293	25.0874	11.5457	31.3151	17.8698	12.5331	5.37966	10.0626	21.4517	17.4808	36.7222	16.0648	5.09689	3.22653	3.10114	3.18919	3.15372	2.73984	10.0707	1.07807	17.9861	1.89532	3.48515	7.10874	2.81521	5.15552	3.91443
0.0932749	5.2005	5.19449	35.8404	11.65	22.5816	10.0381	28.9383	16.4251	12.2452	6.3512	11.0915	22.5341	17.0482	38.4696	13.4383	5.14426	2.35459	4.56196	4.33243	2.66212	3.15989	8.26873	1.25622	13.5173	2.12494	3.42692	9.85702	3.10472	4.41085	3.74443
0.098135	4.86654	4.51209	33.0262	11.8276	20.4344	9.6123	26.648	15.3602	12.2169	6.72626	11.9164	23.5717	16.4729	40.71	10.855	4.40528	2.32653	4.84312	4.54595	2.13591	3.50135	6.87071	1.26561	13.1842	2.86519	2.84647	9.19253	3.78858	6.31844	3.13614
0.102981	5.04229	3.63458	31.4552	11.9474	18.2303	9.59467	24.2332	15.187	11.2059	7.37863	12.8762	26.3785	16.7409	40.496	10.4352	3.91804	2.75255	3.28084	3.68243	1.89898	2.34146	6.25976	1.48436	18.3197	2.66129	2.52819	10.0067	4.35037	5.33273	3.35489
0.107623	4.74937	3.04692	29.8276	12.0749	16.7667	10.9827	23.4818	14.9173	10.7316	9.38945	12.7347	29.291	18.0968	39.2433	11.5481	4.43172	2.96122	4.14792	4.36824	1.77072	2.3794	5.8911	1.53752	13.9001	2.06644	2.95228	11.4534	4.39732	4.50295	3.85938
0.112752	4.73214	2.9749	29.0185	12.0835	14.6804	13.2552	23.6333	15.3268	10.6079	11.3028	12.4067	32.179	19.1956	35.7117	10.9749	4.11563	4.34694	4.54946	6.69189	1.81094	2.75068	5.14333	1.45624	10.7399	1.7535	3.18174	10.9	4.52407	4.48885	4.596
0.117714	6.09023	3.1086	27.8274	11.7825	13.9654	15.3743	22.2564	14.6351	9.67647	13.156	12.6103	30.6383	19.0844	29.8377	10.6255	3.83592	3.31378	5.10864	3.94595	1.74914	3.0122	4.11745	1.32495	11.3078	1.83242	2.93677	12.7708	3.96697	5.3824	4.24832
0.122474	5.68546	3.26237	27.5065	11.298	13.6589	16.9661	20.3409	12.7801	6.94118	12.7349	13.1567	26.5161	18.9042	23.2938	10.6276	4.25988	2.91633	2.93716	3.5	1.45441	2.81571	3.76322	1.17499	12.5454	1.71006	3.40267	13.213	3.33791	7.09494	2.94714
0.127372	6.38346	3.25766	24.7019	10.7896	13.0479	17.3661	18.8705	11.2778	7.52941	10.8849	12.9274	22.9578	18.9533	19.2112	8.98849	4.01979	3	2.03881	3.63514	1.82505	2.01626	3.84332	1.19997	11.9744	1.54605	3.11241	11.4624	3.1908	4.91441	2.75595
0.132284	6.32456	3.0791	26.1313	10.6371	11.7808	16.9783	19.1029	9.42186	5.76471	11.6259	11.4908	19.7539	18.5546	17.3671	8.25209	3.62378	3.26939	1.99194	5.9973	1.54318	1.99458	4.04382	1.06874	10.9619	1.48487	3.10875	11.9794	2.93726	4.8434	2.42354
0.137019	6.48684	3.10389	27.4514	10.941	10.5421	16.4695	19.1463	8.57327	4.94604	12.8942	10.8151	19.3692	17.5592	14.9671	8.35844	3.34359	2.92602	1.36235	4.23649	1.12085	2.03252	4.02094	1.00309	11.7027	1.5053	2.28367	11.5464	2.63369	4.66618	2.65705
0.142082	6.31767	3.10388	26.1714	11.4248	9.52651	16.3852	18.8308	7.98649	3.70588	12.6677	10.3919	18.076	15.0355	12.8829	9.23326	3.59691	3.04847	1.76537	4.98378	1.04967	1.88618	4.15726	1.1719	11.925	1.578	1.66107	10.9794	2.43023	4.81863	3.18471
0.146861	6.04386	2.84226	27.7424	11.8617	8.79015	15.6437	18.2759	7.08685	3.22541	11.2664	9.71751	13.7202	12.0274	12.4285	9.98326	2.74888	3.00408	2.87467	3.7	1.32311	1.99729	3.68063	1.20621	10.7152	1.55228	2.0084	9.89554	2.43805	6.19795	3.30948
0.151761	5.79793	2.33884	26.9356	12.5174	8.38434	14.7702	18.4849	7.09053	3.0589	10.4843	10.3578	13.1708	10.0383	11.4618	9.5	2.42401	3.89541	2.89336	4.64527	1.25007	1.83198	3.2642	1.3281	8.7402	1.65067	2.48515	8.02938	2.5758	5.8434	3.06848
0.156566	5.29605	2.05991	26.4804	13.1374	7.21742	13.4886	17.5892	6.90205	3.08453	10.427	11.7908	12.5204	8.97867	9.59143	10.0565	3.32817	3.22245	2.60911	6.38514	1.1967	1.8374	3.3473	1.53752	8.36031	1.78984	2.60821	7.42851	2.27375	5.88584	2.8845
0.161502	4.83459	1.94362	26.6196	13.7863	6.36811	12.1743	16.3125	6.07948	4.23894	11.3246	12.5274	10.9578	8.66667	9.15465	9.43654	3.28633	3.01786	2.74962	5.48649	1.29878	2.54472	3.44282	1.50309	7.60449	1.66219	1.61423	8.36721	1.76166	5.84328	2.67038
0.166443	4.43233	1.88045	20.9726	14.2119	6.41293	11.5702	15.1962	5.31809	6.06369	10.4914	12.4847	10.088	8.48964	8.33887	8.18724	3.43501	2.91429	1.77473	5.88176	1.51789	2.82656	2.45674	1.8875	9.82652	1.54251	1.35675	8.53051	1.5758	4.31881	2.53195
0.171461	4.47932	1.8282	16.6322	14.1858	6.26164	10.1347	13.7618	4.50253	6.30153	9.43657	12.342	9.62838	8.25605	9.08092	7.36123	3.21915	3.14796	1.39042	4.83514	1.49441	2.80759	1.94629	2.17184	11.1845	1.47163	1.4438	5.95002	1.65254	4.29741	3.0385
0.176152	4.86466	1.74498	15.0683	13.6713	5.40577	8.83139	13.5601	4.2746	4.94612	8.91249	12.5164	8.11078	8.68608	10.2951	8.35042	2.91298	3.56939	2.36689	4.74595	1.38025	3.28456	1.73434	1.74373	11.0916	1.40247	1.3511	4.57302	1.79336	3.9003	3.04391
0.181127	5.24342	1.61303	15.3584	12.6479	4.80909	8.70891	13.2303	4.55957	3.00365	7.75813	11.859	7.20002	8.78906	11.1355	7.23013	3.74008	2.8699	2.21845	3.79392	1.68453	3.2439	1.84379	1.57189	20.0849	1.31378	1.14245	5.32876	2.14778	4.04919	2.22171
0.185843	5.13158	1.48936	15.5237	11.1071	5.1259	9.08713	13.3871	4.84646	1.90682	6.721	10.3651	6.97694	7.98332	10.5003	6.46443	3.33127	3.11225	2.06224	3.02703	2.14995	2.49323	2.1841	1.69378	16.4429	1.26591	1.0239	5.75278	2.59456	3.2868	1.95425
0.190656	5.16917	1.49941	15.2711	9.71605	5.07657	9.26545	13.3853	4.59392	1.978	6.84023	10.4212	8.53195	7.05062	8.21076	6.38598	2.81718	2.78571	1.73416	5.22297	1.61245	2.17073	2.35325	1.63747	12.2953	1.10902	1.25474	5.2584	2.147	2.43243	2.02233
0.195794	5.20301	1.61039	14.8843	8.64874	4.78175	8.7034	12.551	4.19285	1.95584	7.14243	10.8005	7.18799	6.22296	6.95461	6.82008	2.99777	2.60969	1.89974	6.11149	1.05433	2.11382	2.01892	1.59686	10.209	1.00444	1.79772	4.31738	1.65094	2.01398	2.09152
0.200653	5.33584	1.62838	13.2214	7.73122	4.34672	8.30887	10.6588	3.64133	1.43753	7.14455	12.007	6.90349	5.828	6.10373	7.26464	3.67841	2.75102	1.2889	4.83514	1.0675	2.38482	2.04032	1.51564	9.91283	1.08684	2.28844	3.96373	1.31294	2.55998	2.12168
0.205529	4.60808	1.60241	12.148	6.58808	4.4536	8.26677	9.67142	3.12233	1.28431	5.20292	11.3468	8.11018	5.71932	6.67041	7.29289	3.26211	3.22194	1.49194	6.44324	1.22765	2.54201	2.08758	1.39993	11.9992	1.22512	1.68403	4.56003	1.12555	2.66998	2.4911
0.210336	4.3656	1.49084	11.8963	5.6204	4.35907	8.1429	9.63888	3.18825	1.46688	4.24217	10.8566	8.57587	6.13052	8.0897	5.81869	2.99006	3.05612	1.83097	4.03041	1.6424	1.84959	2.29256	1.53122	15.0114	1.40601	1.88622	4.52826	1.06568	1.7871	2.99611
0.215144	3.91729	1.4687	12.1741	4.89148	4.17076	8.06811	9.79565	3.24307	1.30518	4.12538	11.22	6.73287	6.15719	8.63012	5.25314	2.78501	3.35306	2.00759	4.75676	1.92983	2.27371	2.24379	1.61874	13.7646	1.60723	3.2191	4.04309	1.09071	1.82254	2.60119
0.220134	3.48026	1.51418	11.5206	4.05036	3.89541	7.80141	9.93448	2.95523	1.152	3.66092	12.8477	5.70866	5.64195	7.98274	6.63319	2.4262	2.24745	1.86698	7.12703	1.7969	2.50948	1.80897	1.60935	13.6164	1.7145	2.9312	4.61894	1.41777	1.9572	2.35862
0.22476	3.47462	1.55313	10.353	3.60428	3.7454	8.21909	9.93621	3.00446	1.16541	3.00006	13.3091	4.80501	5.05053	6.75637	6.26883	2.29295	2.26275	2.46839	6.81081	1.78381	2.24661	1.39802	1.78125	11.5301	1.8005	1.90267	3.46028	2.07738	2.24087	2.19638
0.229823	4.16667	1.57673	11.3674	3.29579	3.9188	8.28448	9.44967	3.07688	1.12745	2.54465	12.3664	4.44664	4.41516	5.91426	5.32496	2.6002	2.13673	2.65598	5.1	1.50104	2.46341	1.09553	2.09371	7.75241	1.69324	2.06945	3.40588	2.65558	1.29765	1.66464
0.234708	3.95395	1.55932	10.5865	3.10285	4.21942	7.77695	8.91621	2.81966	1.09194	2.26119	11.794	4.23402	4.08964	6.71946	6.08264	3.05615	2.10459	1.88729	7.11149	1.47857	2.6748	1.01991	1.98751	5.24042	1.56645	2.37637	3.03177	2.46315	1.17721	1.38467
0.239697	3.302	1.58381	8.96128	2.84576	4.34629	7.83815	9.16142	2.68782	1.1422	2.33978	11.2456	4.8643	4.08964	7.3739	5.82845	3.29735	3.05102	1.7186	4.41892	1.32311	2.55014	1.29255	1.56249	5.44407	1.62676	2.20608	2.51251	2.20959	1.30488	1.19864
0.244444	2.65508	1.55932	9.26783	2.64535	4.22853	6.95107	9.0226	2.66139	1.24994	2.98098	9.13822	5.75318	4.43395	7.70724	5.68759	2.7709	3.22449	2.1482	3.65676	1.40924	2.09485	1.54777	1.25307	6.32056	1.73224	1.76405	2.16329	1.98234	1.49632	1.11605
0.249382	2.17199	1.59356	9.47317	2.56651	3.86095	6.58916	8.13785	2.59175	1.24518	2.51956	6.29542	5.02759	4.33579	7.57042	5.63703	2.41079	2.03061	2.3685	3.78041	1.63492	2.30081	1.53633	1.35623	6.36996	1.79249	1.8427	2.40588	1.52889	1.39711	1.02086
0.254428	2.16291	1.55401	8.02488	2.47211	3.78503	6.76872	7.35761	2.19339	1.66176	1.58973	4.36723	4.99012	4.28768	6.72299	5.0251	2.7555	2.58367	1.60911	5.63851	1.5984	2.47696	1.51643	1.61559	6.97473	1.61256	1.83151	2.73014	1.50228	1.22333	1.09489
0.25906	2.14286	1.59829	7.18037	2.30161	3.42008	5.80141	6.8908	2.11505	2.57851	1.54355	4.41484	4.77446	4.81073	5.50899	4.70851	2.76762	3.02653	2.22628	6.31351	1.54037	2.30081	2.12141	1.55001	8.48084	1.57886	1.80192	3.10425	1.81836	1.20555	1.30724
0.264197	2.36936	1.57142	6.65192	2.18565	3.26943	4.73338	7.27279	2.03608	2.49514	1.5195	4.27459	4.70866	5.24801	4.47382	4.54916	2.0859	2.39541	2.21845	5.13176	2.20243	2.58943	2.1433	1.89999	5.48098	2.25614	1.70365	2.82989	2.01397	1.24099	1.94586
0.268939	2.29323	1.43659	6.75102	2.3156	3.18243	5.26398	7.37734	2.0565	6.43012	1.94629	4.97827	4.16362	5.30608	4.55805	5.46304	2.00881	2.29592	2.17164	5.78108	1.86668	2.51761	1.58608	1.97497	5.40687	2.43521	1.35024	1.80943	2.51006	1.80832	1.63467
0.273825	2.05451	1.48524	6.85954	2.29122	2.96358	5.88443	6.94302	2.08344	6.152	1.84401	4.81484	4.87788	5.11325	4.337	4.99791	2.33809	2.36531	1.95285	5.23649	2.13591	1.96748	1.35722	1.56874	4.76519	2.5682	1.51825	1.67109	3.19076	1.73032	1.67114
0.278805	1.88346	1.60242	7.08823	2.13707	2.93587	5.32657	6.78636	2.10109	3.36388	1.38716	4.44409	4.71915	4.08696	4.01244	4.88075	2.59028	2.89031	2.09974	4.23513	2.13872	1.81707	1.3413	1.24378	4.80239	2.50527	1.96996	2.99831	3.40712	1.36866	1.45757
0.283631	1.98998	1.5915	6.92553	2.00212	2.84416	4.54698	6.40437	2.05095	2.99514	1.24686	5.02584	4.7864	3.62722	3.81067	4.54393	2.79733	2.17959	2.13255	4.52162	1.62459	2.15447	1.41643	1.22809	4.9902	2.24906	2.00137	2.95919	2.78236	1.77987	1.50671
0.288556	1.85902	1.55077	7.35954	1.83254	2.89413	4.19183	5.84933	1.81043	2.18753	1.49542	5.36855	5.43923	3.59429	3.92649	4.46025	2.98676	1.5051	1.90604	3.46959	1.54503	2.38483	1.5224	1.35623	5.65389	2.08684	2.35584	2.48977	2.12039	3.05298	2.15846
0.293223	1.7005	1.6095	6.42357	1.8376	3.24352	4.36199	5.4474	1.59692	2.09918	1.44941	5.78889	4.97068	3.41719	4.49489	4.49651	2.36476	2.19388	1.85902	3.26757	1.69583	2.26016	1.603	1.45933	5.22175	2.17106	2.81743	2.22895	1.70883	2.22664	2.75071
0.298103	1.79887	1.61363	5.82484	1.73048	3.33696	4.75784	5.33214	1.66562	2.58824	1.44059	6.44907	4.18314	3.52531	5.17379	4.5931	2.36344	2.06735	2.46063	3.75676	1.5366	2.21544	1.78509	1.23439	4.34526	2.08859	2.51873	2.45122	1.72411	2.0352	2.32443
0.303029	1.93421	1.43504	5.48954	1.50896	3.24085	4.7775	6.20067	1.66842	2.75	1.5195	6.90518	4.20257	3.68676	4.48259	5.41109	2.29514	1.92092	2.66367	3.17905	1.37182	2.39567	2.12042	1.13129	4.49347	2.04784	2.6854	3.3786	1.73074	1.84376	1.62557
0.308023	1.87469	1.28364	5.3429	1.34553	3.68759	3.82555	6.08358	1.46695	2.89702	1.5945	6.63321	3.45702	3.9438	3.89843	5.0265	2.47355	2.125	2.08099	4.32703	1.4289	2.27913	2.14182	1.14687	5.20358	2.33239	2.5	3.68248	1.44436	1.52098	1.45757
0.312944	1.75564	1.2308	5.50085	1.26092	3.91775	3.42319	5.37712	1.31373	3.33829	1.28099	6.11489	3.31368	4.24175	4.24227	4.54812	2.46583	1.89388	3.10114	6.72162	1.66021	1.72358	2.04181	1.42496	7.81431	2.77654	2.40593	4.02945	1.17991	1.76564	1.50371
0.317752	1.87124	1.24823	5.03855	1.16925	3.88114	3.22181	4.90139	1.3574	2.77945	1.28293	6.2767	3.40613	3.79335	4.19307	4.40586	3.1817	1.60204	2.22475	2.99662	1.73791	1.44715	2.38012	1.56874	5.72799	2.98928	2.45502	3.89336	1.11105	1.65232	1.58925
0.322493	1.84211	1.25	5.00068	1.1339	3.72917	2.91834	4.44556	1.39266	2.08818	1.54783	7.70764	3.12904	3.13966	3.64919	4.83368	3.18236	1.72857	2.08577	3.15878	1.73229	1.26287	2.76321	1.45624	4.6661	2.91128	2.43066	3.40581	1.1678	2.38264	1.71052
0.327435	1.72368	1.23672	4.26002	1.17202	3.40257	2.84762	4.3662	1.64428	2.456	1.3369	6.45882	3.20702	2.9166	3.65976	4.72176	2.48897	1.41326	3.87448	3.51892	1.60307	1.37398	2.45177	1.55001	5.03663	3.01589	2.64793	3.68705	1.48348	2.60964	1.76061
0.332099	1.67168	1.27065	3.80715	1.22755	3.56098	2.91433	4.52665	2.12242	3.17277	1.30152	5.56731	3.12418	2.85754	3.70011	4.46025	2.03851	1.67143	2.18725	4.92905	1.75948	1.55013	2.27017	1.70306	5.694	3.30666	2.47053	3.74596	1.57113	2.58481	1.8519
0.337312	1.73496	1.12277	4.56428	1.11372	3.68763	2.87045	4.71759	2.48082	4.36029	1.20599	5.60676	3.28335	2.81996	3.46324	4.80544	2.28634	1.97194	2.17942	6.51081	2.02635	1.8374	2.0627	2.58432	5.72771	3.35453	2.8343	3.43301	1.48506	2.07064	2.09819
0.342172	1.7688	1.01122	4.38748	1.01699	3.39349	2.47355	4.49789	2.36659	5.95577	1.25107	5.99662	2.8461	2.72434	3.33513	5.2371	2.47355	1.66582	2.94498	3.94324	1.89056	1.39566	2.00201	2.6625	6.18455	3.73486	2.93443	2.61669	1.2832	1.71622	2.11771
0.347075	1.6015	1.12838	4.18928	1.06007	3.23113	2.46808	4.09233	2.06951	6.73165	1.23569	4.89656	2.78678	2.57229	3.20357	5.00209	2.80283	1.54694	2.72456	3.64189	1.94578	1.26016	2.09454	2.44375	9.7155	4.23218	3.16107	2.65303	1.42601	2.18421	2.35119
0.351852	1.53384	1.26415	3.58305	1.17202	3.47098	2.58504	3.72289	2.08253	7.30384	1.2279	4.29407	2.56621	2.65848	2.95619	4.59937	2.83611	2.21939	2.45285	3.72973	2.46296	1.02032	2.07266	2.6625	9.67831	4.78535	3.19106	4.14509	1.61496	2.04943	2.32071
0.356831	1.38346	1.39227	3.19395	1.19461	3.52403	3.04768	3.54633	1.78727	7.22424	1.65554	5.10388	2.79974	3.11622	3.17904	4.98187	2.55727	3.11429	2.95276	5.73311	2.42615	1.22493	2.29406	1.95624	7.28336	5.40059	3.26551	6.93421	1.48506	2.84015	2.50054
0.361728	1.62907	1.54189	3.21043	1.17058	3.28826	3.20682	3.28857	1.62663	8.39718	2.00927	6.2751	2.5527	3.50491	3.93526	4.37343	2.75219	2.19643	3.80585	3.75135	1.98326	1.62602	2.54032	1.24688	7.37905	5.43604	2.85218	7.84114	1.41074	3.14864	2.93671
0.366593	1.52632	1.72137	3.13256	1.16303	3.15709	2.89119	3.49951	1.8142	10.8382	1.74897	6.57225	1.68478	3.51854	3.35621	5	2.77752	1.31429	2.95266	3.24324	1.53379	1.71545	3.11446	1.56559	4.7155	4.92542	2.84841	6.47617	1.8497	3.14153	3.32443
0.371394	1.49906	1.75048	3.14008	1.2235	3.11687	2.73191	3.94454	2.01938	8.98039	1.62779	4.85997	1.42836	3.40774	2.70529	4.54603	2.66079	1.09184	4.11196	3.81757	1.59464	1.62602	3.35426	1.72185	4.07382	5.01143	3.07736	5.33326	1.95142	3.2443	3.50336
0.376262	1.26316	1.67857	2.88731	1.33447	3.3318	3.05172	3.59855	2.26728	6.19118	1.72826	4.17088	1.57353	3.8357	2.90714	4.2751	2.46915	1.06378	3.24175	4.62973	2.62841	2	4.37914	1.61244	3.96252	5.24989	3.72336	6.27204	1.73544	3.81519	3.18452
0.381207	1.55357	1.68476	2.51919	1.36785	3.32336	3.24906	3.72473	2.36477	5.89224	1.4912	5.35511	1.76812	3.78083	3.08085	5.32775	2.45725	1.31837	1.91386	3.77365	3.74364	1.85908	5.19557	1.73748	5.08603	5.3022	4.09744	6.09968	1.64315	3.70886	2.95761
0.38612	1.5235	1.6647	2.77165	1.34661	3.28563	2.85989	3.84642	2.27835	5.27576	1.4459	6.87594	1.64295	3.36076	3.33348	6.01883	3.13875	1.12245	3.13708	4.63243	3.23709	1.79946	4.95527	2.02813	6.62919	5.71086	4.3792	4.98466	1.66426	3.02098	2.77233
0.39118	1.33333	1.47135	2.98157	1.40035	3.03962	2.47484	3.96259	2.33502	6.01961	1.4666	5.72952	1.54208	3.29276	3.40886	5.22734	2.83809	1.58776	3.75731	4.72162	3.12473	1.22765	4.6478	1.57813	11.8509	5.94935	4.5899	3.87748	1.34734	3.23375	3.24324
0.395883	1.34868	1.31582	2.89436	1.69272	2.87922	2.27889	4.17515	2.21805	4.93747	1.29656	5.56774	1.41033	2.83723	2.99655	4.9205	2.90637	1.58418	4.99156	5.77703	3.52267	1.50948	4.93537	1.11874	14.184	5.92009	4.6812	2.79418	1.5211	3.2443	3.83764
0.400703	1.52882	1.28954	3.35428	1.90417	2.49025	1.72111	4.28338	2.05468	5.12494	1.23678	4.73315	1.6348	2.43592	2.76716	5.34728	3.69823	1.80612	4.41192	3.94865	3.03107	1.53388	5.08363	1.15626	14.7888	5.90943	5.0225	3.18593	1.89507	3.21242	3.90771
0.405405	1.9812	1.3108	2.82829	2.00569	2.03115	1.53736	3.86712	2.06205	6.29404	1.4912	4.13312	1.94433	2.26347	2.61056	5.86471	3.53479	2.03674	3.14801	3.36824	2.68931	2.10162	4.57815	1.34374	9.72771	5.69934	5.50565	2.14059	1.95647	3.5173	4.212
0.410394	2.15695	1.28865	2.9274	2.11439	1.99541	1.58776	3.55887	2.30349	5.53682	1.86912	3.47819	1.89246	2.43118	3.24493	5.73431	3.11565	1.56378	4.41357	4.35473	3.3494	2.24119	4.08959	1.80622	10.1843	5.76584	6.16301	2.45347	1.58681	3.47474	3.97154
0.415401	2.07394	1.37544	2.991	2.15295	1.96686	1.74014	3.29582	2.20322	6.29898	1.59983	4.19365	1.46121	2.75097	4.29492	6.33194	3.39976	1.82245	7.88024	4.21351	3.20709	1.84282	3.807	2.14687	12.9744	6.37576	6.40027	2.07036	1.49915	3.76552	4.23067
0.420353	2.21147	1.44538	2.92035	2.07767	1.79733	1.69385	2.94454	1.96092	6.52576	1.65823	4.9246	1.48726	3.1444	3.55805	6.62029	3.39094	1.95408	3.54649	4.7027	3.2558	1.67209	3.28759	1.98127	9.95294	6.8837	6.5225	1.64171	1.36613	3.77631	5.51414
0.425232	2.21805	1.49586	2.63723	2.01436	1.60063	1.65991	2.80398	1.93763	4.18628	1.49048	6.2893	2.00618	3.23845	2.43564	6.60042	3.38765	1.9102	3.66357	3.77365	3.52357	1.97561	3.0866	1.75622	10.4069	7.21794	6.93266	1.4761	1.32858	4.06329	5.21425
0.429909	2.04637	1.37573	2.50272	2.02694	1.2941	1.72654	2.81917	2.01843	3.54041	1.44801	5.59904	2.02569	3.1005	1.97907	5.93445	2.72156	1.8699	2.61837	3.98108	4.23344	2.46341	3.18908	1.64372	12.6042	7.31365	7.35207	1.74596	1.1185	4.68029	4.24105
0.434927	2.06391	1.29457	2.31403	1.94514	1.20066	1.80141	2.76971	1.97571	4.27937	1.66884	7.15884	1.77265	3.65388	1.79658	6.49477	2.66848	2.68367	3.53862	4.80405	4.67161	2.72087	3.72541	1.35308	16.8257	6.89526	7.25848	2.11113	1.04065	2.82942	4.13019
0.439544	2.37124	1.48849	2.23387	1.93837	1.25128	1.87481	2.51195	1.74455	5.16906	1.72666	8.93534	1.63505	3.86702	2.17636	6.2371	3.5914	1.90204	3.57762	4.83514	4.32985	1.90515	3.90749	1.09062	17.9123	6.08496	6.73418	1.73921	1.15176	2.90398	4.31975
0.444686	2.1203	1.58116	2.65599	2.04691	1.24804	1.81912	2.42729	1.92603	10.0662	1.23413	5.35145	1.63488	3.7745	3.15624	5.97594	3.53411	2.24745	4.94946	6.01351	3.96185	1.98374	3.77018	1.18754	20.4182	6.64081	8.21727	1.7596	1.345	3.71585	4.86157
0.449519	2.23496	1.5	2.46968	2.0989	1.22985	1.55786	2.75705	1.6118	6.73522	1.31285	4.99532	1.67688	3.73701	2.31938	5.99059	3.39976	2.19796	8.88958	4.46959	3.98056	2.64499	4.05476	1.35938	15.184	7.41651	9.35684	1.64628	1.23153	3.72297	5.59482
0.454438	2.09524	1.32793	2.42486	2.09714	1.27143	1.77276	2.85069	1.47527	4.33088	1.53933	6.27018	1.48378	3.16743	2.05273	5.69456	3.12445	2.44898	4.8353	3.34865	4.1622	2.56098	3.8657	1.91557	14.8506	7.4821	9.18552	1.69612	1.23941	3.38975	5.98362
0.45926	2.1015	1.26505	2.56878	2.1378	1.18439	2.06803	2.90118	1.51244	3.53929	1.85637	7.32471	1.3685	3.0331	2.12466	4.66841	3.111	2.90561	3.96198	2.86149	4.07703	2.47426	3.82392	2.49376	14.9003	7.23387	8.92006	1.35829	1.17521	4.12731	6.28907
0.464197	2.32801	1.30195	2.48387	2.17343	1.10847	1.96598	2.81652	1.61922	3.85659	1.67734	7.09056	1.1768	2.75255	2.07726	4.23431	3.13546	1.99388	4.53853	2.94054	4.55172	2.85908	3.86422	1.8875	18.9986	6.90943	9.13114	1.37642	1.05749	4.14852	5.69791
0.469028	2.07644	1.46783	2.47444	2.25397	1.20063	2.01227	2.77052	1.68327	3.85294	1.59134	6.17708	1.04205	2.65067	2.20529	4.86716	3.36013	2.03826	4.87447	3.23649	5.29429	3.13008	3.83685	1.59996	21.0633	6.60535	10.4425	1.94552	1.03752	4.41808	4.95462
0.473972	2.01222	1.45022	2.6537	2.31814	1.14869	1.92793	2.80571	1.58205	4.12267	1.63061	6.20271	1.25618	2.6224	2.39656	4.64226	3.82818	2.3	3.98388	3.41892	5.62672	2.22765	3.30849	1.85932	18.9492	6.90764	11.1757	1.96823	1.01091	5.06329	5.06471
0.478977	1.89756	1.3049	2.37772	2.25641	1.03962	1.86261	2.95881	1.49943	5.842	1.51913	6.44582	1.59453	2.6648	2.18077	5.05579	5.04072	2.16071	3.69479	2.64595	7.14551	3.00813	2.77713	2.15311	23.1462	7.4963	11.9066	2.82314	1.13296	4.15913	4.99481
0.483644	1.84712	1.32378	2.38477	2.30914	1.03766	2.03674	3.07417	1.58205	6.28925	1.58534	7.30151	2.77281	3.3545	2.29133	5.10565	4.38059	2.62245	3.12456	3.28041	6.85342	3.85637	2.89655	1.38435	25.0477	7.40499	12.0718	1.93877	1.36301	3.98529	4.85714
0.488636	1.87594	1.25797	2.45083	2.45268	1.06625	2.14694	3.05438	1.58114	7.34559	1.55776	7.6235	2.60705	3.97368	1.97202	6.00697	3.63986	2.68776	2.74194	5.02703	6.4498	4.75068	2.93883	1.31561	18.8135	6.78266	12.1668	1.52833	1.3462	3.48897	5.26671
0.493498	2.35056	1.25767	2.29755	2.4927	1.11366	1.9061	2.87058	1.75015	6.54408	1.36203	8.49146	2.21434	3.63557	1.42461	4.8933	3.11123	2.78826	1.85133	3.28108	6.76538	4.30894	2.70549	1.34998	15.8322	6.7534	13.6138	1.26079	1.25505	2.90042	6.22843
0.498645	2.82957	1.34738	2.11116	2.46821	1.08306	1.62582	2.61098	2.13357	5.59182	1.68795	9.96508	1.72777	2.94854	1.35268	3.82741	3.14978	2.92041	1.64357	3.12432	6.45076	4.34689	2.41196	1.53122	17.8137	6.83851	15.3896	1.4932	1.32545	2.87197	6.59967
0.503356	3.0968	1.45366	1.99796	2.43134	1.02271	1.58916	2.32998	1.93121	5.87741	1.86894	11.0066	1.4832	2.92811	1.41584	4.33682	3.4317	3.03571	1.96063	4.56081	6.26249	4.23035	2.62589	1.75937	21.8873	6.86156	14.8218	2.27204	1.42405	3.56697	6.78961
0.50813	1.64098	1.43859	1.90115	2.43261	1.03115	1.63405	2.3868	1.50871	6.54782	1.26259	9.57603	1.6483	3.12248	1.2755	4.34589	3.62224	3.72653	2.7185	2.43513	7.07833	4.15448	2.79704	1.64062	25.5659	6.60181	14.2999	2.74146	1.47061	4.15564	7.14733
0.513016	1.35714	1.38753	1.57337	2.58578	1.12334	1.95511	2.6525	1.20602	7.70102	1.14228	9.3874	1.57057	3.12409	1.32815	4.38284	3.91627	4.50765	4.11826	2.75676	8.51171	4.42819	2.7045	1.64377	24.2822	6.20642	14.4594	2.02264	1.37865	4.42495	7.58482
0.51778	1.55075	1.19096	1.61583	2.71696	1.22074	2.42583	2.71564	1.16337	9.09188	1.07083	8.83453	1.73081	2.93127	1.35614	3.67085	3.82115	6.00255	6.56955	2.87297	8.62504	5.5664	2.75823	2.1062	24.0596	6.18517	15.2249	2.11338	1.34894	6.34683	7.05433
0.522779	1.3208	1.1346	1.50025	2.55822	1.40517	2.18779	2.72462	1.24321	7.47059	1.11114	8.53941	1.40884	2.95472	1.07898	3.58159	4.31165	5.94286	3.81205	2.49662	8.94528	4.89702	3.63486	1.96873	24.2577	6.61065	15.6211	2.28118	1.35519	6.83978	6.68448
0.527653	1.25	1.16853	1.48845	2.34621	1.49804	2.01025	2.44167	1.42141	8.84929	1.41564	7.4613	1.39537	3.43753	1.0597	3.92608	5.2048	4.16071	4.18703	2.72432	10.0174	4.7561	4.55626	1.75312	28.2325	6.87218	17.4271	1.6893	1.49525	8.97071	6.28407
0.532521	1.29229	1.32496	1.33227	2.22347	1.53766	1.90478	2.47584	1.51708	8.42635	1.36095	6.482	1.54957	3.77981	1.4913	3.74268	5.02861	3.69796	3.52297	2.52703	9.74779	5.93767	4.50005	2.37186	32.9727	6.76492	18.9229	1.38324	1.74483	9.22592	5.94343
0.537379	1.47995	1.35594	1.21722	2.06822	1.52983	1.39049	2.87058	1.30818	7.86765	1.2479	5.62462	1.99119	3.30896	1.95094	3.6569	5.88325	3.65051	3.23712	2.21959	9.32637	6.1897	4.31646	2.91557	26.5162	6.73301	20.9253	1.63714	2.24089	12.3391	6.01857
0.542068	1.42011	1.40938	1.20066	1.93693	1.47917	1.1116	2.90842	1.46877	8.71569	1.24562	4.59044	2.19379	2.83302	2.59833	3.64017	7.11539	3.30102	4.32761	2.54054	8.45087	6.6748	3.91844	3.41242	26.1584	6.84739	21.4272	1.79362	2.41305	8.75081	6.02789
0.547087	1.26817	1.33234	1.27378	1.79717	1.37726	1.08846	2.78592	1.68796	9.39706	1.16988	5.22583	2.21879	2.56755	2.44749	3.30021	7.05396	3.58367	5.38208	4.10473	8.49211	7.28455	3.29357	4.31241	27.5443	7.00517	20.3617	1.31288	2.18535	8.53092	5.49705
0.551921	1.39098	1.32231	1.15107	1.636	1.29026	1.2966	2.63812	1.57372	7.43631	1.017	5.48315	2.16049	2.58634	1.93864	3.54533	7.98014	3.28316	11.8172	3.10811	8.93309	7.63685	3.24381	3.78434	21.6283	7.11154	17.9961	1.21995	2.0625	7.29717	5.01933
0.55691	1.52819	1.46311	1.1841	1.59281	1.31881	1.57417	2.27052	1.50407	8.68018	1.08281	4.87339	1.90143	2.64596	1.67551	3.37971	7.13544	3.34439	4.85883	3.47635	9.37879	7.76423	3.38959	3.40308	17.2209	7.13905	17.4366	1.63264	2.16424	7.54539	5.08589
0.561869	1.46616	1.52684	1.2455	1.63348	1.40777	1.8585	1.94616	1.3639	9.73159	1.16564	4.7941	1.92633	2.63653	1.59661	2.76569	8.08586	4.23469	4.06984	2.55405	9.54829	6.96206	3.62292	3.19057	14.8879	7.07963	18.8823	1.42858	2.08602	8.63026	5.06695
0.566585	1.92575	1.57202	1.26435	1.66735	1.53051	1.5932	1.84701	1.31004	7.79898	1.10686	4.82213	1.82502	2.9061	1.9544	2.80753	8.76541	3.57908	4.47447	3.32973	9.27114	7.30488	4.0677	2.4937	16.9001	7.10181	17.9847	1.08168	2.01243	9.06275	5.13557
0.571747	2.02068	1.36678	1.2832	1.64411	1.52375	1.54698	2.00389	1.13639	7.77941	1.03472	4.95143	1.96739	2.86228	1.7527	2.74791	8.47573	3.24082	5.65561	2.91216	9.37036	6.81301	4.06571	2.50624	17.5051	7.14524	18.0226	1.34233	2.51869	9.48837	4.76714
0.576327	2.28697	1.25903	1.22903	1.53451	1.41684	1.78231	2.28133	1.01852	8.83333	1.09611	4.44898	2.58718	2.53471	1.80183	2.91911	7.37662	3.14031	10.3612	2.61081	9.13349	6.94038	4.71347	2.78743	17.8413	7.04682	18.2039	1.24033	2.93414	11.4172	4.56471
0.58135	2.7218	1.3904	1.39886	1.58472	1.30969	1.82044	2.10477	1.07143	9.59918	1.20665	3.49284	2.45685	2.25405	1.55798	2.59414	6.60569	3.50816	7.31937	2.33446	9.1817	6.83333	5.21199	2.84374	14.1965	6.82434	19.1519	1.26979	2.97485	11.7222	3.90286
0.586325	2.24342	1.50767	1.44591	1.67921	1.42208	1.62861	1.9174	1.26914	7.88722	1.07063	2.50621	2.4599	2.24471	1.40534	3.3546	6.66186	4.51531	8.60827	2.43513	9.38912	8.23577	5.66572	2.57807	16.1346	6.63372	20.7081	1.30388	3.15482	18.5723	3.40995
0.591105	1.86967	1.41647	1.44132	1.84309	1.36815	1.61494	1.73705	1.5709	8.28677	1.09488	2.20864	2.71739	2.25097	1.23687	3.70851	6.40086	4.48163	4.83075	2.51689	9.01736	7.60976	6.0498	2.58747	17.0727	6.29862	21.9872	1.56228	3.33904	21.9835	3.36605
0.596016	1.95771	1.34003	1.22903	1.91355	1.29282	1.55514	1.67045	1.6517	10.5293	1.22722	1.96592	3.17205	2.16523	1.18947	3.0523	6.73015	4.50765	3.24175	1.91622	9.16063	7.39295	6.37519	3.09371	15.2212	5.83497	20.8543	1.36279	3.66652	16.6011	3.44696
0.600902	2.01222	1.3412	1.10623	1.83874	1.21494	1.45449	1.64526	1.54028	12.0183	1.34115	1.67082	2.30418	2.3214	1.22464	3.26639	6.65283	4.9898	3.27306	1.48311	9.97528	8.62195	5.86373	3.29368	15.3599	5.62842	19.1126	2.18361	3.80733	14.0127	3.66
0.605769	2.09649	1.32761	1.33042	1.8887	1.34282	1.42304	1.57849	1.58114	14.0343	1.36947	2.12814	1.95537	2.21122	1.38246	2.49372	6.46143	3.5551	3.83082	1.81081	11.6458	9.16531	5.51945	2.96248	18.8998	5.57257	19.7095	2.30381	3.65243	13.3958	3.54462
0.610631	2.21429	1.43505	1.38512	1.97941	1.49153	1.39182	1.62007	1.7557	13.6985	1.37444	2.45984	2.02218	1.86067	1.54035	2.21443	7.2731	4.59694	4.9057	1.65203	12.128	9.82656	5.43587	2.77804	20.3319	5.63197	19.6743	2.52209	3.59296	14.8496	3
0.615471	2.99248	1.45307	1.28787	1.92894	1.47145	1.34825	1.74257	1.82899	12.4558	1.56551	1.76102	1.76515	1.83553	1.68429	3.23152	7.18281	4.37959	3.98388	1.57027	12.6542	9.95935	5.50453	2.18748	19.7513	5.7827	18.4076	2.82989	4.20991	15.8423	3.07738
0.62033	2.14192	1.54486	1.32337	1.93983	1.39221	1.61362	1.77317	1.53378	14.2647	1.72724	1.60131	1.89839	2.09001	1.72112	2.68724	7.30834	4.56378	3.11841	1.61824	12.2647	10.7642	6.13836	2.18742	19.381	5.77647	17.6012	1.86166	4.8167	15.0978	4.13504
0.625002	2.04041	1.585	1.41525	2.13491	1.37658	1.64896	1.73532	1.49848	14.8382	1.65609	1.72324	1.89699	2.01422	1.7878	2.12413	7.60703	4.74235	3.37467	1.53716	11.6889	10.5258	6.96425	2.39059	21.5911	5.70288	18.1912	1.43308	5.07959	14.4311	5.18676
0.630082	2.22431	1.46634	1.47911	2.38831	1.41752	1.34017	1.72267	1.5941	15.1422	1.7426	1.42321	2.46333	1.8732	1.72285	2.23326	8.59578	3.60612	3.62458	1.4973	11.4426	9.19512	7.85181	2.48121	21.9983	5.57522	18.3729	1.72107	5.27208	14.7325	6.317
0.634953	2.21241	1.38282	1.44124	2.52584	1.38958	1.24899	1.78398	1.60248	15.9902	1.96894	1.51713	3.06168	1.83393	1.63164	2.71025	8.40856	4.94643	3.28706	1.60473	11.2235	9.37669	8.40605	2.54995	19.3319	5.46174	19.0283	1.61226	5.03265	20.8631	7.15329
0.640113	1.74154	1.46457	1.59214	2.46428	1.37577	1.15914	1.92821	1.8541	16.3199	2.00146	1.80007	3.17861	1.82614	1.60876	3.05997	8.81603	5.42245	3.06215	3.16757	11.1046	9.39024	9.82099	2.44999	16.7519	5.39883	18.5077	1.84346	4.71653	23.6145	6.08425
0.644859	2.03133	1.64078	1.52148	2.33956	1.30325	1.02858	2.00292	1.88194	13.614	1.90556	1.74154	3.28327	1.86694	2.10351	2.6841	7.86559	4.29847	6.14773	1.74865	11.8471	9.1626	10.6986	2.55619	17.4801	5.53887	19.0115	2.13827	4.65394	17.0975	5.07143
0.649664	2.06955	1.66233	1.65115	2.24146	1.36946	1.01771	1.87326	1.84204	11.3187	2.05666	1.58909	3.72508	1.8622	2.70537	3.10321	7.34623	4.29337	7.32411	1.70608	12.247	9.10298	10.4896	2.79688	20.9367	5.92363	20.7662	2.22895	4.71186	16.2323	4.93411
0.654472	1.68703	1.78747	1.55452	2.25694	1.52011	1.22856	1.87593	1.85922	11.5404	2.1402	2.28914	4.20109	1.71017	2.52115	2.29707	7.72246	4.98367	8.72553	1.17905	12.7685	10.2073	10.1304	2.87496	22.8688	6.37308	20.378	2.41038	4.72164	17.1685	5.72914
0.659294	1.84587	1.9327	1.69132	2.31932	1.64413	1.36199	1.32814	1.60577	15.0919	2.16494	2.50375	5.15228	1.42179	2.51755	1.51255	8.0947	5.51276	5.99925	1.81622	13.0297	11.5827	10.0439	3.47497	27.3189	6.91297	20.9089	3.02495	5.08741	21.6147	6.11996
0.664295	1.77256	1.7978	1.53329	2.25945	1.59672	1.24083	1.28479	2.07229	13.0295	2.34401	1.63544	5.48715	1.33237	2.13336	1.1841	8.24886	6.26122	4.98073	2.26014	13.0494	9.96477	10.6469	3.69367	36.3058	6.97683	21.7267	2.84121	5.61948	21.0829	5.36233
0.669245	1.84461	1.80814	1.60403	2.26964	1.59156	1.03806	1.30111	2.47896	11.9338	2.59738	1.39399	5.24168	1.22109	1.91231	1.13912	7.82375	5.875	4.76509	1.63784	13.1571	9.66938	10.3389	4.19991	34.7626	7.05748	22.6253	4.73914	6.17697	19.9767	5.44419
0.674073	1.6438	1.89227	1.69132	2.32137	1.80713	1.05172	1.25051	2.05559	11.9264	2.74795	1.19029	5.92284	1.18978	1.91052	1.40586	8.89534	5.24082	4.42135	1.6	12.6636	9.64634	9.42596	4.53431	31.0905	7.16739	23.4423	4.22895	6.1484	17.5087	4.85939
0.679013	1.45113	1.88813	1.64173	2.36889	2.10475	1.10337	1.06866	1.47345	12.6103	2.8748	1.59032	6.77328	1.2806	1.93166	1.79707	9.28895	5.76531	4.13693	2.10473	12.1515	11.7967	9.62297	3.78434	37.8736	7.19665	25.4525	3.06347	6.13276	15.0693	4.42933
0.683894	1.42732	1.72786	1.8564	2.52665	2.10647	1.08978	1.00908	1.48924	11.2352	2.89674	1.70982	6.08753	1.3826	1.94037	1.73013	9.09247	6.55867	5.95238	1.95405	11.6748	10.7697	10.612	3.64681	38.4415	7.28528	26.1575	2.97273	6.50364	13.183	4.497
0.688703	1.31955	1.695	2.11542	2.59314	2.04282	1.2027	1.05601	1.5245	9.67277	2.83873	1.10981	4.78343	1.31674	2.27197	1.35425	9.00876	6.6449	15.623	1.96959	11.3986	10.3659	10.9205	3.71875	29.6028	7.06989	25.1127	2.16547	6.69143	14.0624	5.89229
0.693767	1.33177	1.63046	2.2928	2.6746	2.43763	1.57013	1.18391	1.20791	11.3051	3.24707	1.17564	5.94236	1.11292	2.63861	1.18201	11.6662	6.34694	10.4597	2.44257	10.9304	10.9431	11.2777	4.09056	25.2944	6.59028	24.6154	1.5918	6.63823	15.5161	7.16814
0.698434	1.31454	1.51536	2.48395	2.74362	3.02855	1.45713	1.32263	1.16983	12.1961	3.7278	1.20821	5.73724	1.01574	3.69307	1.12343	11.3744	5.97755	9.04574	2.57027	10.3545	9.47696	11.7862	3.67178	24.4177	6.11157	24.6258	1.85252	6.68513	11.9419	6.47932
0.703283	1.31767	1.62751	2.72206	2.80444	3.1714	1.34288	1.48665	1.3054	13.5257	3.83663	1.17566	5.34585	1.13018	4.48259	1.28034	10.6838	5.92092	5.9679	2.06757	10.2384	10.0054	12.5285	3.41557	23.1742	5.6905	24.9647	1.94327	6.47864	10.8287	5.14133
0.708332	1.22682	1.67769	2.73871	2.80014	3.46422	1.33062	1.56763	1.33975	15.1421	4.40672	1.65126	5.1623	1.14113	4.28082	1.27197	10.8687	7.43367	8.37402	2.04595	10.8808	10.4675	13.2946	4.19367	22.1218	5.47061	25.8866	2.2494	6.24387	10.6372	4.782
0.713011	1.20489	1.81936	2.58288	2.7602	3.81361	1.2639	1.6831	1.23111	14.3015	4.75311	2.12043	4.02594	1.08473	3.30183	1.24128	10.8326	6.24082	7.17885	1.97297	10.5568	10.3631	13.936	4.08741	26.356	5.3793	27.034	1.90475	6.43515	10.1124	5.02904
0.718121	1.19831	2.06906	2.74338	2.72696	4.21382	1.2232	1.7696	1.07698	13.1961	5.02984	1.92937	4.4137	1.13278	3.63703	1.29916	11.7158	7.43367	5.66802	2.35135	9.74493	11.2005	13.3673	3.58747	31.3436	5.3066	29.1332	2.42851	7.21723	11.8427	5.61533
0.723094	1.17669	2.24172	3.21748	2.79759	4.21882	1.27625	1.66505	1.05425	14.9632	5.47044	1.68422	4.58737	1.11139	3.63689	1.67782	9.89092	6.55714	9.23313	2.12703	10.1514	11.4146	12.4349	3.37186	23.2575	4.79779	28.9512	2.36736	7.57872	13.0482	6.09229
0.727764	1.02632	2.20956	3.72469	2.92405	4.18695	1.56733	1.69921	1.04918	15.5392	5.68661	1.43055	4.24004	1.08947	3.36333	2.409	9.58586	6.98724	8.59895	2.47635	10.8667	11.3848	12.3623	3.84059	22.3072	4.34831	27.2812	2.06573	7.89638	15.1261	6.16739
0.732575	1.0235	1.91203	3.82609	2.85988	4.02011	1.7408	1.65423	1.12525	14.2831	5.79896	1.34152	4.62527	1.1286	3.26154	2.59519	9.51649	6.25	10.0144	2.24054	10.4107	11.748	11.9593	4.16245	20.017	4.31021	28.8233	2.12463	8.50901	21.1892	6.68524
0.737527	1.21178	1.77006	4.48888	2.79662	3.95386	1.56127	1.62991	1.2655	14.3871	5.2606	1.44395	6.13694	1.12858	3.13171	2.56485	9.02727	5.62653	9.50666	1.16216	10.3573	11.626	12.0016	4.03116	23.5045	4.44316	28.0901	1.97961	9.39866	20.2744	6.97657
0.742424	1.41071	1.6951	4.70355	2.89263	4.05058	1.51631	1.69478	1.30635	15.9412	5.45769	1.66473	6.37352	1.29062	3.81585	1.87029	7.65195	6.625	10.8111	1.70811	10.1316	10.9878	12.8827	4.58432	27.726	4.5593	26.1633	2.14959	9.82901	19.7001	7.89881
0.747475	1.66447	1.83441	5.33568	2.90559	4.19471	1.76532	1.72094	1.41772	17.397	5.76235	1.44274	6.54117	1.41857	4.09481	1.74616	6.51868	7.26531	16.9792	1.35811	10.7684	12.1165	13.3036	5.92491	31.5778	4.38556	26.1314	1.86384	10.3032	19.3952	8.34376
0.752241	1.5614	2.35093	6.46561	2.88625	4.52791	2.22041	1.93545	1.63591	17.3897	5.41698	1.52204	5.45378	1.45937	3.69314	1.79289	6.93719	8.06378	10.1003	1.61892	10.5409	12.729	13.7056	6.96552	33.0965	4.19139	26.239	1.59862	10.7695	17.4024	7.67914
0.757046	1.35432	2.88045	8.14266	2.75695	4.39299	1.951	2.14077	2.08339	18.75	5.10681	2.19362	5.24918	1.50375	3.67199	2.05648	7.64976	7.67551	12.5359	1.92568	9.57447	12.8455	14.828	9.42176	31.0099	4.30398	24.5827	1.71883	11.2777	18.1577	6.76414
0.762019	1.45301	2.87454	9.09341	2.75559	4.01296	1.50612	2.13353	2.75752	18.3492	5.19758	2.40986	5.86001	1.66159	4.19659	2.15202	6.79647	8.98214	8.25675	1.49324	9.58762	12.7886	14.8583	10.6436	26.6557	4.6515	22.7264	1.2494	10.9416	17.6222	6.94867
0.766817	1.41855	2.89461	10.4657	2.98733	3.85123	1.49394	1.84344	2.45758	17.3934	5.32763	2.00009	5.97079	1.82936	4.17904	2.22699	7.82377	7.67092	11.3735	2.17568	10.0717	11.42	14.7345	10.0249	23.1834	4.99103	23.6465	1.46935	10.5441	19.2462	6.71375
0.771635	1.32237	2.68713	10.8382	3.13463	3.97138	1.71707	1.55876	1.55139	19.8578	6.01926	1.99034	5.53516	1.83398	4.2896	1.85216	7.5947	9.45306	18.1619	2.38108	10.5764	10.8808	15.8549	7.73428	22.7513	5.00874	25.2348	1.9025	10.7304	19.5297	5.90705
0.776545	1.51378	2.45365	10.4922	3.03157	3.85775	2.31298	1.5713	1.3685	17.6434	6.27564	2.65218	5.36289	1.68664	4.33348	2.05439	6.42618	9.01276	19.8101	1.86149	10.9453	11.3198	17.1554	6.64057	23.381	4.92542	27.328	2.29024	11.827	18.6577	6.10343
0.781481	1.56015	2.66852	9.66415	3.00887	3.65709	2.99868	1.63526	1.33138	14.8235	5.64984	2.23181	5.35845	1.67304	3.837	2.21234	5.84799	10.3531	16.5369	1.93919	11.3836	11.1341	17.9196	7.24992	21.665	4.93429	27.1464	2.10881	12.5081	20.4234	6.54354
0.786419	1.41259	3.0965	8.9989	2.97077	3.55323	3.23951	1.73889	1.15777	13.4118	5.71137	1.79032	5.20125	1.74149	3.58963	2.41981	5.1079	9.72194	13.5608	1.55676	12.4333	10.5122	17.9285	7.59995	27.6831	4.81372	28.8402	1.93877	11.8446	18.7427	6.95095
0.791328	1.54261	3.20247	9.23259	2.8343	3.5142	3.99868	1.74797	1.18188	14.1128	5.42636	1.76469	5.19214	1.7729	3.60365	2.55648	4.28807	10.7066	13.6546	2.12703	13.4474	10.0244	17.2947	7.41557	31.2941	4.58591	31.2663	2.27668	11.6349	21.7353	7.75
0.796098	1.3891	3.16252	9.42833	2.8895	3.69479	4.81772	1.91188	1.30217	17.9742	4.66396	1.79034	5.60087	1.71384	4.36851	2.62134	3.73676	12.298	12.186	2.98311	13.3032	10.7886	17.9076	7.47176	31.3805	4.60895	33.1427	1.99768	11.8774	20.6999	7.09371
0.800886	1.23966	3.55459	9.60997	3.0125	3.68955	4.90478	2.12272	1.36668	21.4804	4.36633	2.15866	5.9543	1.91552	4.84578	2.99442	4.07489	13.3495	10.5299	1.36216	13.6075	11.0894	18.2032	7.27798	26.5165	4.90681	34.5678	1.89112	12.2295	19.466	7.08333
0.806056	1.5401	4.36273	9.91423	3.23558	3.68699	5.19874	2.47054	1.35926	22.4742	4.78286	2.41718	6.16645	2.13958	4.36858	2.8933	4.72244	12.3571	11.6938	1.41892	12.9689	10.1084	17.4972	8.16554	26.9239	5.03801	35.8837	2.39906	13.6144	19.4305	7.15904
0.810751	1.79887	5.1502	9.90956	3.50276	3.42727	5.79597	3.29765	1.37874	19.8481	5.70769	2.11227	5.46929	2.47458	3.84045	2.66667	4.79072	12.6148	10.105	2.57297	11.9146	9.75609	16.8807	8.77489	27.0999	5.1364	37.6259	2.33783	14.4345	21.9126	7.16219
0.815657	1.23872	5.541	9.41177	3.56613	3.25128	5.83682	4.52125	1.45489	19.239	5.73759	2.58872	5.73724	2.83249	4.18436	3.42573	4.2458	13.9464	8.45988	2.14189	11.1439	10.3089	15.9952	8.04056	30.1581	5.48656	38.7321	2.5374	15.2095	26.9476	7.48286
0.820706	1.30827	5.11273	8.55554	3.59761	3.28435	5.3661	5.50146	1.66471	21.2695	5.12327	3.48063	6.14443	2.97613	4.50892	3.77266	4.00329	12.9204	10.8033	2.7973	11.4201	9.86721	15.8947	8.53116	33.0346	5.90946	40.0491	2.78905	15.9633	29.7948	8.34936
0.825379	1.42763	4.84	9.41415	3.67158	3.22337	5.11432	6.00341	1.40385	23.3198	4.94491	3.43917	6.51768	3.01278	3.58085	3.79184	3.70482	13.2372	14.9731	2.19257	11.6242	9.5393	17.0071	9.59675	34.7998	6.41476	41.9723	2.45354	16.6284	26.6992	8.27162
0.830602	1.4599	4.58292	9.69022	3.64674	3.01818	5.07626	6.33755	1.23575	23.2169	4.82034	3.07941	7.83934	3.00017	3.38253	3.6067	3.78082	13.0571	17.5213	1.58649	11.9089	8.18157	17.5957	9.25616	36.2442	7.25605	45.2777	2.97438	17.5971	26.3377	8.92562
0.835179	1.35996	4.54307	10.5883	3.57258	2.84088	5.27221	6.79533	1.2135	22.9657	5.03941	3.37415	8.89328	3.26985	3.46677	3.42957	3.84227	13.3852	14.9591	1.95608	13.5382	7.95122	17.4768	9.91236	33.6272	7.65673	49.1789	2.805	17.9554	27.6424	10.5748
0.840108	1.50188	4.50057	10.8758	3.51177	2.82789	4.64771	7.43864	1.2998	28.049	4.34475	4.49166	8.2001	3.51117	4.66501	3.85774	3.56826	16.2102	11.397	2.36757	15.2659	7.73442	16.9285	9.88424	43.0957	7.97233	53.797	2.88655	17.7442	28.4154	9.10414
0.844949	1.5614	4.90819	11.0323	3.47469	2.73369	4.1551	7.74138	1.3741	27.5441	4.06965	4.17458	9.3274	3.43389	4.85455	4.12239	3.60351	16.0587	25.8343	1.94932	14.0345	8.08131	16.4031	9.94988	49.4529	8.51401	51.7328	4.27661	17.8928	29.9543	8.33089
0.849747	1.81391	5.55429	10.8389	3.64784	2.65521	4.65043	7.22781	1.6406	26.8284	5.22023	3.4953	9.48015	3.55984	5.11768	4.39609	4.3623	16.9158	15.8262	1.32432	13.659	8.80217	15.6987	11.6186	59.366	8.95727	45.3024	4.79587	18.3091	32.3441	7.80505
0.854798	1.84681	6.17087	10.9286	3.94875	2.56497	5.41364	6.7683	1.62941	24.7352	6.08772	3.9075	8.56192	3.72756	5.37031	4.61297	4.96362	15.251	13.8732	2.05405	13.7508	8.56911	15.7096	11.7999	53.4776	9.147	41.4724	4.23576	19.0321	32.1525	8.44048
0.859512	2.02506	6.33144	10.6507	4.09094	2.57141	5.66123	7.16834	1.66842	21.8137	5.44881	4.56243	8.82897	4.07237	5.7545	3.70014	5.97244	13.8036	13.4421	2.17838	13.3631	7.58808	16.1593	10.6937	59.9214	9.57072	38.933	3.50794	19.1259	32.7626	9.03236
0.864432	2.07049	6.58585	11.7259	4.12758	2.5229	5.38513	8.10088	1.99427	23.5882	5.4874	3.91114	10.1478	3.89786	5.87908	3.9592	5.33477	14.1735	16.5447	2.89189	14.0944	7.06911	15.73	9.71549	59.1564	10.3305	36.8024	4.19492	18.2731	47.1439	10.0648
0.869163	2.31579	7.06401	12.976	4.25295	2.57596	5.39461	8.75057	2.10013	27.0478	5.42334	2.97735	10.8636	3.8357	5.76859	4.70572	4.44162	14.4158	15.873	2.70811	15.6975	7.12737	15.223	9.27798	62.3782	10.7364	35.9124	4.26522	18.3267	54.0013	10.2864
0.874073	2.25188	7.24849	14.2615	4.54762	2.7552	6.52935	8.85317	2.19207	28.5196	4.99588	3.99896	12.2485	4.50398	5.41418	3.66946	5.01496	15.4541	13.8655	3.13851	16.5543	7.72628	15.5086	8.62493	65.0321	10.9342	36.1183	4.5691	17.9101	60.9828	9.94943
0.879088	2.41165	7.48816	16.4789	4.86666	2.84216	7.8477	9.18478	2.3221	24.9265	4.9421	5.39292	15.7385	5.72143	5.88433	3.60565	5.30064	18.0102	17.0681	2.68581	18.2763	7.9878	15.9772	8.878	69.8558	10.9856	36.0472	4.62583	17.8161	64.6172	10.9565
0.88395	2.32707	7.84176	18.6915	5.16883	2.90713	7.8477	9.54709	2.47614	25.005	5.73159	4.92217	20.2998	7.04596	7.26334	4.86332	4.59801	16.7347	19.7725	2.98649	18.8625	7.18429	16.5962	8.97176	75.155	10.9873	36.9934	4.59855	17.9116	67.4256	11.4174
0.888889	2.56485	7.65837	22.8477	5.42747	3.00712	8.56329	9.34339	2.36563	23.9118	6.19547	5.57586	21.275	8.49591	8.06165	5.38284	4.78743	16.7918	14.9435	1.96216	18.0076	6.51491	16.4419	9.50304	80.636	10.826	35.0079	4.48974	17.8197	68.3332	9.875
0.893804	2.98026	7.2956	23.9351	5.65354	3.06877	11.0096	9.10553	2.53373	24.0049	6.01144	6.06611	20.6791	9.72169	8.54417	6.23536	4.20042	17.5536	13.6233	2.44595	17.4495	7.31436	16.1524	12.3655	89.9069	10.412	32.6253	4.45571	17.7974	63.5571	9.48996
0.898764	3.44486	6.9744	24.9919	5.68665	3.08913	13.2736	8.49281	3.12697	26.2279	6.52513	6.01367	22.076	10.7092	9.67055	6.03208	4.73124	17.6714	16.5666	3.86486	17.074	8.85772	15.9116	14.0655	89.45	10.0822	31.0005	5.04295	17.4687	53.1788	10.2254
0.903588	4.70865	6.66089	25.6454	5.86555	3.15645	14.2205	7.9054	3.43342	26.6397	7.10915	4.19168	24.7175	11.1659	10.6653	7.14854	5.16298	19.398	21.2864	3.18243	16.9345	6.79133	16.2927	13.381	90.3762	9.89784	32.2574	4.64396	17.2465	49.165	11.75
0.908642	6.62688	6.36123	27.4405	6.32404	3.29214	15.6872	7.90075	3.66271	26.9951	7.31599	3.60667	28.5513	11.0995	11.4618	6.96792	3.88325	22.1684	20.0038	2.79189	16.9822	6.23848	16.7942	12.6123	92.4651	9.9138	30.0902	5.43983	17.1839	46.8036	13.8962
0.913279	7.63408	6.62996	29.7427	6.63368	3.49412	16.3771	8.01168	4.17524	27.9082	7.44816	3.88674	31.8225	11.0133	12.5056	7.78138	4.03632	21.1082	17.1698	3.47635	17.3091	5.94851	16.6046	12.7093	88.1789	10.0229	28.4007	5.82082	17.2974	51.7321	15.4174
0.918165	8.83083	6.93031	31.5402	6.59375	3.64865	17.0082	8.35939	5.01547	27.3677	7.61946	4.46605	30.08	11.7918	12.6495	7.37657	5.51539	19.1913	21.6223	3.63243	17.2023	6.0691	15.4151	14.6435	86.253	10.2791	28.2616	5.69605	17.3436	48.3884	15.9074
0.922994	9.9859	6.89549	33.3777	6.71542	3.93631	20.8859	9.49292	6.14071	28.8751	7.10262	5.18681	33.499	12.6419	14.1426	6.58577	5.36782	19.1163	20.8286	3.125	17.9935	6.16531	14.2559	16.4904	83.8827	10.8296	28.7232	5.38542	16.6832	39.5631	15.8914
0.92803	10.7218	6.87748	31.3633	7.17507	4.54346	24.6792	11.4048	7.51201	30.3432	6.48639	4.14288	36.3516	12.6874	18.1743	5.72176	4.7101	19.3903	26.5515	3.99189	18.2108	6.86179	14.3374	17.0186	85.7592	11.2205	30.3036	5.41491	15.8491	36.9251	15.622
0.932757	10.4765	6.56816	28.0344	7.61395	4.96102	27.1281	14.0808	9.29557	26.5773	6.0628	3.94488	36.8053	12.1012	23.5323	5.2622	5.39976	18.3291	31.1913	4.625	17.1966	7.39024	15.1006	17.4123	90.9685	11.4918	29.1707	5.6802	15.1214	39.2157	14.5396
0.93767	10.2594	5.61508	27.1669	8.03754	5.11078	27.9132	17.5244	10.7114	23.8039	5.59958	4.48677	37.2041	11.808	24.8605	4.85146	5.67399	16.7265	29.4088	4.18378	17.3324	7.67751	16.1076	18.2654	102.233	11.6983	29.4076	5.71589	14.9039	37.3436	14.1324
0.94252	9.27726	5.05429	27.122	8.60662	5.3941	25.6573	22.5105	12.0243	22.9595	5.37804	5.94779	41.6277	11.6163	22.5726	5.20397	5.13986	15.9311	23.1611	5.10811	17.7379	7.01355	17.3813	19.0872	106.659	11.607	32.5022	5.2267	14.7412	32.6774	14.3445
0.947367	9.34868	5.05429	28.3392	9.14083	5.68372	21.6777	32.3467	12.8108	28.5661	5.98597	5.17095	46.8125	10.7343	18.5708	5.41004	4.61784	14.9184	26.5749	5.57027	20.5742	7.72358	18.428	19.5716	101.474	10.8278	36.0455	5.63475	14.72	28.458	11.2894
0.952283	9.44988	4.93504	32.1016	9.89735	5.90837	20.0226	35.4795	12.9202	27.3566	6.5251	4.71608	49.7485	11.5071	17.8725	6.18201	6.52973	15.6633	38.4889	6.89189	20.1135	7.19241	18.9007	19.6373	105.659	10.7719	40.6381	7.01125	13.9415	27.6496	9.72319
0.95707	10.8449	4.91821	36.7673	10.7397	6.36295	18.4124	37.8384	12.9351	30.9167	6.87207	4.25264	55.8839	12.4899	18.4146	6.26081	8.30481	16.5918	41.9245	7.26757	21.475	6.18699	19.63	20.4904	112.862	11.013	45.2345	7.90236	13.0699	29.3054	9.51225
0.96206	11.3045	5.30163	39.0012	11.2289	6.99864	17.29	40.6368	12.5489	30.5931	6.48901	4.24411	55.1353	13.1911	20.8744	6.81485	9.92505	14.8286	46.5957	5.58108	23.8946	5.84824	19.636	20.3747	115.609	11.1833	48.6775	9.56678	11.9713	23.735	9.58109
0.967171	10.807	5.40315	46.849	11.4818	7.43889	16.4818	44.4391	11.8386	22.875	5.97961	4.72338	43.4468	13.5543	21.4287	8.51883	11.044	14.0204	42.9883	6.03784	26.2093	5.35772	18.4161	19.3404	115.312	11.1496	50.6636	11.4489	10.66	18.0194	9.52007
0.971812	10.8938	5.34237	55.5368	11.0274	7.6768	15.8287	45.7094	10.7282	23.7169	5.5217	4.90632	35.0321	13.9336	19.2743	11.3347	11.6035	14.7429	49.3297	8.77365	27.6879	5.5962	16.037	18.0748	104.165	10.936	50.2689	14.5169	8.90456	14.8282	9.60867
0.976771	10.312	5.24024	58.8815	9.55964	7.83454	14.8246	44.5472	9.89077	25.2402	5.3377	4.11725	32.3377	13.7961	18.127	13.0471	12.0738	13.9847	43.2837	8.78919	28.2169	5.59892	14.3792	16.5935	97.9185	10.5778	46.8076	21.3081	7.84786	13.6368	9.39362
0.981506	10.7431	5.69418	60.9621	7.86764	8.14082	12.6776	40.1702	9.58805	24.4595	5.00012	5.58319	27.7234	12.2688	17.9655	12.5941	12.0326	12.6082	29.9024	8.63851	27.3077	5.42683	12.7374	14.6811	92.9066	9.82514	42.5455	28.2128	7.63349	11.9136	9.17407
0.98655	11.8224	6.0165	58.4546	6.76463	8.35576	9.85725	34.5083	9.41163	22.348	4.99799	7.84098	22.1134	11.2442	17.1285	11.8253	10.7995	11.1174	18.7086	9.14527	24.095	4.62601	11.5822	11.9592	87.7155	9.04059	38.4124	31.4463	8.22344	10.7081	9.22619
0.991357	11.7769	5.72105	52.4844	5.79104	7.52331	8.16332	29.4049	8.81138	19.4485	5.1516	10.5578	19.7509	10.2421	14.1899	10.6036	8.67507	12.0459	16.8792	6.69459	17.5777	4.78591	11.7912	9.11863	84.1792	8.31544	34.8795	33.5143	8.4785	13.0058	7.96057
0.996296	10.6842	5.1511	43.752	4.99083	6.16812	6.54155	25.8118	7.87598	15.0245	5.19386	8.87232	19.8497	9.58058	11.4337	9.94142	5.71695	10.9857	14.5607	5.24054	11.6907	5.10298	11.1096	7.1062	71.1428	7.17358	30.8375	35.5143	7.64755	9.11947	6.61214
1	3.5	2.25974	26.0323	2.83037	2.7558	4.74697	20.2183	6.07766	11.2059	3.63706	3.2636	15.9121	8.43	5.01597	5.58577	3.99116	4.96939	3.53093	3.09459	7.36845	3.86179	7.41201	3.43121	27.776	2.71271	23.7981	14.4625	4.5632	10.1902	3.88843

## Sheet: E. Fig. 8k
0.77 cP			8 cP
Vehicle	Blebbistatin	Y27632	Vehicle	Blebbistatin	Y27632
56.3335	25.9873	35.3795	26.0349	61.245	21.1728
38.0134	47.7258	40.4895	46.0609	67.407	59.4822
101.198	52.5689	38.1864	121.89	56.1428	79.0727
27.2341	111.899	49.9002	99.1021	60.8125	99.474
58.5744	54.7929	21.5996	105.674	84.9524	47.75
32.7354	39.58	30.4443	118.882	73.5113	40.868
38.2539	56.0213	39.1556	137.278	60.5361	35.8538
43.6709	52.3303	28.2315	38.0135	64.5753	46.2292
70.8524	111.014	50.3003	53.9494	102.081	88.3792
56.0106	54.6405	40.086	138.245	47.7919	79.5678
31.2176	30.6613	47.2893	164.687	82.108	45.5384
46.8708	74.2345	38.6528	147.449	57.2135	70.177
117.277	69.2402	67.6068	179.236	63.1507	20.8759
116.412	76.924	38.426	86.1794	51.0053	55.2834
46.008	43.8254	38.3891	114.819	79.0817	68.4696
30.9163	32.4552	76.0533	63.9365	41.6876	73.3974
31.2015	44.3309	32.4508	133.696	60.4177	47.4795
21.8937	56.5467	33.6117	69.9082	36.559	50.9449
18.1229	46.3972	78.321	50.4648	73.346	65.6955
61.0795	121.074	37.646	34.5887	75.033	78.172
29.8901	28.097	56.568	187.982	45.7053	49.4107
36.9599	112.894	54.1992	143.276	50.23	117.201
36.8583	53.0136	55.912	97.0227	68.5675	41.0092
49.398	62.1971	67.4062	100.603	42.0465	40.4271
29.0027	63.358	19.128	85.9575	95.1912	33.3832
23.1615	75.8234	34.139	86.7106	80.1247	62.523
62.4996	98.62	53.4607	56.7885	104.984	52.7147
34.8529	70.5316	26.3671	158.707	80.5751	28.9423
20.1353	94.5822	41.5909	51.1874	61.182	41.6876
36.4026	84.0468	54.4157	100.915	69.9334	63.327
21.977	64.1092	55.3329	72.6227	70.965	117.974
35.3678	58.6032	65.73	107.807	57.0165	57.2695
121.683	90.7085	42.5121	114.111	119.881	44.1694
37.6527	25.1699	49.1354	156.678	66.204	69.8088
32.6955	50.8285	27.4103	35.012	39.2823	86.0949
87.8215	112.257	31.1867	85.5563	93.6027	33.6431
22.8881	62.4166	27.1315	147.486	39.0997	47.9142
26.2374	69.9879	56.5374	118.822	35.6547	20.5058
64.3213	36.9273	32.772	61.0467	44.1734	73.0794
29.013	102.35	52.0414	122.945	47.9991	115.394
36.3909	73.6205	48.5313	152.213	26.7501	57.3823
32.9355	42.7935	84.2808	91.6383	35.2112	26.5563
24.6534	62.0759	38.7215	92.3788	101.307	71.8572
30.5587	39.0361	36.1817	65.2033	61.3151	91.896
102.764	50.387	26.2142	67.5502	62.91	28.2664
31.9473	44.6404	36.6911	96.6772	39.9627	37.858
91.026	42.0729	29.7489	27.5371	17.8815	57.2737
53.1396	57.696	37.011	41.7338	84.1433	59.973
45.198	30.5103	28.8527	72.6137	43.668	29.9807
15.5637	49.8026	73.3968	50.354	36.9356	17.2725
89.9076	48.82	113.813	105.056	65.491	26.4169
20.171	29.9278	47.7454	40.8725	56.394	41.934
51.1788	60.7733	57.3208	35.7905	38.5299	49.3728
94.604	27.9143	28.8153	40.1208	22.5947	38.8133
58.1915	67.947	53.235	28.1131	42.4611	33.4405
55.836	45.752	37.0936	46.8645	33.3423	51.0736
48.9962	46.2085	134.303	36.784	64.983	122.317
92.1405	82.7366	95.7728	50.8454	47.414	76.278
120.706	86.577	91.5467	65.7084	47.17	24.0705
11.3959	79.716	86.1973	84.148	63.3758	63.5062
57.182	41.97	93.9495	57.0894	36.936	46.6632
107.581	61.0698	96.3075	103.601	31.6044	59.7973
44.3358	52.1278	47.8315	44.9984	26.526	45.3398
51.4689	48.3633	115.143	91.3827	74.686	117.105
90.192	83.5536	56.667	97.3425	28.818	84.0353
35.4258	46.3385	53.8058	73.932	41.1385	75.5886
85.0834	69.5547	119.131	43.9406	41.8694	45.2831
40.1283	24.7173	88.3967	24.2545	45.7461	84.11
77.4227	77.093	57.3995	150.148	31.8562	110.315
53.1872	119.805	66.61	37.548	100.565	92.0427
42.6936	36.62	69.3234	68.759	33.1969	131.411
96.9437	49.5009	104.755	53.6648	26.0558	143.323
42.2563	58.3167	95.1727	62.2359	26.2646	69.7574
55.4055	84.21	41.327	69.8225	82.35	85.3572
101.616	92.246	82.6346	44.1872	64.2987	102.515
79.1033	113.871	36.0207	34.1015	56.6164	38.6151
54.1916	30.9607	73.9305	111.469	62.7035	59.3215
66.258	66.4872	109.969	47.844	53.6241	53.3605
54.891	29.5524	83.0893	61.1903	17.0567	57.816
64.3595	64.038	129.635	53.0484	51.3564	89.6307
62.427	39.8643	69.9546	54.361	35.9585	70.5256
25.937	35.245	86.216	18.8041	46.606	144.731
26.2483	79.8607	48.4148	76.3887	29.3395	107.25
21.5335	75.9264	36.0489	76.8115	74.0082	115.304
20.6698	61.944	62.3673	108.044	97.318	99.5362
82.6774	36.3925	52.2508	108.853	58.5462	49.077
57.856	49.7124	136.249	78.6696	33.9434	60.8691
17.5666	50.6121	86.854	76.7313	52.6665	117.867
10.1737	57.9333	135.53	96.386	67.07	81.4944
32.2705	35.7631	99.5775	57.5228	41.3023	89.2133
21.6288	31.781	107.889	92.368	113.091	53.1452
65.6739	15.0467	54.33	49.8925	87.1431	53.7392
52.8069	42.9578	46.2543	38.3888	92.086	106.378
30.2354	18.1765	124.904	32.8056	45.0077	93.2486
59.7651	12.7455	70.4694	30.564	71.9271	53.241
54.3425	21.766	95.7922	26.2361	71.8422	59.0091
106.844	78.4473	115.497	23.6168	29.4807	69.3328
28.6187	53.8754	75.6534	26.0853	56.7561	35.0093
78.9615	35.2	41.7358	87.9135	121.752	111.596
33.6936	8.08697	40.7186	72.0567	31.9537	130.982
53.0335	11.6817	21.8908	45.7328	64.7126	52.2825
34.3657	57.0116	30.8283	47.1803	73.1453	85.1513
17.2629	56.3824	41.6197	66.8858	101.692	29.4616
46.815	71.01	18.6891	24.2169	107.505	62.4006
36.4517	38.8294	46.746	148.86	57.3067	84.8553
64.3838	37.8595	93.6336	91.4928	51.4845	51.2304
53.3119	33.7435	21.4322	58.1023	77.9477	18.8796
42.3028	40.8716	95.32	111.432	78.9851	46.9383
50.624	76.2768	39.0673	102.563	61.894	68.3205
52.386	16.6867	64.3151	56.4669	63.062	60.3955
31.6817	27.6079	27.3878	33.8675	18.7776	73.4748
33.1165	17.2236	46.2784	51.2891	48.1904	87.312
77.6687	22.7036	45.8864	91.492	22.1222	53.6891
56.9419	20.0509	30.0822	66.87	70.2772	53.4164
28.9031	33.027	102.672	79.9297	50.0435	28.1336
35.4755	51.7256	59.6494	50.9606	52.1996	67.788
59.0962	20.0969	34.6127	17.2777	48.4515	43.9489
48.5004	21.3999	50.934	100.815	80.1645	87.4353
49.265	40.5562	81.7362	9.76992	62.1289	24.9846
54.7096	41.6647	61.4356	103.409	43.2265	107.554
77.6535	42.1411	109.345	31.5543	24.6281	115.09
110.38	28.5683	72.0381	79.3309	18.0017	117.51
43.7685	30.3124	96.0626	56.1687	36.1851	52.6067
30.8742	60.7284	52.4928	53.088	31.1397	32.0875
82.3358	56.6296	52.2712	60.0172	71.1803	52.0706
39.0891	25.4239	64.7198	56.5401	88.1687	21.703
57.1834	74.1048	67.8289	42.9411	50.7231	81.3186
116.199	37.5337	56.5603	48.845	37.3556	56.5872
26.3052	61.5567	49.2754	81.4534	69.9852	76.6931
35.4122	72.6426	39.2274	79.6833	23.0637	30.2618
19.5122	52.1357	72.347	73.2136	32.9734	48.0345
50.6057	86.7336	33.867	75.1287	59.3908	40.7972
50.6569	58.9045	22.9863	75.2334	33.6289	57.1957
32.5364	46.0958	37.7343	87.534	36.4004	45.2453
94.9633	38.0261	150.601	52.7548	60.6742	68.2565
27.5662	25.038	40.8268	154.355	63.9253	48.2792
21.7934	39.1064	76.0971	88.674	56.904	21.0581
16.5505	40.5344	38.7745	100.113	33.7246	80.7921
21.3097	67.482	87.3696	86.9627	34.8014	58.174
64.1469	81.658	46.0131	98.9617	38.2553
72.1657	102.681	82.038	67.2775	76.8067
20.39	86.1174	77.0046	65.9576	27.056
111.05	13.624	138.684	37.3519	52.2471
29.2507	25.3641	77.1593	44.4311	30.0103
45.1904	25.9466	65.4213	86.1587	67.7034
91.2084	32.076	81.9907	126.991	14.6083
33.7672	66.2121	86.4045	98.292	54.7648
29.673	49.5891	49.8441	49.474	40.9592
104.565	35.5603		114.962	23.643
43.8612	51.5183		62.3176	13.8689
26.5071	72.7434		54.9621	84.8607
96.3545	35.3568		148.278	31.5473
62.8901	24.9446		64.1891	48.0004
43.9887	29.6541		62.007	58.87
18.375	32.2214		69.3017	56.5484
15.5859	52.5016		92.9166	61.3846
9.1326	30.3437		114.522	51.8865
55.676	48.7994		68.4248	67.4422
70.5891	64.5982		95.3833	24.216
77.8201	40.4207		160.673	47.49
44.5599	69.4365		52.527	20.0361
25.1028	47.5115		76.947	38.7984
28.6253	43.6033		66.2858	47.9012
48.897	67.566		89.0382	82.6062
55.2553	65.9198		88.8022	71.5433
40.0451	31.3025		171.522	68.0209
44.1324	58.4717		97.974	49.6393
30.85			44.2699
45.738			62.9745
66.708			142.358
65.432			101.623
59.5767			21.7825
50.5694			30.4146
66.6747			36.956
82.8705			57.6955
59.7987			52.0988
58.8137			30.6581
55.3425			66.6649
94.286			73.8256
87.0024			43.1674
45.9913			102.928
63.1616			68.7258
80.2932			68.9355
96.456			34.1608
55.164			81.3327
71.0469			122.718
34.0991			57.1826
59.481			76.502
58.4224			97.7289
64.3514			144.895
77.6658			74.4047
64.8674			35.6404
46.5684			60.8345
67.6728			33.9254
34.468			75.9996
98.505			81.444
79.6008			42.5354
73.0433			74.3313
61.3288			44.4345
54.0273			74.4384
64.068			73.4136
51.9695			39.159
30.6995			48.2891
96.598			61.6316
52.8425			118.345
46.1828			83.388
55.0065			78.585
31.7326			119.668
62.4753			67.0685
33.1206			116.456
54.0071			92.0678
50.487			77.478
51.1536			71.9917
32.182			68.7013
28.1582			83.6507
52.6607			90.2648
46.7571			50.0864
32.0045			107.459
67.581			58.0539
26.4639			63.5726
22.3243			106.768
53.7312			134.369
37.4299			59.9905
63.1707			34.8302
27.6148			90.4671
76.9283			40.688
70.0028			79.4187
44.2173			143.615
58.8672			91.014
25.9397			75.1565
83.7945			44.8444
75.3367			84.078
60.1676			43.404
37.7344			36.499
76.7807			14.8937
30.1007			72.7162
48.9757			49.2315
37.4709			123.664
31.3435			66.0893
41.27			145.834
51.3335			44.0952
51.7457			119.678
66.2291			43.7023
38.0595			88.2557
40.2929			77.7677
45.827			37.8437
61.8213			55.1814
51.972			52.844
44.8918			86.907
43.902			48.082
53.7575			141.349
51.48			102.048
72.96			105.751
93.6555			133.589
29.9802			45.552
28.696			143.874
62.8572			118.114
63.0322			60.582
53.8911			105.468
86.3814			42.1089
63.7396			107.294
162.314			79.704
63.4274			51.409
59.1637			129.51
81.482			95.532
50.2698			83.784
133.551			58.3412
43.8619			95.6557
108.438			170.723
86.812			137.941
85.5			136.921
131.221			65.2024
63.9545			106.76
79.407			54.2208
66.528			59.7485
60.2709			92.564
97.6838			151.105
81.975			142.417
89.388			106.178
77.9514			163.546
118.928			85.5672
104.085			104.495
63.129			126.717
150.934			133.825
98.3743			74.728
62.228			170.952
41.9037			112.043
38.5429			161.256
60.3558			122.577
109.979			159.379
115.24			142.135
59.5849			169.574
99.9038			198.142
89.5755			123.554
120.836			169.817
116.334			112.397
83.463			99.7575
150.27			120.435
160.476			92.0784
170.564			87.629
167.682			162.841
111.455			69.9625
62.976			50.5074
61.3509			121.173
31.3305			74.0508
98.4708			118.031
30.5787			106.047
62.0165			140.68
150.851			125.505
54.205			57.9896
70.3266			83.8116
61.6886			102.868
127.097			170.263
56.5768			28.2102
59.8189			72.851
61.5825			43.3345
66.7035			63.6943
45.7281			57.3187
136.787			102.932
123.049			119.844
117.28			45.9786
36.8208			64.1756
97.107			43.7785
71.5887			52.3871
121.44			47.5605
118.66			51.0909
82.942			124.131
72.7758			74.6771
47.4814			86.1067
73.8276			92.686
96.5126			77.2033
142.415			89.728
52.0822			154.087
75.1385			50.1549
108.606			49.0496
68.3417			63.3955
46.5566			76.8324
104.743			152.363
73.4808			75.1662
43.9624			65.567
33.5534			22.6148
57.2871			60.5781
37.9582			144.101
129.896			120.903
64.5294			66.033
39.3252			109.461
44.9895			34.7648
132.608			63.2765
83.23			69.3404
105.581			73.3255
71.2074			62.4096
89.7447			105.495
51.9918			66.499
91.7793			67.7395
103.982			133.785
			148.812

## Sheet: E. Fig. 8l
NMIIA	NMIIB	NMIIC
1.02079	0.235288	6.23e-05
1.06325	0.209644	0.000114
0.915958	0.237509	0.000238

## Sheet: E. Fig. 8m
time (s)	0.77 cP + Sc																															0.77 cP + shMYH9&10
5	0.0673234	0.0369094	-0.0600865	-0.0083143	-0.0289606	-0.0063646	0.0042229	0.0049698	-0.000981	0.0460786	0.0503899	-0.0493301	-0.0928989	-0.0002858	0.039464	0.014933	-0.02158	0.062069	-0.03895	0.036775	-0.02827	0.006334	0.0627993	0.0290951	0.0794008	0.0005542	0.0225563	0.0168607	0.0047053	0.0271371	0.0462395	-0.0004835	-0.0204381	0.030419	0.0396114	-0.0236382	-0.0115252	0.0238537	0.0067749	-0.0145038	0.0145585	-0.0085346	0.0060859	-0.0057901	-0.0374974	0.0103366	0.0113813	0.0109477	0.0009516
10	-0.0034243	0.001703	-0.0811928	-0.0234176	-0.0352885	0.0170375	0.0202033	-0.0138743	-0.0178972	0.0084316	0.0789166	-0.0239535	-0.23024	0.0359333	0.014692	-0.02052	-0.03366	0.071041	-0.06526	0.070157	0.055508	-0.0053	0.0605736	0.0620433	0.141007	-0.0065198	0.0485494	0.0205936	0.0529622	0.0463591	0.146554	0.0081259	-0.0159351	0.0025602	0.07815	-0.0403083	-0.0205747	0.0948308	0.0246674	0.0230235	0.0598333	-0.0070665	-0.0108387	0.0135976	-0.0612557	0.0253809	0.0563846	0.0228795	0.0326709
15	-0.0541821	-0.0163771	-0.0246119	-0.0696389	0.0359515	-0.0889237	0.0262882	-0.0713544	0.027156	0.0595617	0.146766	-0.196239	-0.208258	0.0536851	0.011211	-0.0212	-0.01708	0.087285	-0.09441	0.034023	0.0266	-0.01444	0.0264098	0.0677931	0.178901	-0.0013798	0.0478503	0.0242924	0.0591154	0.0426751	0.172025	-0.0079485	-0.0019338	-0.0261298	0.127222	-0.0311105	-0.0284088	0.0742133	0.0397716	-0.0026019	0.0578974	0.0353957	-0.0165992	0.026409	-0.0451852	0.049603	0.08166	0.0443077	0.0266656
20	-0.0526324	0.108059	-0.067503	-0.0671865	0.0696714	-0.0479585	0.0015167	-0.0022658	0.0070281	0.0780033	0.169779	-0.201846	-0.155796	0.106048	-0.00462	0.026155	-0.0216	0.005255	-0.15641	0.041962	-0.03504	0.034656	-0.0315302	0.0794768	0.199523	0.019057	0.0419392	0.0517684	0.107152	0.0301315	0.176512	-0.0059792	-0.008206	0.0121275	0.186163	-0.0257279	-0.0579518	0.0761712	0.0524965	0.0364576	0.0858092	0.0866285	-0.0492453	0.0008518	-0.0515951	0.0305801	0.176406	0.0952525	0.0175523
25	-0.067792	0.155611	-0.0832762	-0.0482705	0.149717	0.0092754	-0.0413892	0.0420752	-0.0176001	0.0303926	0.165655	-0.126283	-0.109231	0.127661	0.009432	0.053666	-0.02385	0.047149	-0.20516	0.10985	-0.05704	-0.00971	-0.0567714	0.0726831	0.208659	0.0491793	0.0284906	0.0853793	0.148422	0.0295219	0.13592	-0.0015354	-0.0242927	0.0121275	0.162911	0.008249	-0.0649704	0.0934733	0.05211	0.032175	0.150831	0.0693414	-0.04121	-0.011199	-0.0706169	0.008595	0.225892	0.107051	0.0118941
30	-0.0366228	0.186185	-0.0534287	-0.0640164	0.151853	0.132357	-0.0481377	0.0855027	-0.020245	0.0903815	0.270964	-0.0930787	-0.0734793	0.152211	0.02309	0.038352	0.020803	0.079961	-0.24022	0.12068	-0.0724	0.00116	-0.0401836	0.0894444	0.199009	0.0697011	0.0693256	0.123258	0.165266	0.0289984	0.146539	0.0096845	-0.0242927	0.0201028	0.144427	0.0342442	-0.062893	0.100863	0.0662573	-0.0754606	0.0427489	0.0861499	-0.0037811	-0.0058617	-0.110399	-0.0061645	0.245542	0.0921362	0.0417451
35	-0.00899	0.247841	-0.0353307	-0.0336753	0.131533	0.0927498	-0.0527251	0.171278	-0.00541	0.162311	0.210862	-0.139793	-0.0056977	0.135353	0.074854	0.084011	0.097217	0.083703	-0.23238	0.070445	-0.05237	0.004478	-0.0749929	0.101024	0.199967	0.0774689	0.113874	0.153785	0.186517	0.0379106	0.194341	-0.0027062	-0.0265474	0.0302266	0.111298	0.027073	-0.0232981	0.155632	0.0631154	-0.0503183	-0.0811487	0.0862343	0.127244	0.0157942	-0.107959	-0.035135	0.226857	0.0580379	0.0784546
40	0.0065172	0.34023	-0.075375	-0.0630792	0.111148	0.0743975	-0.0624479	0.254291	0.0070243	0.105711	0.200458	-0.0201037	0.145508	0.151026	0.118802	0.112781	0.036889	0.042852	-0.15357	0.101583	-0.05969	0.015414	0.003373	0.135889	0.186967	0.0923757	0.185364	0.171199	0.182273	0.0510461	0.243423	0.0278203	-0.0208498	0.0739682	0.121228	0.0491711	0.0033713	0.155097	0.0455273	0.0007296	-0.0955565	0.078941	0.17242	-0.0134162	-0.129837	-0.0896032	0.214289	0.0601463	0.112213
45	0.0936077	0.387313	-0.0142538	-0.0858201	0.147166	0.162181	-0.073962	0.250775	-0.0220844	0.0606808	0.220809	-0.0517479	0.114542	0.170156	0.135797	0.122517	0.066627	0.080485	-0.05069	0.044274	-0.05094	0.009537	0.0467318	0.130707	0.224146	0.0922125	0.246625	0.189499	0.123615	0.0736111	0.272063	0.0404549	-0.0250588	0.106141	0.125753	0.0843788	-0.0354617	0.221331	0.020168	-0.0239529	-0.104081	0.106559	0.209884	-0.0273862	-0.122843	-0.120521	0.221418	0.0365829	0.098009
50	0.107098	0.4206	0.0054561	-0.054917	0.0930916	0.18258	-0.0836031	0.224969	-0.075932	0.055883	0.225343	-0.187097	-0.0274753	0.231792	0.161574	0.258019	0.071023	0.108269	-0.01776	0.036959	0.028757	-0.01276	0.067596	0.128678	0.24594	0.105901	0.277055	0.220675	0.16564	0.0650198	0.326532	0.0691571	-0.0077685	0.160587	0.104727	0.0997218	-0.0829645	0.228315	0.0276571	-0.0601524	-0.105086	0.144847	0.257582	-0.0063997	-0.133193	-0.165886	0.267282	0.0273227	0.0991957
55	0.087762	0.324558	-0.0274438	-0.034544	0.145273	0.0538608	-0.0862203	0.23562	-0.0695681	0.0456392	0.135732	-0.25564	-0.0841959	0.211814	0.10101	0.24263	-0.00682	0.073749	-0.06048	0.051988	0.053762	-0.02356	0.0983195	0.151251	0.223142	0.119689	0.286128	0.221289	0.240545	0.083114	0.304057	0.0701674	-0.0058348	0.250238	0.11442	0.15479	-0.0877583	0.205299	0.0493765	-0.103784	-0.0560387	0.148555	0.293777	0.0238558	-0.0886274	-0.19093	0.322594	0.045246	0.0916559
60	0.0582565	0.217635	0.0031432	-0.0158829	0.14182	0.0529909	-0.0955496	0.260416	-0.0351037	0.101394	0.115964	-0.31242	-0.0401629	0.181497	0.112729	0.233641	-0.03004	0.113704	-0.05441	0.007053	0.014503	0.057868	0.10732	0.162174	0.234683	0.0934188	0.289957	0.252211	0.27634	0.133857	0.326578	0.0738054	0.0014045	0.23015	0.116774	0.146268	-0.0895312	0.203558	0.053976	-0.0374541	-0.0561272	0.235165	0.284931	0.0415696	-0.0730014	-0.20224	0.339273	0.0853846	0.0775913
65	0.0656278	0.199707	0.0320104	-0.0263351	0.127344	0.145324	-0.080391	0.314954	-0.0067419	0.107036	0.116184	-0.332491	-0.0415551	0.242111	0.129652	0.175324	0.044765	0.074178	-0.06471	0.027712	0.032196	0.075938	0.133904	0.167256	0.259269	0.0944783	0.264439	0.261765	0.330884	0.136532	0.2949	0.0495728	-0.0250849	0.213065	0.117057	0.0934384	-0.0875058	0.246839	0.0390779	0.0476563	0.0123468	0.205101	0.123343	0.0155313	-0.0604004	-0.194181	0.360625	0.131906	0.0854753
70	0.0450766	0.263604	-0.063578	0.0262694	0.083058	0.148136	-0.0905448	0.334021	0.082779	0.132192	0.15132	-0.321379	-0.051411	0.256998	0.102674	0.125898	0.020485	0.106608	-0.07115	-0.0014	0.05796	0.004337	0.063612	0.145381	0.291013	0.115079	0.2922	0.289487	0.381094	0.141885	0.302362	0.0283301	-0.0209071	0.201376	0.123894	0.0794704	-0.0524223	0.235947	0.0374661	0.0897659	-0.009422	0.17287	0.0751309	0.0402729	-0.0073346	-0.214245	0.392705	0.146608	0.161541
75	0.0219699	0.325809	-0.0657378	0.0281084	0.15736	0.199134	-0.0929258	0.321159	0.0727955	0.0455058	0.164395	-0.319318	0.0701306	0.227883	0.039768	0.148908	-0.02656	0.140746	-0.13359	-0.00334	0.043509	-0.02994	0.0537947	0.154643	0.303766	0.125566	0.318128	0.324214	0.426017	0.207046	0.315397	-0.0003258	0.0023987	0.197904	0.139493	0.0803776	-0.0244346	0.242458	0.0498555	0.0742568	-0.094189	0.207533	0.0228644	-0.0102256	0.0041134	-0.196383	0.45926	0.197585	0.109263
80	0.101643	0.319077	-0.0531923	0.0764921	0.167554	0.175875	-0.0631074	0.246861	0.0207703	0.0609219	0.233686	-0.312762	0.168757	0.248134	0.064428	0.206284	0.044015	0.198533	-0.18725	-0.00931	-0.0077	-0.00453	0.0681708	0.180215	0.27363	0.154251	0.383253	0.379777	0.449583	0.231643	0.311861	0.0208892	-0.0240856	0.149082	0.134433	0.0907562	0.0171287	0.365729	0.0490401	0.0774021	-0.141774	0.222927	0.006874	0.0080917	0.0159396	-0.140197	0.48885	0.245921	0.0504676
85	0.0965993	0.331024	-0.111158	0.0328106	0.071957	0.0919212	-0.0389026	0.177674	0.046188	0.0873757	0.335188	-0.207128	0.206443	0.234787	0.106165	0.287811	0.12015	0.198205	-0.21374	-0.04024	-0.008	-0.00562	0.112638	0.203561	0.259058	0.159672	0.410439	0.407199	0.501037	0.249256	0.34087	0.0104693	0.0058038	0.121791	0.136225	0.100481	0.0376125	0.343776	0.0644711	0.150436	-0.163626	0.224414	-0.0082313	0.0048375	0.0208108	-0.1302	0.547603	0.240929	0.0279093
90	0.146744	0.353319	-0.0698589	0.0790258	0.0466373	0.121674	-0.0518382	0.0746204	0.0413087	0.0805379	0.451166	-0.0857092	0.103505	0.285641	0.115135	0.247397	0.075744	0.208355	-0.22307	-0.00697	0.067987	0.020508	0.150498	0.243276	0.274432	0.160492	0.416932	0.435646	0.5089	0.236258	0.377019	0.0325939	0.0309975	0.0677485	0.147306	0.114012	0.0670195	0.37879	0.0715741	0.140268	-0.223101	0.218365	0.0123781	0.0149204	0.0111784	-0.160968	0.556817	0.255894	0.0001434
95	0.150829	0.40095	-0.0223662	0.0534517	0.0780128	0.0649068	-0.0632124	-0.0160622	0.028138	0.152497	0.402462	0.0003547	0.0851692	0.276179	0.103803	0.320538	0.141442	0.211238	-0.28119	-0.06571	-0.00196	0.07599	0.155377	0.299078	0.282763	0.149704	0.409806	0.428957	0.505166	0.205619	0.379172	0.0283464	0.0696885	0.0206161	0.16803	0.105542	0.131109	0.317711	0.112461	0.156466	-0.260484	0.257784	0.0928349	0.0581907	0.0044085	-0.159179	0.572566	0.273412	0.0123985
100	0.0549125	0.403116	-0.0695521	-0.0145072	0.102379	0.0266235	-0.0524799	-0.0002621	0.0088243	0.110103	0.410005	0.0046087	0.0309339	0.295847	0.164754	0.279975	0.161841	0.227836	-0.27201	-0.07487	-0.01759	0.111362	0.200241	0.326379	0.305574	0.141538	0.405088	0.466913	0.470398	0.217086	0.397673	0.0384811	0.104455	-0.0154581	0.174361	0.10804	0.173221	0.382182	0.104932	0.174617	-0.293339	0.26348	0.134687	0.11332	0.0037829	-0.174947	0.542177	0.266014	0.0242587
105	0.0516999	0.386891	-0.053635	0.0391001	0.166963	0.0873009	-0.0668512	0.0815693	-0.0160267	0.175631	0.341433	-0.0331265	0.0014044	0.326205	0.144606	0.31878	0.105827	0.16994	-0.24777	0.023944	0.017793	0.039845	0.235494	0.359548	0.336487	0.133309	0.386924	0.503169	0.450469	0.24374	0.396016	0.0353719	0.125063	-0.0723503	0.203317	0.153078	0.186248	0.420801	0.115506	0.13024	-0.255577	0.291111	0.106041	0.124268	0.0141037	-0.191558	0.547623	0.292943	0.0267701
110	0.0546493	0.408	-0.0222171	0.0446705	0.181542	0.097547	-0.049414	0.189486	0.0415004	0.235016	0.274859	-0.0379367	0.0324246	0.412421	0.097132	0.352199	0.021908	0.101505	-0.23575	-0.00604	0.130989	-0.03722	0.275395	0.396505	0.328986	0.134177	0.369956	0.51547	0.472265	0.243813	0.375078	0.0308729	0.162546	-0.0518716	0.221269	0.178298	0.215545	0.354938	0.140523	0.0774064	-0.261693	0.30382	0.0766226	0.115035	0.0271486	-0.176178	0.50661	0.324319	0.0299765
[truncated: 80 more columns]

[truncated: 7 more sheets: E. Fig. 8n, E. Fig. 8o, E. Fig. 8p, E. Fig. 8q, E. Fig. 8r, E. Fig. 8s, E. Fig. 8t]
