# Supplementary material for: Extracellular fluid viscosity enhances cell migration and cancer dissemination
Source: Nature. 2022 Nov 2;611(7935):365–73. doi: 10.1038/s41586-022-05394-6 (PMC9646524; doi:10.1038/s41586-022-05394-6)
Supplement: Supplementary file 24 — Source Data Extended Data Fig. 9 [file 41586_2022_5394_MOESM24_ESM.xlsx]

## Sheet: E. Fig. 9a
SC	shITGB1
1	0
1	0
1	0

## Sheet: E. Fig. 9b
	Bleb			Protrusion
0.77 cP + Sc	77.551	71.1111	71.4286	22.449	28.8889	28.5714
0.77 cP + shITGB1	75	85.2941	88.5714	25	14.7059	11.4286
8 cP + Sc	0	16.6667	2.94118	100	83.3333	97.0588
8 cP + shITGB1	85.7143	94.7368	90.2439	14.2857	5.26316	9.7561

## Sheet: E. Fig. 9c
0.77 cP + SC	0.77 cP + shITGB1	8 cP + SC	8 cP + shITGB1
80.6328	86.6745	176.448	34.2972
53.8776	16.5874	66.9072	43.4517
62.4622	57.2487	79.0957	22.0146
64.2851	37.1847	86.5483	25.2746
59.1078	40.6131	140.425	22.956
55.4386	86.1729	76.7967	44.2669
26.001	44.4	101.889	40.0434
75.1096	46.392	93.408	25.0078
40.2346	34.6347	88.789	33.7369
51.468	29.0151	115.116	31.7817
53.1346	72.3647	60.3217	54.3819
69.1913	41.9768	75.9085	8.50609
74.3985	46.7304	50.6803	23.353
63.456	19.1148	96.0228	18.2435
60.3678	30.5626	89.4693	43.7148
42.2606	27.1842	97.191	12.8736
44.6672	79.0867	84.552	15.3972
40.8505	39.8034	185.349	18.1772
34.478	40.5793	108.125	21.6287
81.8858	46.373	78.6442	31.5268
40.9513	109.123	74.1408	15.6121
67.3227	57.714	57.4514	73.6908
78.7826	16.7009	128.025	17.1272
91.701	68.068	96.8887	26.8631
60.2787	55.6147	60.8294	18.7585
51.3457	70.3906	113.498	13.5682
63.8253	40.0909	120.987	30.6374
81.1508	96.2835	48.5895	19.2618
61.5752	75.3593	148.439	67.9489
62.5675	33.464	88.9027	11.7402
29.3206	80.394	124.375	16.9498
56.048	30.9854	76.4233	8.35812
82.5968	87.442	94.6123	14.335
49.1078	67.9085	94.836	19.8902
64.0609	47.3446	114.25	20.6062
52.0477	48.3332	72.2676	47.4565
58.8435	64.943	56.6438	35.4177
69.2809	32.3145	66.7815	33.5705
42.434	41.2647	68.82	46.537
42.644	25.116	99.114	37.43
48.4895	35.0698	46.4148	40.5972
68.4835	51.0922	91.7572	48.358
53.5052	110.897	65.7261	54.57
56.7748	20.8795	88.1769	26.5666
71.748	36.7586	72.9016	55.3384
71.9445	50.6061	33.1385	78.0513
42.978	53.0987	77.9382	51.8684
62.8305	30.8903	67.922	61.7982
43.9543	48.3079	63.2469	47.883
53.8993	71.4289	114.693	32.5126
39.5473	23.858	101.822	26.4577
46.3218	107.993	51.7517	26.0518
89.849	56.4592	55.0168	50.8114
47.8747	29.7863	50.5827	18.3748
66.2505	65.2458	109.759	50.7653
68.7864	27.6444	77.061	35.9948
78.0456	35.7844	75.7433	25.9181
55.1322	52.5627	104.603	45.5996
71.2693	29.3287	51.0417	39.1746
30.1968	43.6389	73.611	22.1611
41.6473	30.596	102.371	62.6653
68.4288	49.8133	120.073	20.3347
48.5823	51.018	94.389	44.2911
34.067	52.7782	122.411	41.9717
58.1732	87.3825	52.5613	35.1023
72.3618	39.396	43.488	35.4117
46.7315	65.7083	28.221	27.2322
39.9777	36.8247	65.5222	20.7112
38.0622	42.0174	79.6536	31.1081
36.1993	34.7589	49.9285	31.6473
63.85	50.2115	62.784	38.7128
84.7283	127.835	65.602	57.2487
25.3746	24.1368	61.8323	18.0451
58.5283	41.2087	71.9564	28.824
26.4472	31.9538	62.0608	35.6621
53.1467	52.6913	79.158	40.4438
63.6273	61.2081	50.361	36.5198
35.2358	27.6083	59.0534	52.5627
43.4608	45.0628	138.257	24.2852
88.9327	35.9407	65.267	65.7083
34.3771	34.6842	91.8135	31.468
40.3844	79.5262	59.0799	25.1706
86.7053	67.245	105.839	26.1821
66.6415	40.2542	100.893	19.7762
81.3888	51.7465	71.5866	38.0602
39.3226	64.4036	62.2906	64.4036
33.3117	40.9644	91.1413	35.3735
50.9031	20.2017	54.4748	55.3
58.2516	38.9691	69.0709	17.2798
51.0694	33.9066	65.2584
51.0356	22.8148	61.2771
44.91	56.7286	85.6248
44.157	46.8861	68.2777
116.624	55.5397	41.55
78.5418	36.224	62.5812
68.5385	65.6781	66.5083
77.8369	27.764	51.9311
32.0358	25.5928	51.6656
42.136	24.7286	114.516
30.9958	20.6435	71.499
37.1989	38.839	72.5575
28.6884	42.3802	88.4857
17.9734	77.175	68.7066
30.0514	49.4685	81.9649
38.3482	46.6896	45.7497
	40.0586	44.8177

## Sheet: E. Fig. 9d
NHE1 polarization
Veh	LatA
1.79417	2.17373
2.01484	2.98144
3.20061	1.94577
3.19586	2.16539
2.16082	2.66503
3.09183	2.40091
3.00031	1.98398
2.80807	1.7805
1.16111	2.03473
2.97126	3.5544
2.40645	2.64105
3.19817	2.98101
1.68887	1.58622
2.72632	2.42221
2.2795	1.8443
1.87588	5.09025
2.50805	3.28469
1.49732	3.18672
1.98703	2.59256
2.53995	2.31033
3.23745	2.11458
2.41721	1.8229
3.19311	1.66047
1.77736	1.53844
2.67289	2.17423
	1.90589
	1.53687
	2.47227
	1.62634
	1.84996
	1.67275
	3.31479
	2.84495
	4.31119
	1.93014

## Sheet: E. Fig. 9e
Ezrin polarization
Veh	LatA
3.07585	2.13194
3.28092	1.88343
1.88289	1.66346
5.46619	2.09666
2.41211	2.6276
1.88044	4.33994
1.83309	2.13991
3.88439	4.10536
1.49485	2.36471
4.3339	2.75039
4.28972	2.43985
3.23057	2.80231
3.45833	6.45681
8.07317	2.70833
2.32549	3.20792
2.7439	4.7375
2.008	3.08377
5.93421	1.62992
1.61146	3.48235
5.27208	7.79545
2.4779	2.3047
8.05882	3.55464
2.13793	4.34902
3.05441	5.43243
3.49504	3.1001
8.67959	5.10169
8.39937	6.79262
4.4	5.91915
4.6129	10.2657
3.39535	3.58891
2.9851
14.0847
2.75591

## Sheet: E. Fig. 9f
0.77 cP + Veh	0.77 cP + LatA	8 cP + Veh	8 cP + LatA
0.05867	0.04459	0.06952	0.07932
0.05689	0.05413	0.1644	0.05512
0.0644	0.07118	0.2038	0.1486
0.04746	0.09289	0.1472	0.1713
0.09609	0.05017	0.1072	0.118
0.0333	0.06662	0.07274	0.08326
0.05661	0.05408	0.09415	0.1246
0.08907	0.03847	0.1226	0.08868
0.02284	0.07203	0.1537	0.09607
0.04791	0.06429	0.07751	0.1012
0.03933	0.05469	0.1615	0.1045
0.07379	0.02972	0.1344	0.09415
0.07122	0.02862	0.08241	0.09248
0.06325	0.07293	0.03648	0.09027
0.08273	0.03045	0.1442	0.06584
0.0235	0.0289	0.09528	0.06588
0.07611	0.01896	0.09699	0.1325
0.02072	0.04698	0.08489	0.1058
0.08311	0.03706	0.1129	0.119
0.06069	0.04264		0.1001
0.0805	0.07928		0.1329
0.06463	0.06561		0.1116
0.06902	0.09076		0.05781
	0.08425		0.0817
	0.03073		0.1322
	0.1037		0.12
	0.06347		0.08544
			0.09657

## Sheet: E. Fig. 9g
WT vehicle	WT LatA	NHE1+ vehicle	NHE1+ LatA
141.049	3.29519	41	2.294
87.5568	2.90229	69	2.56
43.8437	0.829058	77.81	2.93
62.1196	0	75	8.21
32.129	2.21821	76.5	5.72
48.1997	1.13224	67	8.73
82.1594	0.88356	80.6547	2.8
63.422	0.304246	83.7133	10.9029
42.5383	0.135662	41.2462	9.0163
66.4369	0.398147	88.6101	5.21763
88.6343	0.771846	83.5744	3.44779
106.825	0.760246	53.9348	3.30438
31.1242	1.46415	52.6333	6.18689
49.2944	0.674015	63.4284	6.10654
62.6824	0.472454	52.9009	4.46301
89.0594	0.365379	60.0144	2.74008
90.6824	0.633605	73.4935	3.05671
87.1099	1.23942	106.531	2.3652
82.2736	0.959941	40.5828	4.19146
105.54	2.29401	51.8536	4.31619
190.894	0	83.8259	4.90314
92.3513	0	57.9261	3.35545
74.3757	0.696969	78.2647	3.48404
37.6207	3.17658	38.4292	6.77481
123.745	2.30966	89.9663	1.62124
112.318	0.607458	36.2856	16.7682
151.626	1.41806	95.5206	1.70842
152.759	1.08464	88.7985	3.4715
107.105	0.708271	50.2626	6.50808
68.5302	2.76972	103.484	2.88077
151.494	0.26028	53.0249	1.04558
122.822	1.67726	96.0077	2.91486
133.925	0	57.2725	2.77373
182.129	5.92092	52.8104	9.43507
85.8557	0.983223	85.1798	7.33121
60.2005	1.90181	50.4206
78.1521	0	75.4422
44.3026	1.94189	84.0598
38.0396	0.43928	43.6302
58.192	2.47816	53.2653
50.4536	0	56.0198
43.2852	0	92.4758
59.2802	1.15436	76.8256
66.9909	0.319981	87.6654
60.2394	0.146795	71.4133
78.1973	0.336871	96.6117
80.3754	1.17618	56.2734
	0.025472
	0.584154
	0.289929
	0.29885
	0.308795
	0.030679
	0.104228
	1.75554
	0.06596
	0.041507
