# Supplementary material for: Extracellular fluid viscosity enhances cell migration and cancer dissemination
Source: Nature. 2022 Nov 2;611(7935):365–73. doi: 10.1038/s41586-022-05394-6 (PMC9646524; doi:10.1038/s41586-022-05394-6)
Supplement: Supplementary file 25 — Source Data Extended Data Fig. 10 [file 41586_2022_5394_MOESM25_ESM.xlsx]

## Sheet: E. Fig. 10a
0.77 cP to 0.77 cP	0.77 cP to 8 cP	2 cP to 0.77 cP
80.7531	90.2226	36.7264
78.5538	82.9668	122.382
27.9457	61.229	120.085
46.5817	108.5	66.3
39.9843	68.4516	54.09
49.485	36.7627	56.6765
44.342	37.4648	152.247
46.1889	110.757	47.878
53.8753	45.6563	60.2424
23.1132	84.759	55.273
67.719	43.0819	97.869
37.2501	62.574	88.522
42.8573	120.007	140.55
105.412	91.4544	143.109
79.3192	41.068	62.497
49.2169	121.987	121.001
52.0875	58.368	50.811
52.164	72.987	106.707
64.2879	31.3493	61.62
57.411	94.2345	31.9062
40.9516	60.0634	62.5038
54.7766	82.2798	78.066
61.687	122.4	81.9255
69.8745	83.412	101.422
57.953	77.1218	146.736
60.3306	117.556	106.888
31.4515	112.733	62.5944
28.983	56.0545	73.3368
45.998	31.3942	48.3521
51.8794	58.2039	65.0865
34.869	82.0866	66.66
101.584	76.7568	39.9528
89.9904	65.5675	84.1725
55.4691	29.229	80.0595
18.1454	81.1242	63.2154
53.789	76.7362	51.35
88.4085	132.875	146.327
65.072	29.8932	75.173
63.5464	42.6084	128.793
29.5648	78.9294	87.8145
18.5063	65.5959	44.988
34.009	33.345	76.2188
72.5	75.7176	78.975
58.2323	53.1549	83.6454
40.1865	53.6109	80.6325
35.2523	76.2996	93.5376
55.4749	63.9034	43.3927
69.3489	59.0305	102.742
39.8348	88.6787	75.0593
27.7976	25.4652	93.3975
24.9474	69.5188	110.877
13.667	34.8787	124.63
36.5127	60.6785	64.5221
24.6182	129.402	86.8593
55.1722	106.91	106.355
50.2659	117.987	101.438
55.9308	64.3795	90.8167
54.2542	121.846	90.9047
57.8741	47.8301	54.12
58.822	57.1312	86.0994
71.9479	30.265	42.1147
56.1469	126.956	49.449
45.6845	72.936	117.868
45.4511	80.3117	135.027
33.0053	45.1325	107.644
19.3203	66.5187	77.0357
41.615	73.9655	78.3204
72.0563	85.3527	88.1487
61.3129	57.8117	122.857
23.2291	65.5118	127.586
53.3563	40.5382	77.8355
59.7205	81.666	64.093
64.6545	76.054	41.3349
38.9736	62.9764	49.426
38.1073	36.1311	136.742
27.5779	49.4658	120.281
43.3977	44.4597	86.262
20.8058	73.177	44.8005
35.1311	68.2717	86.4087
20.955	60.7424	113.443
32.1862	75.194	75.2935
33.1214	66.3831	54.0996
51.6501	54.7845	123.681
34.3178	91.8473	75.1033
37.7993	88.5654	89.1013
52.9752	54.9502	110.449
62.9404	53.6157	92.157
57.1292	103.557	46.9605
68.6705	50.1638	95.82
56.376	59.3375	50.1092
92.3325	48.8208	50.0366
42.7467	73.595	64.5291
28.6907	66.8115	68.2656
23.9463	145.425	98.4816
38.9749	68.2365	40.8575
43.0816	65.0714	92.514
44.202	58.3631	71.0826
33.7233	64.4002	58.4335
59.4782	126.468	57.9853
27.4121	77.5236	76.7211
80.6558	68.73	93.064
63.5271	49.671	105.185
75.2712	74.352	60.495
32.2001	31.5716	31.0716
65.432	101.645	39.7173
53.7345	72.6013	108.052
79.698	62.9506	45.5741
56.7642	97.956	56.016
62.4754	128.364	75.8725
65.9326	51.2185	93.47
56.3203	72.6909	103.308
33.265	82.35	69.1985
37.5715	41.0485	22.4594
59.6651	78.8815	40.2831
52.934	40.5649	28.2999
33.6441	78.2929	59.807
92.288	86.0604	52.9479
30.4636	49.1134	62.094
55.722	93.3917	96.0045
48.6707	62.3085	104.142
93.0594	71.9535	36.3734
55.5876	77.0258	28.2911
65.9852	62.196	35.544
42.5544	128.445	66.6115
63.8653	33.3941	67.8562
62.636	54.9905	69.9077
91.8288	107.417	48.4624
32.9021	129.072	53.3248
54.7273	45.3423	75.2645
48.6987	88.2187	55.8475
55.6041	55.4016	22.8998

## Sheet: E. Fig. 10b
0.77 cP	8 cP
0.169186	0.886868
0.920778	0.684666
0.870465	0.860832
0.975591	0.818113
0.859013	0.174888
0.919758	0.119055
0.958814	0.308987
0.285698	0.962843
0.906556	0.995134
0.956949	0.977433
0.868229	0.812575
0.992968	0.936855
0.932187	0.069729
0.944501	0.926078
0.940413	0.837862
0.923078	0.977155
0.363044	0.97742
0.402413	0.964752
0.990348	0.725923
0.771099	0.950758
0.754215	0.65858
0.702275	0.806797
0.647112	0.924357
0.134822	0.955272
0.651466	0.758846
0.974606	0.949789
0.979395	0.970924
0.989392	0.922579
0.371145	0.436313
0.887221	0.483261
0.916009	0.970657
0.250391	0.125814
0.51439	0.310619
0.115274	0.654653
0.47078	0.072056
0.055866	0.948873
0.226533	0.954009
0.358317	0.69522
0.775535	0.697072
0.684876	0.849989
0.767376	0.994206
0.187849	0.570554
0.048061	0.222111
0.222075	0.775569
0.268673	0.543716
0.281078	0.733125
0.100489	0.937518
0.875845	0.886425
0.317811	0.261571
0.277205	0.736035
0.695439	0.921773
0.914503	0.855437
0.205787	0.93602
0.169175	0.659106
0.670065	0.941362
0.955903	0.924508
0.879655	0.821429
0.905766	0.055261
0.909149	0.714756
0.54037	0.978781
0.328742	0.876352
0.922626	0.341543
0.905608	0.820918
0.836665	0.351934
0.979967	0.380466
0.690302	0.847873
0.163804	0.890098
0.642004	0.872528
0.984043	0.58328
0.87534	0.284101
0.333054	0.973422
0.36592	0.923932
0.902392	0.938165
0.214757	0.859768
0.267334	0.969673
0.103509	0.928367
0.093407	0.799517
	0.946731
	0.957051
	0.749513
	0.530358

## Sheet: E. Fig. 10c
Bin Center	0.77 cP	8 cP
10	36.7647	26.3158
20	19.1176	17.1053
30	13.2353	11.8421
40	8.82353	9.21053
50	4.41176	7.89474
60	5.88235	2.63158
70	0	2.63158
80	4.41176	6.57895
90	1.47059	1.31579
100	0	2.63158
110	2.94118	1.31579
120	1.47059	2.63158
130	1.47059	1.31579
140	0	0
150	0	2.63158
160	0	1.31579
170	0	1.31579
180	0	1.31579

## Sheet: E. Fig. 10d
0.77 cP	8 cP
39.1532	7.57944
37.0406	31.6505
29.0047	63.6294
10.4337	26.9336
8.66982	27.7225
8.32158	68.7085
3.30036	62.6069
12.301	3.01038
22.7851	16.7754
2.38866	39.0836
18.0856	114.597
8.66718	76.4089
45.2366	112.711
13.3391

## Sheet: E. Fig. 10e
0.77 cP	3 cP
9	2.3
7	5.2
0	4.5
50	3.1
33	5
35	35
30	0
35	28
25	33
46	33
21	40
20	46
13	21
0	45
31	33
22	25
15	27
16	57
22	57
26	50
12	36
12	42
18	33
38	50
21	41
18	38
21	42
5	40
0	42
33	35
15	30
16	30
14
20
21
18
