# Supplementary material for: Extracellular fluid viscosity enhances cell migration and cancer dissemination
Source: Nature. 2022 Nov 2;611(7935):365–73. doi: 10.1038/s41586-022-05394-6 (PMC9646524; doi:10.1038/s41586-022-05394-6)
Supplement: Supplementary file 26 — Source Data Extended Data Fig. 11 [file 41586_2022_5394_MOESM26_ESM.xlsx]

## Sheet: E. Fig. 11d
Gene_Names	SC-0.77cP_replicate#1	SC-0.77cP_replicate#2	SC-0.77cP_replicate#3	SC-8cP_replicate#1	SC-8cP_replicate#2	SC-8cP_replicate#3	shTRPV4-8cP_replicate#1	shTRPV4-8cP_replicate#2	shTRPV4-8cP_replicate#3
BTRC	0.313243	0.203163	0	0.702359	0.599422	0.722502	0.614647	1	0.580801
CD44	0	0.225992	0.224898	0.64057	0.509134	0.656156	0.8409	1	0.715974
CSNK1D	1	0.933781	0.884794	0.427061	0.393936	0.0658652	0.288553	0	0.011031
CSNK1E	0.777629	1	0.947694	0.280488	0.367466	0.23053	0.0358673	0.0285536	0
CUL1	0	0.0307519	0.258515	0.463018	0.479341	0.569213	0.829011	1	0.877199
DLG1	0	0.268254	0.240173	0.933199	0.86911	0.992071	0.943442	0.743283	1
DLG3	0.871157	1	0.872702	0.384569	0.486928	0.398348	0.147426	0	0.0904236
DLG4	1	0.653355	0.772932	0.33096	0.162491	0.225274	0.0893483	0.132345	0
DLG5	0.642712	0.587695	1	0.729777	0.546704	0.641423	0	0.522803	0.0995264
FAT4	1	0.590211	0.518837	0.9057	0.667247	0.762138	0	0.281652	0.0161496
FRMD6	0.011654	0	0.346471	0.475696	0.322171	0.621796	0.843004	0.981214	1
LATS2	0.483629	0.45006	1	0.395856	0.192328	0.117503	0.283039	0	0.118072
LLGL1	1	0.862129	0.982335	0.66697	0.652127	0.472854	0.126339	0.0275612	0
MOB1A	0	0.376803	0.388143	0.649406	0.81362	0.73297	0.882604	1	0.836983
MST1	1	0.719168	0.670537	0.214195	0.331257	0	0.263261	0.402991	0.456427
PARD3	0.0905822	0.272127	0.342857	0.584223	0.630007	1	0	0.612585	0.429151
PATJ	1	0.879465	0.670849	0.534292	0.691415	0.319019	0.207626	0.162404	0
PPP1CB	0.667162	1	0.731221	0.800556	0.924658	0.707683	0.362041	0	0.279419
PPP1CC	0	0.141756	0.237306	0.42884	0.554203	0.687163	0.826888	1	0.826822
PPP1R10	1	0.900594	0.953018	0.047636	0	0.102879	0.108859	0.152007	0.156926
PPP1R14B	0	0.743416	0.308633	0.58386	1	0.787933	0.653452	0.446509	0.466316
PPP1R3C	0.639635	1	0.847561	0.501484	0.585127	0.326941	0	0.124327	0.0826589
PPP1R3D	0.185712	0.54335	0	1	0.648279	0.802028	0.758792	0.548579	0.380508
PPP1R7	1	0.387086	0.771619	0.735649	0.854092	0.934955	0	0.110803	0.0584807
PPP2CA	0	0.497658	0.462004	0.820271	0.98015	0.9071	1	0.815999	0.900424
PPP2R1B	0	0.0142925	0.359175	0.686831	0.609461	0.759054	0.568285	1	0.811881
PPP2R2C	0.829992	1	0.794939	0.605759	0.715908	0.535534	0.0334234	0	0.0559884
PPP2R5A	0.678838	0.822983	1	0.555895	0.853445	0.912267	0.113874	0.0746159	0
PPP2R5C	0.168666	0.723825	0.453671	0.407974	0.578029	1	0	0.253825	0.125047
PPP2R5E	0.532332	0.543855	0.714187	0.990252	0.906985	1	0	0.228086	0.0807172
PTPA	0.62188	0.526784	0.705963	0.798272	0.862493	1	0.414128	0.0329397	0
RASSF1	0	0.245524	0.6017	0.925408	1	0.723122	0.724745	0.465534	0.646595
SAV1	0	0.281418	0.353655	0.273875	0.181109	0.297279	1	0.528448	0.915191
SCRIB	0.0546668	0	0.226734	0.445659	0.39051	0.458634	0.620154	1	0.697086
SKP1	0.294863	0.560383	0.461932	0.812834	1	0.721881	0.461213	0	0.404658
SKP2	0.0637139	0	0.146944	0.487752	0.40137	0.598465	0.775137	1	0.932665
SMAD2	0	0.50827	0.180468	0.885454	0.725222	1	0.45316	0.283826	0.833346
SMAD3	0.509728	0.403646	0.514052	0.553267	0.254124	0	0.985825	0.989838	1
SMAD5	0	0.13064	0.211852	0.793013	0.713399	0.801028	0.787513	0.983214	1
STK3	0	0.270038	0.32783	0.826142	1	0.793845	0.417684	0.319565	0.351876
STK4	0	0.138932	0.205162	0.379673	0.403444	0.472488	0.757029	1	0.669891
TEAD2	0.185651	0.298916	0.274172	0.511338	0.870052	1	0.156598	0.482253	0
TEAD4	0.0916668	0	0.561387	0.7784	0.723174	0.829364	0.927174	1	0.798812
WWC1	0.0302972	0	0.249916	0.281295	0.468741	0.434031	1	0.752844	0.876394
WWTR1	0.784705	0.89403	0.845692	1	0.364616	0.464669	0.0682815	0.187261	0
YAP1	0.443497	0.712719	0.7311	0.965365	0.892503	1	0	0.081141	0.0520748
YWHAB	0	0.417224	0.508196	0.983613	0.933482	1	0.662645	0.896887	0.687701
YWHAH	0	0.12021	0.273916	0.633089	0.537776	0.687586	1	0.95819	0.836061
YWHAQ	0	0.393156	0.38271	0.879426	0.787397	1	0.568206	0.37462	0.385743
YWHAZ	0	0.508483	0.461824	0.93785	1	0.900703	0.929538	0.934675	0.959319

## Sheet: E. Fig. 11e
0.77 cP	8 cP
1.94204	3.51913
1.46194	2.1987
0.661	2.32596
0.849525	2.33384
2.14364	1.72768
0.908979	2.17763
0.833642	1.68543
0.786829	2.83971
1.39047	2.08508
1.42089	1.75556
1.01078	2.931
0.877682	0.749611
1.59906	4.1869
1.11264	1.67016
1.12376	2.26826
0.31326	2.52157
1.75842	2.29116
2.32554	4.12958
1.30198	2.79458
0.93174	1.81865
1.24021	1.50981
1.10021	2.10618
0.722211	2.03453
0.772877	1.71812
1.15561	2.17641
1.38335	2.03678
1.8239	2.63331
1.18337	1.9853
0.528165	2.35672
1.02575	2.07456
1.77921	2.08665
1.19055	1.78178
1.15829	1.20159
1.41041	1.91434
1.33613	2.32227
1.56154	1.67352
1.5717	1.29336
1.01363	1.31978
2.09917	1.82269
1.09827	1.75598
1.24193	1.07907
0.924855	2.92212
1.68008	1.64526
1.73369	1.57107
1.58841	2.32383
1.28072	1.50062
	1.3765
	1.24412

## Sheet: E. Fig. 11f
Pre-treatment Condition
0.77 cP + Vehicle	0.77 cP + Verteporfin	8 cP + Vehicle	8 cP + Verteporfin
78.924	40.8086	146.52	77.2008
31.0032	100.989	142.066	48.28
52.8836	43.0425	95.3211	28.1675
66.5715	35.646	84.504	36.5204
26.8203	27.7331	100.741	57.5625
50.2958	48.2896	156.793	88.2186
46.7362	104.146	96.06	81.2766
174.407	62.3635	179.127	65.4754
62.1489	46.842	112.839	63.3713
77.7387	42.9098	101.493	83.976
102.419	71.1877	36.6927	105.206
74.8131	97.4527	111.147	73.368
74.1644	41.2663	130.589	50.7833
73.8586	24.3782	100.513	41.3657
79.506	48.0011	129.883	45.0258
97.0464	103.531	152.256	141.597
93.7656	32.7282	75.3936	104.639
112.475	106.498	125.961	96.4778
75.4805	60.2089	155.891	67.6358
85.9212	63.286	100.633	97.384
67.839	80.9554	61.6537	81.3617
41.7622	65.843	127.414	82.046
96.1815	72.2831	90.9213	37.3779
48.5736	68.2686	165.979	30.6111
40.7307	57.432	50.9085	75.81
32.2793	21.6329	114.538	57.5268
99.706	20.1402	184.99	59.404
120.675	31.7907	147.451	113.663
53.625	52.1985	134.654	105.785
65.8795	129.629	100.723	68.1213
57.5745	88.7083	139.38	75.4673
73.478	58.53	89.1345	48.6454
89.9805	176.236	151.222	69.1525
63.0073	66.1422	104.259	44.0818
48.8744	66.9173	93.2747	29.583
32.2576	122.948	177.767	21.6168
104.227	79.9227	175.838	76.2998
128.198	116.026	104.785	37.9767
70.0694	38.9583	87.1566	81.8864
76.938	34.4907	106.267	117.693
28.3513	67.254	91.785	54.5322
80.2848	43.8913	172.817	96.437
52.9653	33.5592	180.973	49.573
51.358	87.7512	84.0786	70.514
125.065	88.392	180.913	89.59
61.2695	124.074	145.646	52.3265
61.754	71.8212	41.3928	48.8206
57.8481	48.2906	130.869	38.2339
66.6106	20.0216	84.7037	40.5915
47.8323	87.062	92.1308	67.4965
86.1684	99.8293	71.1873	74.3628
78.486	84.8213	51.5651	118.194
49.596	47.0093	47.4471	52.203
60.5737	106.062	177.502	48.8846
65.7193	31.2705	88.7452	95.7255
87.813	124.735	105.751	21.3885
100.981	71.5124	123.84	59.0613
92.4467	109.244	135.983	109.371
153.998	93.4065	163.915	58.572
100.737	86.344	118.395	69.2185
91.9536	85.443	105.112	60.1509
93.15	72.354	105.207	123.066
65.6866	54.5529	72.4707	45.054
77.9496	58.566	60.81	140.129
71.2389	40.5099	134.896	78.6735
86.1623	82.152	95.4075	64.467
56.3468	97.367	135.084	84.7447
46.9677	59.7679	84.4393	122.946
55.372	48.1786	40.2757	17.0835
73.254	108.92	81.9873	41.796
27.9678	114.529	62.3635	38.2135
128.242	69.1586	68.631	40.9871
89.3782	43.3489	128.048	44.7763
57.8995	93.5242	55.8224	90.4868
29.6304	64.5161	74.608	76.8907
64.5697	76.9278	119.434	35.4431
66.0555	54.3739	105.387	37.542
55.4798	59.4261	136.148	37.5267
58.3251	51.1753	75.4718	31.3161
65.6391	68.179	101.257	198.958
38.574	44.1407	76.184	29.3338
53.0109	62.1993	98.1154	59.0378
36.1493	45.6317	72.5682	43.5709
39.501	63.428	127.367	27.5959
38.1116	34.1906	102.227	31.9854
71.4125	129.033	187.192	43.6284
90.83	42.4895	32.0382	60.764
118.266	25.7269	47.4463	61.4748
71.0929	59.8766	77.8946	22.8642
86.1373	52.4659	79.1595	78.3253
65.4515	67.7722	77.5943	35.8213
52.9305	29.203	77.1624	93.654
43.8068	79.1182	124.616	64.666
49.9957	48.2472	94.4546	34.6582
66.6677	83.7018	79.2266	43.3811
28.9355	25.2102	103.889	19.8637
58.7229	47.1953	66.4545	51.0525
53.389	45.0808	119.541	73.908
51.9376	93.324	56.3793	29.1927
138.427	108.132	66.5382	12.5379
99.618	39.3608	73.5228	74.9436
47.9361	50.9703	71.104	32.6763
46.2384	95.4562	118.994	78.0666
14.5856	53.739	83.1	51.3376
17.9429	75.6884	96.985	21.6958
76.1236	48.3237	82.0254	68.6376
57.285	91.2507	112.152	43.7758
	74.7225	130.824	18.8832
	45.4066		62.3395
	112.435		27.261
	46.626		39.8238
	60.0784		57.6355
	63.162		19.0754
	41.226
	37.2531
	104.933
